# Supplementary material for: An RFX transcription factor regulates ciliogenesis in the closest living relatives of animals
Source: Curr Biol. Author manuscript; Available in PMC 2023 Sep 27. (PMC10530576; doi:10.1016/j.cub.2023.07.022)
Supplement: Data S1 — Supporting information for phylogenetics, gene editing, RNA sequencing, conserved ciliary genes, and RFX motifs. Related to Figures 1–4. File S1 contains the query sequences used to identify RFX family members by BLAST (Tab 1), as well as detailed BLAST results (Tabs 5–15). It also includes the sequences used for both choanoflagellate and opisthokont/amoebozoan RFX phylogenetic tree construction (Tabs 3–4), as well as a summary of which choanoflagellate species contain which RFX sub-families (Tab 2). File S2 contains the query sequences used to identify Fox family members and candidate FoxJ1 orthologs by BLAST (Tab 1), as well as detailed BLAST results (Tabs 2–7). It also includes a summary of reciprocal best BLAST analysis for all taxa shown in Figure 1A (Tab 8) File S3 shows TPM values for cRFXa, cRFXb, cRFXc, and foxJ1 expression in each of three biological replicates across slow swimmer, fast swimmer, rosette, and thecate life history stages (Columns C-N). It also shows the results of edgeR differential expression tests comparing slow swimmer to thecate expression for each gene (Columns O-Q). File S4 contains detailed information on all CRISPR gene editing experiments, including gRNA sequences (Column C), homology-directed repair template sequences (Column D), and the number of clones genotyped (Column H). File S5 shows edgeR differential expression results for both cRFXaPTS–1 (Tab 1) and foxJ1PTS (Tab 3) RNA expression compared to wild-type controls. Only included are transcripts that showed an average TPM > 1 in at least one genotype. In addition to differential expression results, genes are annotated with their predicted InterProScan98 domains (Column E), the closest human BLAST hit (including name and BLAST result statistics; Columns F-K), and whether the protein product of the transcript was detected by mass spectrometry in S. rosetta cilia (Columns L-M). Separate tabs show raw TPM values across all biological replicates (Tab 2 for cRFXa, Tab 4 for [file NIHMS1923668-supplement-Data_S1.zip]

Archive with 19 entries (18 files):
- Data_S1/
- Data_S1/.DS_Store
- __MACOSX/Data_S1/._.DS_Store
- Data_S1/FileS3_choano_TF_expression.xlsx
- __MACOSX/Data_S1/._FileS3_choano_TF_expression.xlsx
- Data_S1/~$FileS8_cloning_oligonucleotides.xlsx
- __MACOSX/Data_S1/._~$FileS8_cloning_oligonucleotides.xlsx
- Data_S1/FileS5_mutant_RNA_seq.xlsx
- __MACOSX/Data_S1/._FileS5_mutant_RNA_seq.xlsx
- Data_S1/FileS1_RFX_BLAST.xlsx
- __MACOSX/Data_S1/._FileS1_RFX_BLAST.xlsx
- Data_S1/FileS2_Fox_BLAST.xlsx
- __MACOSX/Data_S1/._FileS2_Fox_BLAST.xlsx
- Data_S1/FileS4_gene_editing_information.xlsx
- __MACOSX/Data_S1/._FileS4_gene_editing_information.xlsx
- Data_S1/FileS6_conserved_ciliary_gene_analysis.xlsx
- __MACOSX/Data_S1/._FileS6_conserved_ciliary_gene_analysis.xlsx
- Data_S1/FileS7_RFX_motif_instances.xlsx
- __MACOSX/Data_S1/._FileS7_RFX_motif_instances.xlsx
