# Supplementary material for: An RFX transcription factor regulates ciliogenesis in the closest living relatives of animals
Source: Curr Biol. Author manuscript; Available in PMC 2023 Sep 27. (PMC10530576; doi:10.1016/j.cub.2023.07.022)
Supplement: Data S1 — Supporting information for phylogenetics, gene editing, RNA sequencing, conserved ciliary genes, and RFX motifs. Related to Figures 1–4. File S1 contains the query sequences used to identify RFX family members by BLAST (Tab 1), as well as detailed BLAST results (Tabs 5–15). It also includes the sequences used for both choanoflagellate and opisthokont/amoebozoan RFX phylogenetic tree construction (Tabs 3–4), as well as a summary of which choanoflagellate species contain which RFX sub-families (Tab 2). File S2 contains the query sequences used to identify Fox family members and candidate FoxJ1 orthologs by BLAST (Tab 1), as well as detailed BLAST results (Tabs 2–7). It also includes a summary of reciprocal best BLAST analysis for all taxa shown in Figure 1A (Tab 8) File S3 shows TPM values for cRFXa, cRFXb, cRFXc, and foxJ1 expression in each of three biological replicates across slow swimmer, fast swimmer, rosette, and thecate life history stages (Columns C-N). It also shows the results of edgeR differential expression tests comparing slow swimmer to thecate expression for each gene (Columns O-Q). File S4 contains detailed information on all CRISPR gene editing experiments, including gRNA sequences (Column C), homology-directed repair template sequences (Column D), and the number of clones genotyped (Column H). File S5 shows edgeR differential expression results for both cRFXaPTS–1 (Tab 1) and foxJ1PTS (Tab 3) RNA expression compared to wild-type controls. Only included are transcripts that showed an average TPM > 1 in at least one genotype. In addition to differential expression results, genes are annotated with their predicted InterProScan98 domains (Column E), the closest human BLAST hit (including name and BLAST result statistics; Columns F-K), and whether the protein product of the transcript was detected by mass spectrometry in S. rosetta cilia (Columns L-M). Separate tabs show raw TPM values across all biological replicates (Tab 2 for cRFXa, Tab 4 for [file NIHMS1923668-supplement-Data_S1.zip › Data_S1/FileS5_mutant_RNA_seq.xlsx]

## Sheet: cRFXa_DifferentialExpression
transcript	cRFXa_logFC	cRFXa_logCPM	cRFXa_FDR	InterProScan	Hsa_BLASThit_UniprotID	Hsa_BLASThit_UniprotName	Hsa_perc_identity	Hsa_align_length	Hsa_perc_coverage	Hsa_evalue	Cilia_Mass_Spec	Cilia_Mass_Spec_Conserved
EGD81439	-4.89601	7.56868	2.76e-86	['IPR001766|Fork head domain', 'IPR007110|Immunoglobulin-like domain', 'IPR030456|Fork head domain conserved site 2', 'IPR036388|Winged helix-like DNA-binding domain superfamily', 'IPR036390|Winged helix DNA-binding domain superfamily']	Q92949	Forkhead box protein J1 (Forkhead-related protein FKHL13) (Hepatocyte nuclear factor 3 forkhead homolog 4) (HFH-4)	49.573	117	20	2.38e-30	FALSE	FALSE
EGD82952	-4.14232	5.188	7.77e-81	['IPR000253|Forkhead-associated (FHA) domain', 'IPR008984|SMAD/FHA domain superfamily']	Q9H6N6	Putative uncharacterized protein MYH16 (Myosin heavy chain 16 pseudogene) (myosin heavy polypeptide 5)	27.273	264	13	0.02	FALSE	FALSE
EGD73137	-3.39925	6.15117	7.35e-75	['IPR026188|Lebercilin-like', 'IPR028933|Lebercilin domain']	O95447	Lebercilin-like protein (Leber congenital amaurosis 5-like protein)	29.032	186	23	9.45e-15	FALSE	FALSE
EGD72724	5.2112	3.48989	5.27e-67	['IPR003593|AAA+ ATPase domain', 'IPR013632|DNA recombination and repair protein Rad51-like, C-terminal', 'IPR016467|DNA recombination and repair protein, RecA-like', 'IPR010995|DNA repair Rad51/transcription factor NusA, alpha-helical', 'IPR027417|P-loop containing nucleoside triphosphate hydrolase', 'IPR033925|Rad51/DMC1/RadA', 'IPR020588|DNA recombination and repair protein RecA-like, ATP-bind…	Q14565	Meiotic recombination protein DMC1/LIM15 homolog	53.605	319	94	4.42e-119	FALSE	FALSE
EGD79663	-3.30666	6.73076	6.43e-67	['IPR000956|Stathmin family', 'IPR036002|Stathmin superfamily']	A0A0J9YW36	Stathmin-3	37.273	110	37	5.32e-10	TRUE	FALSE
EGD81552	-2.57523	6.38529	1.71e-49	['IPR007632|Anoctamin', 'IPR000165|Glucoamylase']	A0A6I8PRE6	Anoctamin	38.561	695	62	2.1e-149	FALSE	FALSE
EGD79006	-2.91248	7.82987	4.32e-49	['IPR003533|Doublecortin domain', 'IPR036572|Doublecortin domain superfamily', 'IPR011992|EF-hand domain pair', 'IPR018247|EF-Hand 1, calcium-binding site', 'IPR002048|EF-hand domain', 'IPR001024|PLAT/LH2 domain', 'IPR036392|PLAT/LH2 domain superfamily']	Q9UHG0	Doublecortin domain-containing protein 2 (Protein RU2S)	30.622	209	32	1.09e-22	TRUE	FALSE
EGD72303	-2.5603	8.00132	2.64e-48	['nan|nan']	A0A7I2V5F2	Centrosome and spindle pole-associated protein 1	73.684	19	5	0.44	TRUE	FALSE
EGD79454	-2.85336	4.94267	4.59e-48	['IPR002110|Ankyrin repeat', 'IPR036770|Ankyrin repeat-containing domain superfamily']	Q9H2K2	Poly [ADP-ribose] polymerase tankyrase-2 (EC 2.4.2.30) (ADP-ribosyltransferase diphtheria toxin-like 6) (ARTD6) (Poly [ADP-ribose] polymerase 5B) (Protein poly-ADP-ribosyltransferase tankyrase-2) (EC 2.4.2.-) (TNKS-2) (TRF1-interacting ankyrin-related ADP-ribose polymerase 2) (Tankyrase II) (Tankyrase-2) (TANK2) (Tankyrase-like protein) (Tankyrase-related protein)	38.356	73	55	2.55e-09	FALSE	FALSE
EGD74840	-2.53966	6.2302	2.58e-47	['nan|nan']	X6RLX0	ELKS/Rab6-interacting/CAST family member 1	23.645	203	20	0.001	TRUE	FALSE
EGD82435	-2.91211	6.1341	8.7e-43	['IPR003533|Doublecortin domain', 'IPR036572|Doublecortin domain superfamily', 'IPR010323|Protein of unknown function DUF924', 'IPR011990|Tetratricopeptide-like helical domain superfamily']	Q9UHG0	Doublecortin domain-containing protein 2 (Protein RU2S)	27.807	187	18	1.49e-10	FALSE	FALSE
EGD81590	-2.38466	5.97455	6.81e-42	['nan|nan']	A0A3B3IU55	Stonin-2	35	40	15	9.1	FALSE	FALSE
EGD74358	-2.38289	6.276	8.17e-42	['IPR000742|EGF-like domain', 'IPR011009|Protein kinase-like domain superfamily', 'IPR000719|Protein kinase domain', 'IPR017441|Protein kinase, ATP binding site', 'IPR001245|Serine-threonine/tyrosine-protein kinase, catalytic domain']	A0A087WSY1	Receptor protein-tyrosine kinase (EC 2.7.10.1)	41.88	117	15	1.07e-25	TRUE	FALSE
EGD72334	-2.23952	5.28499	1.52e-41	['IPR011009|Protein kinase-like domain superfamily', 'IPR000719|Protein kinase domain', 'IPR017441|Protein kinase, ATP binding site', 'IPR008271|Serine/threonine-protein kinase, active site']	A0A8I5KWD5	Serine/threonine-protein kinase Nek1	44.528	265	30	9.25e-67	FALSE	FALSE
EGD73940	-2.1076	5.67891	1.72e-38	['IPR002035|von Willebrand factor, type A', 'IPR036465|von Willebrand factor A-like domain superfamily']							FALSE	FALSE
EGD76430	-2.22324	5.48793	3.98e-38	['nan|nan']							FALSE	FALSE
EGD74950	5.88552	1.84457	1.8e-37	['IPR015943|WD40/YVTN repeat-like-containing domain superfamily']	Q9UJK0	18S rRNA aminocarboxypropyltransferase (EC 2.5.1.-) (20S S rRNA accumulation protein 3 homolog) (HsTsr3)	28.378	74	18	2.3	FALSE	FALSE
EGD83159	-2.49873	5.32989	2.64e-35	['nan|nan']							FALSE	FALSE
EGD79416	-3.14086	6.18969	3.13e-35	['nan|nan']							FALSE	FALSE
EGD79007	-2.98702	6.96139	3.57e-35	['nan|nan']							FALSE	FALSE
EGD75950	-1.89268	5.6727	4.14e-35	['nan|nan']	Q8IYE0	Coiled-coil domain-containing protein 146	63.415	41	7	8.46e-14	TRUE	TRUE
EGD73885	-2.10742	5.90917	5.75e-35	['IPR002110|Ankyrin repeat', 'IPR036770|Ankyrin repeat-containing domain superfamily', 'IPR000048|IQ motif, EF-hand binding site']	Q9Y283	Inversin (Inversion of embryo turning homolog) (Nephrocystin-2)	33.139	685	65	1.64e-97	FALSE	FALSE
EGD72275	-2.58195	4.55204	5.01e-34	['IPR027417|P-loop containing nucleoside triphosphate hydrolase', 'IPR006689|Small GTPase superfamily, ARF/SAR type']	A0A7P0Z473	ADP-ribosylation factor-like protein 13B	37.052	251	39	1.11e-38	FALSE	FALSE
EGD75035	-2.05776	5.03728	5.13e-34	['IPR011989|Armadillo-like helical', 'IPR016024|Armadillo-type fold', 'IPR021133|HEAT, type 2']	Q86WZ0	HEAT repeat-containing protein 4	24.083	436	55	4.68e-34	FALSE	FALSE
EGD74363	-2.18387	4.75351	6.15e-34	['nan|nan']	B1AM31	Axonemal dynein light chain domain-containing protein 1	19.134	277	35	6.36e-11	FALSE	FALSE
EGD72127	-1.94523	6.47493	2.52e-33	['nan|nan']	Q0VF49	Uncharacterized protein KIAA2012	45.902	61	10	5.9	TRUE	FALSE
EGD82568	-2.15164	5.62198	2.52e-33	['IPR039797|Protein Pecanex', 'IPR007735|Pecanex, C-terminal']	B5MC47	Pecanex-like protein	32.609	322	28	3.57e-42	TRUE	FALSE
EGD80951	-1.91621	6.15294	2.22e-32	['nan|nan']	A0A1W2PQ63	Pleckstrin homology-like domain family B member 2	33.333	75	15	8.5	TRUE	FALSE
EGD75886	-2.44227	6.16086	1.22e-30	['nan|nan']	Q0VF96	Cingulin-like protein 1 (Junction-associated coiled-coil protein) (Paracingulin)	25.799	407	26	0.004	FALSE	FALSE
EGD79465	-2.42361	7.4696	1.59e-30	['IPR027962|Glutamate-rich protein 3']	Q5RHP9	Glutamate-rich protein 3	31.193	109	5	1.16e-12	FALSE	FALSE
EGD72378	-1.7923	6.26643	2.36e-30	['IPR032707|MYCBP-associated protein']	Q8TBZ2	MYCBP-associated protein (AMAM-1) (AMY-1-binding protein 1) (AMAP-1)	21.272	503	59	3.09e-17	TRUE	TRUE
EGD83539	-2.27341	5.25215	6.87e-30	['nan|nan']	D6RIF7	Protein Spindly	23.529	119	12	3.2	FALSE	FALSE
EGD79438	-1.86002	6.00195	1.83e-29	['IPR003409|MORN motif']	Q6PF18	MORN repeat-containing protein 3	43.478	184	94	1.95e-48	FALSE	FALSE
EGD79448	-2.06018	6.68781	8.49e-29	['IPR006602|DM10 domain', 'IPR034907|Nucleoside diphosphate kinase-like domain', 'IPR036850|Nucleoside diphosphate kinase-like domain superfamily', 'IPR037993|NDPK7, second NDPk domain', 'IPR001564|Nucleoside diphosphate kinase']	Q9Y5B8	Nucleoside diphosphate kinase 7 (NDK 7) (NDP kinase 7) (EC 2.7.4.6) (nm23-H7)	37.366	372	99	4.27e-77	TRUE	TRUE
EGD78576	-3.3387	3.70048	9.96e-29	['IPR002151|Kinesin light chain', 'IPR011993|PH-like domain superfamily', 'IPR001849|Pleckstrin homology domain', 'IPR011990|Tetratricopeptide-like helical domain superfamily', 'IPR019734|Tetratricopeptide repeat']	Q7Z494	Nephrocystin-3	28.219	365	41	1.07e-28	FALSE	FALSE
EGD82043	-2.25886	5.66568	1.22e-28	['IPR003961|Fibronectin type III', 'IPR036116|Fibronectin type III superfamily', 'IPR013783|Immunoglobulin-like fold', 'IPR001611|Leucine-rich repeat', 'IPR003591|Leucine-rich repeat, typical subtype', 'IPR032675|Leucine-rich repeat domain superfamily']	Q7Z2Q7	Leucine-rich repeat-containing protein 70 (Synleurin)	27.336	428	32	1.27e-27	FALSE	FALSE
EGD76733	-2.01316	7.02745	1.28e-28	['IPR033253|Cilia- and flagella-associated protein 45', 'IPR043597|Trichohyalin-plectin-homology domain']	Q9UL16	Cilia- and flagella-associated protein 45 (Coiled-coil domain-containing protein 19) (Nasopharyngeal epithelium-specific protein 1)	35.519	183	50	5.04e-16	TRUE	TRUE
EGD83194	-2.69938	6.5552	1.28e-28	['IPR036859|CAP Gly-rich domain superfamily', 'IPR000938|CAP Gly-rich domain', 'IPR011992|EF-hand domain pair', 'IPR018247|EF-Hand 1, calcium-binding site', 'IPR002048|EF-hand domain']	E7EX90	Dynactin subunit 1	36.709	79	10	7.94e-07	TRUE	FALSE
EGD80775	-2.03942	4.78346	3.36e-28	['nan|nan']	Q9BYN8	28S ribosomal protein S26, mitochondrial (MRP-S26) (S26mt) (28S ribosomal protein S13, mitochondrial) (MRP-S13) (S13mt) (Mitochondrial small ribosomal subunit protein mS26)	42.5	40	5	3.5	FALSE	FALSE
EGD74628	-1.99457	6.21718	9.97e-28	['IPR039505|Dynein regulatory complex protein 1/2, N-terminal', 'IPR039750|Dynein regulatory complex protein', 'IPR029440|Dynein regulatory complex protein 1, C-terminal']	Q96MC2	Dynein regulatory complex protein 1 (Coiled-coil domain-containing protein 164)	34.626	722	92	1.14e-118	TRUE	TRUE
EGD73218	-2.15733	5.89547	1.9e-27	['IPR011989|Armadillo-like helical', 'IPR008979|Galactose-binding-like domain superfamily', 'IPR001943|UVR domain']	A0A6Q8PH14	Centrosomal protein of 104 kDa	35.135	370	37	1.57e-63	FALSE	FALSE
EGD81459	-2.17561	7.64506	3.58e-27	['IPR007858|Dpy-30 motif', 'IPR003325|TerD domain']	Q96IM9	DPY30 domain-containing protein 2	32.407	108	13	1.85e-05	TRUE	FALSE
EGD77619	-1.6697	6.62415	4.11e-27	['IPR000048|IQ motif, EF-hand binding site', 'IPR027640|Kinesin-like protein', 'IPR019821|Kinesin motor domain, conserved site', 'IPR001752|Kinesin motor domain', 'IPR036961|Kinesin motor domain superfamily', 'IPR027417|P-loop containing nucleoside triphosphate hydrolase']	Q6ZMV9	Kinesin-like protein KIF6	47.368	380	41	2.57e-108	FALSE	FALSE
EGD75058	-2.50584	4.96691	5.03e-27	['nan|nan']							FALSE	FALSE
EGD79488	-1.80854	4.78507	5.05e-27	['IPR029021|Protein-tyrosine phosphatase-like']	A0A087WTF0	Protein tyrosine phosphatase domain-containing protein 1	48.76	121	40	5.44e-31	FALSE	FALSE
EGD77291	-2.79864	6.2748	5.05e-27	['IPR002110|Ankyrin repeat', 'IPR036770|Ankyrin repeat-containing domain superfamily']	C9J2A8	Double zinc ribbon and ankyrin repeat-containing protein 1	33.036	112	9	1.69e-11	FALSE	FALSE
EGD77171	-1.7745	5.82446	7.48e-27	['IPR020472|G-protein beta WD-40 repeat', 'IPR015943|WD40/YVTN repeat-like-containing domain superfamily', 'IPR001680|WD40 repeat', 'IPR019775|WD40 repeat, conserved site', 'IPR036322|WD40-repeat-containing domain superfamily']	Q8N0X2	Sperm-associated antigen 16 protein (Pf20 protein homolog)	33.272	541	99	8.69e-98	TRUE	TRUE
EGD73539	-1.92408	4.85451	2.68e-26	['IPR038929|Coiled-coil domain-containing protein 13']	A0A3B3IRZ5	Coiled-coil domain-containing protein 13	30.286	175	35	1.11e-15	FALSE	FALSE
EGD80980	-2.27015	6.40759	3.3e-26	['IPR005821|Ion transport domain', 'IPR024862|Transient receptor potential cation channel subfamily V', 'IPR015943|WD40/YVTN repeat-like-containing domain superfamily', 'IPR001680|WD40 repeat', 'IPR036322|WD40-repeat-containing domain superfamily']	A0A0A6YY98	Transient receptor potential cation channel subfamily V member 5	24.43	307	22	8.15e-13	FALSE	FALSE
EGD83692	-2.26589	4.56686	3.52e-26	['nan|nan']							FALSE	FALSE
EGD78332	-1.9583	5.66788	5.72e-26	['IPR027887|Protein of unknown function DUF4464']	Q6V702	Cilia- and flagella-associated protein 299	55.605	223	95	1.53e-86	TRUE	TRUE
EGD72077	3.51932	4.83963	1.31e-25	['IPR026088|Niban-like', 'IPR011993|PH-like domain superfamily', 'IPR001849|Pleckstrin homology domain']	Q96TA1	Protein Niban 2 (Meg-3) (Melanoma invasion by ERK) (MINERVA) (Niban-like protein 1) (Protein FAM129B)	19.93	572	71	6.57e-12	FALSE	FALSE
EGD76925	-1.88026	6.78963	3.04e-25	['IPR033015|nan', 'IPR011047|Quinoprotein alcohol dehydrogenase-like superfamily', 'IPR015943|WD40/YVTN repeat-like-containing domain superfamily', 'IPR001680|WD40 repeat', 'IPR019775|WD40 repeat, conserved site']	Q8N1V2	Cilia- and flagella-associated protein 52 (WD repeat-containing protein 16) (WD40-repeat protein up-regulated in HCC)	46.952	607	99	0	TRUE	TRUE
EGD72690	-2.00344	6.49886	4.29e-25	['IPR003533|Doublecortin domain', 'IPR036572|Doublecortin domain superfamily']	Q9UHG0	Doublecortin domain-containing protein 2 (Protein RU2S)	33.333	249	41	9.27e-29	TRUE	FALSE
EGD79489	-1.88886	5.64874	1.02e-24	['IPR011989|Armadillo-like helical', 'IPR016024|Armadillo-type fold', 'IPR011990|Tetratricopeptide-like helical domain superfamily', 'IPR024812|Tetratricopeptide repeat protein 24', 'IPR019734|Tetratricopeptide repeat']	A2A3L6	Tetratricopeptide repeat protein 24 (TPR repeat protein 24)	37.5	96	16	7.43e-08	FALSE	FALSE
EGD73085	-1.55759	5.68165	1.56e-24	['IPR001611|Leucine-rich repeat', 'IPR032675|Leucine-rich repeat domain superfamily']	Q86X45	Dynein axonemal assembly factor 11 (DNAAF11) (Leucine-rich repeat-containing protein 6) (Leucine-rich testis-specific protein) (Protein tilB homolog) (Testis-specific leucine-rich repeat protein)	39.286	476	99	6.73e-100	FALSE	FALSE
EGD72197	-1.86811	6.67321	1.76e-24	['IPR013783|Immunoglobulin-like fold']	Q9C0B2	Cilia- and flagella-associated protein 74	30.915	634	29	5.39e-85	TRUE	TRUE
EGD76550	-1.7337	5.83387	6.98e-24	['IPR003533|Doublecortin domain', 'IPR036572|Doublecortin domain superfamily', 'IPR000048|IQ motif, EF-hand binding site', 'IPR011009|Protein kinase-like domain superfamily', 'IPR000719|Protein kinase domain', 'IPR017441|Protein kinase, ATP binding site', 'IPR008271|Serine/threonine-protein kinase, active site']	Q9C098	Serine/threonine-protein kinase DCLK3 (EC 2.7.11.1) (Doublecortin domain-containing protein 3C) (Doublecortin-like and CAM kinase-like 3) (Doublecortin-like kinase 3)	47.134	314	24	9.18e-89	FALSE	FALSE
EGD76427	-1.93073	6.4428	7.03e-24	['IPR027734|nan', 'IPR001611|Leucine-rich repeat', 'IPR032675|Leucine-rich repeat domain superfamily']	Q8NEP3	Dynein axonemal assembly factor 1 (Leucine-rich repeat-containing protein 50)	54.815	270	49	4.7e-101	FALSE	FALSE
EGD77199	-1.72159	6.43262	7.03e-24	['IPR011989|Armadillo-like helical', 'IPR016024|Armadillo-type fold', 'IPR011990|Tetratricopeptide-like helical domain superfamily', 'IPR019734|Tetratricopeptide repeat', 'IPR043195|Tetratricopeptide repeat protein 12']	Q9H892	Tetratricopeptide repeat protein 12 (TPR repeat protein 12)	34.328	201	24	2e-24	FALSE	FALSE
EGD76932	-1.61984	6.09555	7.35e-24	['IPR011992|EF-hand domain pair']	Q5THR3	EF-hand calcium-binding domain-containing protein 6 (CAP-binding protein complex-interacting protein 1) (DJ-1-binding protein) (DJBP)	22.222	324	83	0.009	TRUE	FALSE
EGD79453	-2.23529	3.56707	1.54e-23	['IPR039630|Protein FAM149']							FALSE	FALSE
EGD79534	-1.80172	8.66425	1.98e-23	['IPR015943|WD40/YVTN repeat-like-containing domain superfamily', 'IPR001680|WD40 repeat', 'IPR036322|WD40-repeat-containing domain superfamily']	A0A087WWV9	Dynein axonemal intermediate chain 1	46.589	689	92	0	TRUE	TRUE
EGD82042	2.85761	2.73648	2.58e-23	['IPR005821|Ion transport domain', 'IPR015797|NUDIX hydrolase-like domain superfamily', 'IPR000086|NUDIX hydrolase domain', 'IPR041491|TRPM, SLOG domain']	O94759	Transient receptor potential cation channel subfamily M member 2 (Estrogen-responsive element-associated gene 1 protein) (Long transient receptor potential channel 2) (LTrpC-2) (LTrpC2) (Transient receptor potential channel 7) (TrpC7) (Transient receptor potential melastatin 2)	26.255	1474	96	6.37e-113	FALSE	FALSE
EGD81813	-1.74183	5.63844	3.43e-23	['IPR001611|Leucine-rich repeat', 'IPR025875|Leucine rich repeat 4', 'IPR003591|Leucine-rich repeat, typical subtype', 'IPR032675|Leucine-rich repeat domain superfamily']	Q96M69	Leucine-rich repeat and guanylate kinase domain-containing protein	28.087	413	81	7.12e-41	FALSE	FALSE
EGD77215	-2.31182	6.31844	4.88e-23	['IPR007052|CS domain', 'IPR037894|Dynein axonemal assembly factor 4, CS domain', 'IPR008978|HSP20-like chaperone', 'IPR011990|Tetratricopeptide-like helical domain superfamily', 'IPR019734|Tetratricopeptide repeat']	Q8WXU2	Dynein axonemal assembly factor 4 (Dyslexia susceptibility 1 candidate gene 1 protein)	31.873	411	95	1.19e-52	FALSE	FALSE
EGD73388	4.32462	0.68796	5.5e-23	['nan|nan']	A0A1B0GUF2	SH3 and PX domain-containing protein 2B	29.412	51	10	1.7	FALSE	FALSE
EGD75642	-1.63104	6.47592	1.17e-22	['IPR026708|Centrosome and spindle pole associated protein 1']	A0A7I2V5J9	Centrosome and spindle pole-associated protein 1	27.407	135	12	0.002	TRUE	FALSE
EGD72917	-2.20615	5.86052	7.04e-22	['IPR029633|nan', 'IPR011992|EF-hand domain pair', 'IPR018247|EF-Hand 1, calcium-binding site', 'IPR002048|EF-hand domain']	Q8WWF8	Calcyphosin-like protein	55.981	209	100	1.16e-76	FALSE	FALSE
EGD80251	-1.45936	6.00511	1.23e-21	['IPR000941|Enolase', 'IPR036849|Enolase-like, C-terminal domain superfamily', 'IPR020810|Enolase, C-terminal TIM barrel domain']	A0A5H1ZRQ0	Phosphopyruvate hydratase (EC 4.2.1.11) (2-phospho-D-glycerate hydro-lyase)	23.684	380	28	1.19e-14	FALSE	FALSE
EGD72111	-1.92002	5.19286	1.94e-21	['IPR011992|EF-hand domain pair', 'IPR018247|EF-Hand 1, calcium-binding site', 'IPR002048|EF-hand domain', 'IPR001611|Leucine-rich repeat', 'IPR032675|Leucine-rich repeat domain superfamily']	Q0VAA2	Leucine-rich repeat-containing protein 74A (Leucine-rich repeat-containing protein 74)	33.003	303	25	8.38e-40	FALSE	FALSE
EGD83370	-1.46555	5.73186	2.19e-21	['nan|nan']	F8VS45	Transcription factor IIIB 90 kDa subunit	30.476	105	23	0.78	TRUE	FALSE
EGD75168	-2.75768	5.03512	2.48e-21	['IPR025202|Phospholipase D-like domain']	E9PD53	Structural maintenance of chromosomes protein	25.926	108	27	0.021	FALSE	FALSE
EGD79056	-1.64062	6.92164	7.38e-21	['IPR001715|Calponin homology domain', 'IPR010441|CH-like domain in sperm protein', 'IPR036872|CH domain superfamily']	Q9Y4P9	Sperm flagellar protein 1	36.522	230	99	2.68e-45	FALSE	FALSE
EGD79513	-1.59737	7.13087	7.38e-21	['nan|nan']							TRUE	FALSE
EGD73652	-2.01934	5.06094	1.73e-20	['IPR003533|Doublecortin domain', 'IPR036572|Doublecortin domain superfamily', 'IPR010323|Protein of unknown function DUF924', 'IPR011990|Tetratricopeptide-like helical domain superfamily']	Q9UHG0	Doublecortin domain-containing protein 2 (Protein RU2S)	30.385	260	35	2.68e-24	FALSE	FALSE
EGD72276	-1.68753	4.69653	3.45e-20	['nan|nan']	P50406	5-hydroxytryptamine receptor 6 (5-HT-6) (5-HT6) (Serotonin receptor 6)	43.243	37	37	0.44	FALSE	FALSE
EGD82940	-1.59583	7.02267	4.56e-20	['IPR002052|DNA methylase, N-6 adenine-specific, conserved site', 'IPR031826|IC97/Casc1, N-terminal', 'IPR023247|Dynein-f, intermediate chain IC97/Dnai7-like', 'IPR000241|Ribosomal RNA large subunit methyltransferase K/L-like, FLD domain', 'IPR029063|S-adenosyl-L-methionine-dependent methyltransferase superfamily', 'IPR004114|THUMP domain']	Q9BV44	tRNA (guanine(6)-N2)-methyltransferase THUMP3 (EC 2.1.1.256) (THUMP domain-containing protein 3)	28.839	267	16	2.2e-17	TRUE	FALSE
EGD80417	-1.91047	5.94996	1.01e-19	['IPR011047|Quinoprotein alcohol dehydrogenase-like superfamily', 'IPR015943|WD40/YVTN repeat-like-containing domain superfamily', 'IPR001680|WD40 repeat', 'IPR019775|WD40 repeat, conserved site', 'IPR036322|WD40-repeat-containing domain superfamily']	Q8NBT0	POC1 centriolar protein homolog A (Pix2) (Proteome of centriole protein 1A) (WD repeat-containing protein 51A)	26.948	308	13	1.52e-24	FALSE	FALSE
EGD81525	-1.6192	5.74179	1.54e-19	['IPR026697|Dynein axonemal assembly factor 6', 'IPR041442|PIH1D1/2/3, CS-like domain']	Q9NQM4	Dynein axonemal assembly factor 6 (PIH1 domain-containing protein 3) (Sarcoma antigen NY-SAR-97)	28.019	207	97	3.25e-20	FALSE	FALSE
EGD82950	-1.83954	5.07281	1.94e-19	['IPR001611|Leucine-rich repeat', 'IPR003591|Leucine-rich repeat, typical subtype', 'IPR032675|Leucine-rich repeat domain superfamily']	Q9C0I9	Leucine-rich repeat-containing protein 27	50.4	125	42	2.14e-28	TRUE	FALSE
EGD74878	-2.50268	3.95222	2.16e-19	['nan|nan']	Q8N300	Small vasohibin-binding protein (Coiled coil domain-containing protein 23)	53.125	32	5	4.34e-05	FALSE	FALSE
EGD83041	-1.7619	5.78524	2.33e-19	['IPR001611|Leucine-rich repeat', 'IPR032675|Leucine-rich repeat domain superfamily']	Q5JU00	Dynein regulatory complex subunit 5 (T-complex-associated testis-expressed protein 1) (Tcte-1)	36.285	463	94	7.69e-85	TRUE	TRUE
EGD81980	3.32896	3.3582	2.33e-19	['IPR032171|C-terminal of Roc (COR) domain', 'IPR001611|Leucine-rich repeat', 'IPR032675|Leucine-rich repeat domain superfamily', 'IPR027417|P-loop containing nucleoside triphosphate hydrolase', 'IPR020859|Roc domain', 'IPR035897|Toll/interleukin-1 receptor homology (TIR) domain superfamily', 'IPR036388|Winged helix-like DNA-binding domain superfamily']	H3BLT9	NLR family CARD domain-containing protein 3 (NOD3 protein, isoform CRA_d)	37.557	221	12	2.23e-23	FALSE	FALSE
EGD72857	-1.97998	6.13996	2.83e-19	['IPR002680|Alternative oxidase', 'IPR038659|Alternative oxidase superfamily']	O95803	Bifunctional heparan sulfate N-deacetylase/N-sulfotransferase 3 (Glucosaminyl N-deacetylase/N-sulfotransferase 3) (NDST-3) (hNDST-3) (N-heparan sulfate sulfotransferase 3) (N-HSST 3) [Includes: Heparan sulfate N-deacetylase NDST3 (EC 3.-.-.-); [heparan sulfate]-glucosamine N-sulfotransferase NDST3 (EC 2.8.2.8)]	30.508	59	17	2.1	FALSE	FALSE
EGD77668	-1.55511	6.14994	2.94e-19	['IPR029000|Cyclophilin-like domain superfamily', 'IPR002130|Cyclophilin-type peptidyl-prolyl cis-trans isomerase domain']	Q8IXY8	Probable inactive peptidyl-prolyl cis-trans isomerase-like 6 (PPIase) (Cyclophilin-like protein PPIL6) (Rotamase PPIL6)	38.621	290	97	2.79e-64	TRUE	TRUE
EGD79859	-2.9363	5.58253	4.72e-19	['IPR000210|BTB/POZ domain', 'IPR011333|SKP1/BTB/POZ domain superfamily', 'IPR016135|Ubiquitin-conjugating enzyme/RWD-like']							FALSE	FALSE
EGD82331	-1.56541	5.49468	5.36e-19	['IPR027417|P-loop containing nucleoside triphosphate hydrolase']	Q5JYG4	GPN-loop GTPase 2	37.255	51	6	4.9	FALSE	FALSE
EGD75312	-2.0248	8.11311	5.4e-19	['IPR014821|Inositol 1,4,5-trisphosphate/ryanodine receptor', 'IPR013662|RyR/IP3R Homology associated domain', 'IPR000699|RIH domain', 'IPR035910|RyR/IP3 receptor binding core, RIH domain superfamily']	P21817	Ryanodine receptor 1 (RYR-1) (RyR1) (Skeletal muscle calcium release channel) (Skeletal muscle ryanodine receptor) (Skeletal muscle-type ryanodine receptor) (Type 1 ryanodine receptor)	30.198	202	7	1.23e-16	FALSE	FALSE
EGD75034	-1.4862	5.08961	9.39e-19	['IPR015943|WD40/YVTN repeat-like-containing domain superfamily', 'IPR001680|WD40 repeat', 'IPR036322|WD40-repeat-containing domain superfamily']	Q96EX3	Cytoplasmic dynein 2 intermediate chain 2 (Dynein 2 intermediate chain 2) (WD repeat-containing protein 34)	32.088	455	84	1.41e-65	FALSE	FALSE
EGD76633	-1.99586	3.49822	1.65e-18	['IPR002110|Ankyrin repeat', 'IPR036770|Ankyrin repeat-containing domain superfamily', 'IPR036859|CAP Gly-rich domain superfamily', 'IPR000938|CAP Gly-rich domain']	Q3KP44	Ankyrin repeat domain-containing protein 55	34.884	301	25	1.26e-38	FALSE	FALSE
EGD77856	-1.3964	5.64905	3.21e-18	['IPR029582|nan', 'IPR032777|Domain of unknown function DUF4515']	Q8ND07	Basal body-orientation factor 1 (Coiled-coil domain-containing protein 176)	31.659	458	88	3.74e-65	TRUE	TRUE
EGD75237	-1.80985	5.61015	3.47e-18	['nan|nan']							FALSE	FALSE
EGD77835	-1.54615	7.68827	4.07e-18	['IPR011992|EF-hand domain pair', 'IPR018247|EF-Hand 1, calcium-binding site', 'IPR002048|EF-hand domain']	A8K855	EF-hand calcium-binding domain-containing protein 7	30.435	207	32	4.15e-16	FALSE	FALSE
EGD79813	-2.00353	5.19431	5.06e-18	['nan|nan']							FALSE	FALSE
EGD72104	-1.37096	5.67326	5.16e-18	['IPR004342|EXS, C-terminal', 'IPR004331|SPX domain', 'IPR033507|nan']	Q9UBH6	Xenotropic and polytropic retrovirus receptor 1 (Protein SYG1 homolog) (Xenotropic and polytropic murine leukemia virus receptor X3) (X-receptor)	34.233	704	79	2.58e-113	FALSE	FALSE
EGD81380	-2.13101	5.227	5.54e-18	['IPR043188|Doublecortin domain-containing protein 1', 'IPR003533|Doublecortin domain', 'IPR036572|Doublecortin domain superfamily', 'IPR035992|Ricin B-like lectins']	M0R2J8	Doublecortin domain-containing protein 1 (Doublecortin domain-containing 5 protein)	25.255	491	24	1.16e-25	FALSE	FALSE
EGD74626	-2.28163	4.95592	1.04e-17	['nan|nan']							TRUE	FALSE
EGD76596	-1.498	6.65819	1.28e-17	['IPR011989|Armadillo-like helical', 'IPR016024|Armadillo-type fold', 'IPR000225|Armadillo']	O75602	Sperm-associated antigen 6 (Protein PF16 homolog) (Repro-SA-1) (Sperm flagellar protein)	69.17	506	99	0	TRUE	TRUE
EGD81736	-1.52208	6.58652	1.33e-17	['IPR003959|ATPase, AAA-type, core', 'IPR027417|P-loop containing nucleoside triphosphate hydrolase']	Q86XH1	Dynein regulatory complex protein 11 (IQ and AAA domain-containing protein 1)	38.533	859	99	1.49e-173	TRUE	TRUE
EGD80196	-1.37053	6.32996	1.52e-17	['IPR039505|Dynein regulatory complex protein 1/2, N-terminal', 'IPR039750|Dynein regulatory complex protein', 'IPR029440|Dynein regulatory complex protein 1, C-terminal']	Q8IXS2	Dynein regulatory complex subunit 2 (Coiled-coil domain-containing protein 65) (Testis development protein NYD-SP28)	37.168	339	56	1.39e-69	TRUE	FALSE
EGD75049	-1.38271	6.29005	1.67e-17	['IPR011009|Protein kinase-like domain superfamily', 'IPR000719|Protein kinase domain', 'IPR017441|Protein kinase, ATP binding site', 'IPR008271|Serine/threonine-protein kinase, active site']	Q00532	Cyclin-dependent kinase-like 1 (EC 2.7.11.22) (Protein kinase p42 KKIALRE) (Serine/threonine-protein kinase KKIALRE)	59.012	344	78	2.13e-143	FALSE	FALSE
EGD79893	-1.36755	5.82143	1.94e-17	['nan|nan']	H3BPM0	S phase cyclin A-associated protein in the endoplasmic reticulum	30.864	81	30	7.7	TRUE	FALSE
EGD81041	-1.41842	5.67557	2.34e-17	['IPR025663|A-kinase anchor protein 28kDa']	Q8NHH1	Tubulin polyglutamylase TTLL11 (EC 6.3.2.-) (Tubulin--tyrosine ligase-like protein 11)	34.848	66	28	4.1	TRUE	FALSE
EGD77582	-1.52497	5.38222	2.34e-17	['IPR029416|Cilia- and flagella-associated protein 300']	E9PM77	Cilia- and flagella-associated protein 300	43.119	109	93	1.88e-23	FALSE	FALSE
EGD78105	3.34492	1.58034	2.71e-17	['IPR026906|BspA type Leucine rich repeat region', 'IPR032675|Leucine-rich repeat domain superfamily', 'IPR036941|Receptor L-domain superfamily']	Q6NUI6	Chondroadherin-like protein	28.571	133	21	0.053	FALSE	FALSE
EGD77689	-1.40126	5.85149	2.87e-17	['IPR040045|Cytoplasmic dynein 2 light intermediate chain 1', 'IPR027417|P-loop containing nucleoside triphosphate hydrolase']	Q8TCX1	Cytoplasmic dynein 2 light intermediate chain 1 (Dynein 2 light intermediate chain)	40.057	352	86	4.58e-84	FALSE	FALSE
EGD72992	-1.31881	5.77296	2.97e-17	['IPR026702|Coiled-coil domain-containing protein 83']	Q8IWF9	Coiled-coil domain-containing protein 83	25.157	159	34	9.44e-09	TRUE	TRUE
EGD81984	3.8794	1.24052	3.05e-17	['nan|nan']							FALSE	FALSE
EGD79426	-1.50268	4.98004	5.51e-17	['IPR039779|RFX-like DNA-binding protein']	P48380	Transcription factor RFX3 (Regulatory factor X 3)	34.795	342	88	8.21e-52	FALSE	FALSE
EGD77242	-1.57009	6.93463	6.59e-17	['IPR038791|Cilia- and flagella-associated protein 97', 'IPR029488|Hemingway/CFA97']	Q9P2B7	Cilia- and flagella-associated protein 97	39.241	79	34	6.93e-06	FALSE	FALSE
EGD80969	-1.49934	7.2209	6.59e-17	['IPR011992|EF-hand domain pair', 'IPR018247|EF-Hand 1, calcium-binding site', 'IPR002048|EF-hand domain', 'IPR027640|Kinesin-like protein', 'IPR019821|Kinesin motor domain, conserved site', 'IPR001752|Kinesin motor domain', 'IPR036961|Kinesin motor domain superfamily', 'IPR027417|P-loop containing nucleoside triphosphate hydrolase']	F5H3M2	Kinesin-like protein	35.14	609	63	8.34e-89	TRUE	FALSE
EGD78283	-1.48389	4.46635	7.09e-17	['IPR032727|Flagellar C1a complex subunit C1a-32']	A0A7I2UT39	Chromosome 10 open reading frame 107, isoform CRA_b (Ciliary-associated calcium-binding coiled-coil protein 1)	26.923	130	46	2.8e-09	TRUE	TRUE
EGD78545	-2.01725	6.28028	1.8e-16	['IPR011009|Protein kinase-like domain superfamily', 'IPR000719|Protein kinase domain', 'IPR017441|Protein kinase, ATP binding site', 'IPR008271|Serine/threonine-protein kinase, active site']	Q8IXN4	MAK protein (Serine/threonine-protein kinase MAK)	66.901	284	48	1.32e-146	TRUE	FALSE
EGD77358	-1.45328	5.75178	2.1e-16	['IPR011990|Tetratricopeptide-like helical domain superfamily']	O15294	UDP-N-acetylglucosamine--peptide N-acetylglucosaminyltransferase 110 kDa subunit (EC 2.4.1.255) (O-GlcNAc transferase subunit p110) (O-linked N-acetylglucosamine transferase 110 kDa subunit) (OGT)	24.413	213	89	0.23	FALSE	FALSE
EGD80416	-1.35287	6.45186	2.47e-16	['IPR011990|Tetratricopeptide-like helical domain superfamily', 'IPR019734|Tetratricopeptide repeat']	Q13099	Intraflagellar transport protein 88 homolog (Recessive polycystic kidney disease protein Tg737 homolog) (Tetratricopeptide repeat protein 10) (TPR repeat protein 10)	44.208	846	98	0	FALSE	FALSE
EGD81227	-1.50851	6.42982	2.61e-16	['IPR033365|nan', 'IPR043596|CFAP53/TCHP', 'IPR043597|Trichohyalin-plectin-homology domain']	Q96M91	Cilia- and flagella-associated protein 53 (Coiled-coil domain-containing protein 11)	27.752	436	86	3.91e-19	TRUE	TRUE
EGD79508	-1.31887	6.23775	3.48e-16	['IPR000157|Toll/interleukin-1 receptor homology (TIR) domain', 'IPR035897|Toll/interleukin-1 receptor homology (TIR) domain superfamily', 'IPR002999|Tudor domain']	E5RK91	PHD finger protein 20-like protein 1	40.541	37	5	0.026	FALSE	FALSE
EGD79470	-1.305	5.90247	3.94e-16	['IPR010442|PET domain', 'IPR001781|Zinc finger, LIM-type']	Q96MT3	Prickle-like protein 1 (REST/NRSF-interacting LIM domain protein 1)	36.713	286	45	2.23e-51	FALSE	FALSE
EGD76835	-1.47465	6.37885	4.23e-16	['IPR002939|Chaperone DnaJ, C-terminal', 'IPR001623|DnaJ domain', 'IPR008971|HSP40/DnaJ peptide-binding', 'IPR036869|Chaperone J-domain superfamily']	P59910	DnaJ homolog subfamily B member 13 (Testis and spermatogenesis cell-related protein 6) (Testis spermatocyte apoptosis-related gene 6 protein) (Testis spermatogenesis apoptosis-related gene 3 protein) (Testis spermatogenesis apoptosis-related gene 6 protein)	49.045	314	99	5.86e-106	TRUE	TRUE
EGD74439	-2.2631	3.69672	5.43e-16	['nan|nan']	J3KR52	EF-hand calcium-binding domain-containing protein 10	38.889	36	10	0.12	FALSE	FALSE
EGD78075	-1.30937	6.78189	6.27e-16	['IPR011705|BTB/Kelch-associated', 'IPR000210|BTB/POZ domain', 'IPR042846|BTB/POZ domain-containing protein 19', 'IPR011333|SKP1/BTB/POZ domain superfamily']	C9JJ37	BTB/POZ domain-containing protein 19	37.705	183	89	1.43e-37	TRUE	FALSE
EGD75045	-1.3118	6.76326	8.85e-16	['IPR011992|EF-hand domain pair', 'IPR015943|WD40/YVTN repeat-like-containing domain superfamily', 'IPR001680|WD40 repeat', 'IPR036322|WD40-repeat-containing domain superfamily']	Q8TBY9	Cilia- and flagella-associated protein 251 (WD repeat-containing protein 66)	28.72	961	83	1.03e-134	TRUE	TRUE
EGD83678	-1.307	6.46159	1.57e-15	['IPR026720|Cilia- and flagella-associated protein 91', 'IPR032840|CFAP91 domain', 'IPR000048|IQ motif, EF-hand binding site']	Q7Z4T9	Cilia- and flagella-associated protein 91 (CFAP91) (AMY-1-associating protein expressed in testis 1) (AAT-1) (MYCBP/AMY-1-associated testis-expressed protein 1) (Protein MAATS1)	37.361	720	93	4.92e-148	TRUE	TRUE
EGD83493	-1.48738	5.29981	1.62e-15	['IPR005334|Dynein light chain Tctex-1 like', 'IPR038586|Tctex-1-like superfamily']	Q8WW35	Dynein light chain Tctex-type protein 2B (Tctex1 domain-containing protein 2)	55.556	117	96	5.52e-46	FALSE	FALSE
EGD79499	-2.0455	4.62372	1.7e-15	['IPR036388|Winged helix-like DNA-binding domain superfamily']							FALSE	FALSE
EGD76441	-1.40959	6.69949	1.84e-15	['IPR002048|EF-hand domain', 'IPR039879|EF-hand calcium-binding domain-containing protein 10']	J3KR52	EF-hand calcium-binding domain-containing protein 10	36.667	120	32	1.8e-13	TRUE	TRUE
EGD73659	-1.56243	5.61116	1.84e-15	['IPR001715|Calponin homology domain', 'IPR010441|CH-like domain in sperm protein', 'IPR036872|CH domain superfamily']	Q8NEY3	Spermatogenesis-associated protein 4 (Testis and spermatogenesis cell-related protein 2) (Testis spermatocyte apoptosis-related gene 2 protein)	29.787	188	88	1.24e-28	TRUE	TRUE
EGD77576	-1.7982	6.12423	2.05e-15	['nan|nan']	E9PMV1	Plectin	39.706	136	52	0.001	FALSE	FALSE
EGD72941	-1.36456	5.92005	2.17e-15	['IPR015943|WD40/YVTN repeat-like-containing domain superfamily', 'IPR001680|WD40 repeat', 'IPR036322|WD40-repeat-containing domain superfamily']	Q5VTH9	Dynein axonemal intermediate chain 4 (WD repeat-containing protein 78)	29.822	731	81	2.62e-88	TRUE	FALSE
EGD81576	-1.38394	4.62241	2.87e-15	['IPR026319|Zinc finger C2HC domain-containing protein']	Q96GY0	Zinc finger C2HC domain-containing protein 1A	40	145	23	1.82e-20	FALSE	FALSE
EGD78866	-1.36148	6.62707	2.92e-15	['IPR033551|Dynein regulatory complex subunit 7', 'IPR038765|Papain-like cysteine peptidase superfamily']	Q8IY82	Dynein regulatory complex subunit 7 (Coiled-coil domain-containing protein 135) (Coiled-coil domain-containing protein lobo homolog)	35.697	818	87	1.45e-140	TRUE	TRUE
EGD75134	-1.27398	6.90548	3.2e-15	['IPR001611|Leucine-rich repeat', 'IPR025875|Leucine rich repeat 4', 'IPR032675|Leucine-rich repeat domain superfamily']	Q53EV4	Leucine-rich repeat-containing protein 23 (Leucine-rich protein B7)	38.676	287	78	3.3e-55	TRUE	TRUE
EGD79458	-1.47465	6.24136	3.84e-15	['IPR043133|GTP cyclohydrolase I, C-terminal/NADPH-dependent 7-cyano-7-deazaguanine reductase', 'IPR043134|GTP cyclohydrolase I, N-terminal domain', 'IPR001474|GTP cyclohydrolase I', 'IPR018234|GTP cyclohydrolase I, conserved site', 'IPR020602|GTP cyclohydrolase I domain']	P30793	GTP cyclohydrolase 1 (EC 3.5.4.16) (GTP cyclohydrolase I) (GTP-CH-I)	62.983	181	43	1.87e-80	FALSE	FALSE
EGD81629	-1.59797	5.66043	4.4e-15	['IPR027640|Kinesin-like protein', 'IPR019821|Kinesin motor domain, conserved site', 'IPR001752|Kinesin motor domain', 'IPR036961|Kinesin motor domain superfamily', 'IPR027417|P-loop containing nucleoside triphosphate hydrolase']	Q2TAC6	Kinesin-like protein KIF19	51.919	443	41	1.94e-141	FALSE	FALSE
EGD78827	-1.35313	6.76666	4.77e-15	['IPR000850|Adenylate kinase/UMP-CMP kinase', 'IPR026867|nan', 'IPR007858|Dpy-30 motif', 'IPR036291|NAD(P)-binding domain superfamily', 'IPR027417|P-loop containing nucleoside triphosphate hydrolase', 'IPR031322|Shikimate kinase/gluconokinase']	Q96M32	Adenylate kinase 7 (AK 7) (EC 2.7.4.3) (EC 2.7.4.6) (ATP-AMP transphosphorylase 7)	40.816	392	60	6.13e-96	TRUE	TRUE
EGD76549	-1.70254	5.74527	6.46e-15	['IPR028763|nan', 'IPR027640|Kinesin-like protein', 'IPR019821|Kinesin motor domain, conserved site', 'IPR001752|Kinesin motor domain', 'IPR036961|Kinesin motor domain superfamily', 'IPR027417|P-loop containing nucleoside triphosphate hydrolase']	A0A1W2PPS5	Kinesin-like protein	41.06	453	47	1.96e-94	FALSE	FALSE
EGD81003	-2.41578	3.95117	1.21e-14	['IPR005821|Ion transport domain', 'IPR024862|Transient receptor potential cation channel subfamily V', 'IPR015943|WD40/YVTN repeat-like-containing domain superfamily', 'IPR001680|WD40 repeat']							FALSE	FALSE
EGD81440	-1.86272	4.91581	1.24e-14	['IPR009800|Coiled-coil alpha-helical rod protein 1']	Q8TF21	Ankyrin repeat domain-containing protein 24	29.139	151	25	0.85	FALSE	FALSE
EGD82749	-1.31242	5.94333	1.27e-14	['nan|nan']	A4FU69	EF-hand calcium-binding domain-containing protein 5	32	150	28	1.72e-11	TRUE	TRUE
EGD73418	-1.36075	4.53069	1.3e-14	['IPR032675|Leucine-rich repeat domain superfamily', 'IPR038894|nan']							FALSE	FALSE
EGD75111	-1.68759	5.12661	1.32e-14	['IPR001594|Palmitoyltransferase, DHHC domain']	Q9H8X9	Palmitoyltransferase ZDHHC11 (EC 2.3.1.225) (Zinc finger DHHC domain-containing protein 11) (DHHC-11) (Zinc finger protein 399)	36.328	256	60	1.43e-46	FALSE	FALSE
EGD76017	-1.3303	7.35933	1.52e-14	['IPR026150|nan', 'IPR027012|Enkurin domain']	Q8TC29	Enkurin	39.37	254	99	1.36e-56	TRUE	TRUE
EGD73826	-1.68259	4.914	1.64e-14	['IPR001611|Leucine-rich repeat', 'IPR032675|Leucine-rich repeat domain superfamily']	G3V115	Leucine rich repeat containing 34, isoform CRA_b (Leucine-rich repeat-containing protein 34)	37.217	309	81	2.91e-63	TRUE	TRUE
EGD77302	1.22832	5.48681	1.86e-14	['IPR036056|Fibrinogen-like, C-terminal', 'IPR014716|Fibrinogen, alpha/beta/gamma chain, C-terminal globular, subdomain 1']	O75636	Ficolin-3 (Collagen/fibrinogen domain-containing lectin 3 p35) (Collagen/fibrinogen domain-containing protein 3) (Hakata antigen)	25	148	24	1.5	FALSE	FALSE
EGD79550	-1.19539	6.37253	2.51e-14	['IPR018108|Mitochondrial substrate/solute carrier', 'IPR023395|Mitochondrial carrier domain superfamily']	Q9BQT8	Mitochondrial 2-oxodicarboxylate carrier (ODC) (Mitochondrial 2-oxoadipate carrier) (Solute carrier family 25 member 21)	26.104	249	80	8.6e-09	FALSE	FALSE
EGD76050	-1.31722	6.99053	2.63e-14	['IPR039986|Cilia- and flagella- associated protein 210', 'IPR043597|Trichohyalin-plectin-homology domain']	Q0VFZ6	Cilia- and flagella- associated protein 210 (Coiled-coil domain-containing protein 173)	26.565	527	98	6.36e-23	TRUE	TRUE
EGD73359	-1.39289	5.75959	4.33e-14	['nan|nan']	H7C4R5	FAST kinase domain-containing protein 4	41.818	55	33	0.003	TRUE	FALSE
EGD72877	-1.33104	5.62767	5.1e-14	['IPR000048|IQ motif, EF-hand binding site', 'IPR027417|P-loop containing nucleoside triphosphate hydrolase']	Q96L03	Spermatogenesis-associated protein 17	30.449	312	79	3.38e-24	FALSE	FALSE
EGD74541	-1.38785	5.13382	5.64e-14	['IPR011992|EF-hand domain pair', 'IPR018247|EF-Hand 1, calcium-binding site', 'IPR002048|EF-hand domain']	P27482	Calmodulin-like protein 3 (CaM-like protein) (CLP) (Calmodulin-related protein NB-1)	42	150	88	8.07e-36	FALSE	FALSE
EGD80997	-1.58617	5.40538	6.17e-14	['IPR015943|WD40/YVTN repeat-like-containing domain superfamily', 'IPR001680|WD40 repeat', 'IPR019775|WD40 repeat, conserved site', 'IPR036322|WD40-repeat-containing domain superfamily']	A6NE52	WD repeat-containing protein 97	32	100	6	2.47e-05	FALSE	FALSE
EGD76495	-1.41117	5.05223	6.38e-14	['IPR042815|Dynein regulatory complex protein 10', 'IPR000048|IQ motif, EF-hand binding site']	Q96DY2	Dynein regulatory complex protein 10 (IQ domain-containing protein D)	24.869	382	95	1.19e-25	TRUE	TRUE
EGD81280	-1.32573	5.40308	6.54e-14	['IPR029147|Cilia- and flagella-associated protein 77']	Q6ZQR2	Cilia- and flagella-associated protein 77	26.923	156	45	0.003	TRUE	FALSE
EGD80774	-2.24971	3.37815	8.84e-14	['nan|nan']							FALSE	FALSE
EGD75527	2.26335	3.65842	9.87e-14	['nan|nan']							FALSE	FALSE
EGD73200	-1.56241	4.86734	1.89e-13	['nan|nan']	Q8N412	Sperm-tail PG-rich repeat-containing protein 2	33.484	221	65	3.48e-19	TRUE	TRUE
EGD82926	-1.25441	6.94425	2.36e-13	['IPR029147|Cilia- and flagella-associated protein 77']	A2A393	Cilia- and flagella-associated protein 77	37.313	67	16	0.000392	TRUE	FALSE
EGD83354	-1.46739	5.63643	2.85e-13	['IPR002110|Ankyrin repeat', 'IPR036770|Ankyrin repeat-containing domain superfamily']	A0A2R8YEI0	Ankyrin repeat domain-containing protein 11	34.694	98	74	2.63e-05	FALSE	FALSE
EGD83496	-1.53758	4.4545	3.23e-13	['IPR001251|CRAL-TRIO lipid binding domain', 'IPR036865|CRAL-TRIO lipid binding domain superfamily', 'IPR011074|CRAL/TRIO, N-terminal domain', 'IPR036273|CRAL/TRIO, N-terminal domain superfamily']	O76054	SEC14-like protein 2 (Alpha-tocopherol-associated protein) (TAP) (hTAP) (Squalene transfer protein) (Supernatant protein factor) (SPF)	34.263	251	47	3.35e-43	FALSE	FALSE
EGD78293	-1.21437	6.58584	3.49e-13	['IPR000048|IQ motif, EF-hand binding site', 'IPR042618|Dynein regulatory complex protein 9']	Q9H095	Dynein regulatory complex protein 9 (IQ domain-containing protein G)	30.591	389	96	5.89e-50	TRUE	TRUE
EGD82395	-1.78237	3.68979	3.56e-13	['IPR026581|T-complex protein 10 family']							FALSE	FALSE
EGD83602	-1.20662	5.44884	3.63e-13	['IPR021897|Cilia- and flagella-associated protein 206']	Q8IYR0	Cilia- and flagella-associated protein 206	32.692	624	94	2.18e-101	TRUE	TRUE
EGD72338	-1.1838	5.63916	5.37e-13	['IPR011992|EF-hand domain pair', 'IPR002048|EF-hand domain', 'IPR011044|Quinoprotein amine dehydrogenase, beta chain-like', 'IPR015943|WD40/YVTN repeat-like-containing domain superfamily', 'IPR001680|WD40 repeat', 'IPR019775|WD40 repeat, conserved site', 'IPR036322|WD40-repeat-containing domain superfamily']	A0A096LNH2	EF-hand calcium-binding domain-containing protein 8	24.272	721	54	1.41e-60	FALSE	FALSE
EGD75557	-1.81077	5.97044	5.81e-13	['IPR011047|Quinoprotein alcohol dehydrogenase-like superfamily', 'IPR038729|Rad50/SbcC-type AAA domain', 'IPR015943|WD40/YVTN repeat-like-containing domain superfamily']							FALSE	FALSE
EGD80578	-1.10916	6.04652	5.99e-13	['IPR025254|Domain of unknown function DUF4201']	Q9H0I3	Coiled-coil domain-containing protein 113	26.857	350	66	4.03e-30	TRUE	TRUE
EGD72642	3.46291	1.71627	7.92e-13	['IPR000048|IQ motif, EF-hand binding site', 'IPR033742|IQ motif and SEC7 domain-containing protein, PH domain', 'IPR011993|PH-like domain superfamily', 'IPR023394|Sec7, C-terminal domain superfamily', 'IPR000904|Sec7 domain', 'IPR035999|Sec7 domain superfamily']	A0A3B3IU98	IQ motif and SEC7 domain-containing protein 1	35.616	365	44	1.59e-59	FALSE	FALSE
EGD78405	-1.32115	5.72988	9.55e-13	['IPR025252|Domain of unknown function DUF4200']	Q494V2	Cilia- and flagella-associated protein 100 (Coiled-coil domain-containing protein 37)	31.301	246	41	1.1e-28	TRUE	TRUE
EGD80507	-1.15894	5.90009	1.06e-12	['IPR019530|Intra-flagellar transport protein 57']	Q9NWB7	Intraflagellar transport protein 57 homolog (Dermal papilla-derived protein 8) (Estrogen-related receptor beta-like protein 1) (HIP1-interacting protein) (MHS4R2)	43.75	384	89	9.81e-111	TRUE	TRUE
EGD83352	-1.43732	4.78844	1.23e-12	['IPR040342|Uncharacterized protein C20orf194-like']	Q5TEA3	Dynein axonemal assembly factor 9 (DNAAF9)	25	244	14	6.42e-17	FALSE	FALSE
EGD72188	-1.19675	7.01837	1.29e-12	['IPR040111|Outer dynein arm-docking complex subunit 4', 'IPR011990|Tetratricopeptide-like helical domain superfamily', 'IPR019734|Tetratricopeptide repeat']	Q96NG3	Outer dynein arm-docking complex subunit 4 (Tetratricopeptide repeat protein 25) (TPR repeat protein 25)	33.013	521	90	3.34e-67	TRUE	TRUE
EGD72946	-1.94045	4.19456	1.33e-12	['nan|nan']	Q9HCM1	Retroelement silencing factor 1	33.75	80	55	0.31	FALSE	FALSE
EGD75009	-1.19689	6.13589	1.33e-12	['IPR029600|Intraflagellar transport protein 81', 'IPR041146|IFT81, calponin homology domain', 'IPR043016|IFT81, N-terminal domain superfamily']	Q8WYA0	Intraflagellar transport protein 81 homolog (Carnitine deficiency-associated protein expressed in ventricle 1) (CDV-1)	40.582	653	96	1.87e-158	TRUE	TRUE
EGD72930	-1.19105	5.57955	1.4e-12	['IPR002110|Ankyrin repeat', 'IPR036770|Ankyrin repeat-containing domain superfamily', 'IPR003409|MORN motif']	P0C881	Radial spoke head 10 homolog B	29.386	228	19	3.23e-22	FALSE	FALSE
EGD77615	-1.58916	6.1255	1.97e-12	['IPR027901|Protein of unknown function DUF4541']	A4QMS7	Uncharacterized protein C5orf49	32.673	101	77	4.97e-07	TRUE	TRUE
EGD77027	-1.35839	6.10207	2.16e-12	['IPR003409|MORN motif']	B2RC85	Radial spoke head 10 homolog B2	34.765	489	49	6.9e-88	TRUE	TRUE
EGD83412	-1.3703	4.34553	2.29e-12	['IPR002110|Ankyrin repeat', 'IPR036770|Ankyrin repeat-containing domain superfamily', 'IPR012338|Beta-lactamase/transpeptidase-like', 'IPR015868|Glutaminase']	O94925	Glutaminase kidney isoform, mitochondrial (GLS) (EC 3.5.1.2) (K-glutaminase) (L-glutamine amidohydrolase) [Cleaved into: Glutaminase kidney isoform, mitochondrial 68 kDa chain; Glutaminase kidney isoform, mitochondrial 65 kDa chain]	39.202	426	41	1.07e-91	FALSE	FALSE
EGD73161	-1.24462	5.97015	2.61e-12	['IPR002110|Ankyrin repeat', 'IPR036770|Ankyrin repeat-containing domain superfamily', 'IPR026906|BspA type Leucine rich repeat region', 'IPR032675|Leucine-rich repeat domain superfamily', 'IPR000980|SH2 domain', 'IPR036860|SH2 domain superfamily', 'IPR035897|Toll/interleukin-1 receptor homology (TIR) domain superfamily']	A0A5F9ZI45	Ankyrin-2	30.864	486	16	1.55e-36	FALSE	FALSE
EGD74608	-2.12771	4.71261	2.61e-12	['nan|nan']							FALSE	FALSE
EGD83158	-1.18463	5.35989	3.75e-12	['IPR001810|F-box domain', 'IPR001611|Leucine-rich repeat', 'IPR006553|Leucine-rich repeat, cysteine-containing subtype', 'IPR032675|Leucine-rich repeat domain superfamily', 'IPR013665|Sfi1 spindle body']	Q8NEE6	Dynein regulatory complex subunit 6 (F-box and leucine-rich repeat protein 13) (F-box/LRR-repeat protein 13)	28.045	706	70	1.76e-75	FALSE	FALSE
EGD82109	-2.11456	2.87883	3.81e-12	['IPR011009|Protein kinase-like domain superfamily', 'IPR000719|Protein kinase domain', 'IPR017441|Protein kinase, ATP binding site']	Q8TD08	Mitogen-activated protein kinase 15 (MAP kinase 15) (MAPK 15) (EC 2.7.11.24) (Extracellular signal-regulated kinase 7) (ERK-7) (Extracellular signal-regulated kinase 8) (ERK-8)	33.626	342	56	2.09e-43	FALSE	FALSE
EGD79455	-1.58521	7.08331	4.77e-12	['IPR036691|Endonuclease/exonuclease/phosphatase superfamily', 'IPR005135|Endonuclease/exonuclease/phosphatase', 'IPR000300|Inositol polyphosphate-related phosphatase']	Q92835	Phosphatidylinositol 3,4,5-trisphosphate 5-phosphatase 1 (EC 3.1.3.86) (Inositol polyphosphate-5-phosphatase D) (EC 3.1.3.56) (Inositol polyphosphate-5-phosphatase of 145 kDa) (SIP-145) (Phosphatidylinositol 4,5-bisphosphate 5-phosphatase) (EC 3.1.3.36) (SH2 domain-containing inositol 5'-phosphatase 1) (SH2 domain-containing inositol phosphatase 1) (SHIP-1) (p150Ship) (hp51CN)	28.721	383	72	1.92e-34	FALSE	FALSE
EGD76426	-1.69213	6.45077	5.26e-12	['IPR008805|RIB43A']	Q9H4K1	RIB43A-like with coiled-coils protein 2	35.511	352	97	4.41e-39	TRUE	TRUE
EGD77814	-1.17095	6.10776	7.89e-12	['IPR008913|Zinc finger, CHY-type', 'IPR037274|Zinc finger, CHY-type superfamily']	D6RAF6	RING finger and CHY zinc finger domain-containing protein 1	37.5	40	33	0.014	FALSE	FALSE
EGD74438	-1.81404	4.25341	8.26e-12	['nan|nan']							FALSE	FALSE
EGD76078	-1.28424	4.56344	8.49e-12	['nan|nan']							FALSE	FALSE
EGD76130	-1.46907	4.73463	8.93e-12	['IPR025259|Coiled-coil domain-containing protein 34/181']	Q5TID7	Coiled-coil domain-containing protein 181	26.119	134	22	0.004	TRUE	FALSE
EGD80308	-1.22943	5.22817	9.82e-12	['IPR002110|Ankyrin repeat', 'IPR036770|Ankyrin repeat-containing domain superfamily', 'IPR000591|DEP domain', 'IPR027640|Kinesin-like protein', 'IPR019821|Kinesin motor domain, conserved site', 'IPR001752|Kinesin motor domain', 'IPR036961|Kinesin motor domain superfamily', 'IPR027417|P-loop containing nucleoside triphosphate hydrolase', 'IPR036388|Winged helix-like DNA-binding domain superfamily…	Q9Y496	Kinesin-like protein KIF3A (Microtubule plus end-directed kinesin motor 3A)	36.678	578	31	5.41e-87	FALSE	FALSE
EGD72471	-1.3677	5.18432	1.02e-11	['IPR002893|Zinc finger, MYND-type']	O75800	Zinc finger MYND domain-containing protein 10 (Protein BLu)	39.955	443	96	2.27e-124	FALSE	FALSE
EGD76343	-1.37239	6.69336	1.05e-11	['IPR000048|IQ motif, EF-hand binding site', 'IPR038765|Papain-like cysteine peptidase superfamily', 'IPR001300|Peptidase C2, calpain, catalytic domain']	A0A7P0T963	Androglobin (HCG1812738, isoform CRA_d)	31.65	297	16	1.29e-29	TRUE	TRUE
EGD79537	-1.45129	5.53493	1.11e-11	['IPR035912|Enhancer of rudimentary superfamily', 'IPR000781|Enhancer of rudimentary']	P84090	Enhancer of rudimentary homolog	53	100	100	1.82e-35	FALSE	FALSE
EGD74076	-1.35661	5.18597	1.16e-11	['nan|nan']							FALSE	FALSE
EGD79427	-1.1712	5.04848	1.16e-11	['IPR021149|Oligosaccharyl transferase complex, subunit OST3/OST6', 'IPR042416|Oligosaccharyltransferase complex subunit OSTC']	Q9NRP0	Oligosaccharyltransferase complex subunit OSTC (Hydrophobic protein HSF-28)	47.222	144	95	2.2e-44	FALSE	FALSE
EGD75057	-1.20693	8.16659	1.18e-11	['IPR038791|Cilia- and flagella-associated protein 97', 'IPR011992|EF-hand domain pair', 'IPR018247|EF-Hand 1, calcium-binding site', 'IPR002048|EF-hand domain', 'IPR029488|Hemingway/CFA97']	B2RV13	Sperm axonemal maintenance protein CFAP97D1 (CFAP97 domain-containing protein 1)	38.849	139	25	5.78e-25	TRUE	TRUE
EGD79527	-1.30747	8.16	1.2e-11	['IPR014133|Cryptochrome DASH', 'IPR036134|Cryptochrome/DNA photolyase, FAD-binding domain-like superfamily', 'IPR036155|Cryptochrome/photolyase, N-terminal domain superfamily', 'IPR005101|Cryptochrome/DNA photolyase, FAD-binding domain', 'IPR002081|Cryptochrome/DNA photolyase class 1', 'IPR006050|DNA photolyase, N-terminal', 'IPR014729|Rossmann-like alpha/beta/alpha sandwich fold']	Q16526	Cryptochrome-1	28.715	498	88	5.57e-48	FALSE	FALSE
EGD75985	-1.39658	4.09535	1.22e-11	['nan|nan']							FALSE	FALSE
EGD80944	-1.13839	6.79096	1.42e-11	['IPR006802|Radial spokehead-like protein']	Q9H1X1	Radial spoke head protein 9 homolog	44.402	259	93	1.95e-73	TRUE	TRUE
EGD72410	-1.96781	4.11445	1.65e-11	['IPR036859|CAP Gly-rich domain superfamily', 'IPR000938|CAP Gly-rich domain', 'IPR011992|EF-hand domain pair', 'IPR018247|EF-Hand 1, calcium-binding site', 'IPR002048|EF-hand domain']	Q9UDT6	CAP-Gly domain-containing linker protein 2 (Cytoplasmic linker protein 115) (CLIP-115) (Cytoplasmic linker protein 2) (Williams-Beuren syndrome chromosomal region 3 protein) (Williams-Beuren syndrome chromosomal region 4 protein)	43.662	71	9	1.73e-11	FALSE	FALSE
EGD75056	-1.42039	4.28743	1.79e-11	['IPR016030|Cobalamin adenosyltransferase-like', 'IPR036451|Cobalamin adenosyltransferase-like superfamily', 'IPR029499|Corrinoid adenosyltransferase, PduO-type']	Q96EY8	Corrinoid adenosyltransferase MMAB (EC 2.5.1.-) (ATP:co(I)rrinoid adenosyltransferase MMAB) (Methylmalonic aciduria type B protein)	45.652	184	71	2.58e-45	FALSE	FALSE
EGD80409	-1.35632	5.73391	1.9e-11	['IPR000850|Adenylate kinase/UMP-CMP kinase', 'IPR036193|Adenylate kinase, active site lid domain superfamily', 'IPR027417|P-loop containing nucleoside triphosphate hydrolase']	Q96MA6	Adenylate kinase 8 (AK 8) (EC 2.7.4.3) (EC 2.7.4.6) (ATP-AMP transphosphorylase 8)	36.216	185	88	7.58e-37	TRUE	TRUE
EGD79503	-1.45108	4.87329	1.98e-11	['IPR025807|Adrift-type ribose 2-O-methyltransferase domain', 'IPR000467|G-patch domain', 'IPR002877|Ribosomal RNA methyltransferase, FtsJ domain', 'IPR029063|S-adenosyl-L-methionine-dependent methyltransferase superfamily']	Q8IYT2	Cap-specific mRNA (nucleoside-2'-O-)-methyltransferase 2 (EC 2.1.1.296) (Cap methyltransferase 2) (Cap2 2'O-ribose methyltransferase 2) (HMTr2) (MTr2) (FtsJ methyltransferase domain-containing protein 1) (Protein adrift homolog)	42.917	240	11	2.05e-50	FALSE	FALSE
EGD77251	-1.24572	7.34757	2.01e-11	['IPR011992|EF-hand domain pair', 'IPR018247|EF-Hand 1, calcium-binding site', 'IPR002048|EF-hand domain']	Q12816	Trophinin (MAGE-D3 antigen)	40.945	127	11	1.2	FALSE	FALSE
EGD75936	-1.16801	5.50479	3.46e-11	['IPR041667|Cupin-like domain 8', 'IPR003347|JmjC domain', 'IPR014710|RmlC-like jelly roll fold', 'IPR011990|Tetratricopeptide-like helical domain superfamily']	P0C870	Bifunctional peptidase and (3S)-lysyl hydroxylase JMJD7 (EC 1.14.11.63) (EC 3.4.-.-) (JmjC domain-containing protein 7) (Jumonji domain-containing protein 7) (L-lysine (3S)-hydroxylase JMJD7)	25.85	294	50	1.13e-16	FALSE	FALSE
EGD77258	-1.14189	4.91884	3.51e-11	['IPR008928|Six-hairpin glycosidase superfamily', 'IPR012341|Six-hairpin glycosidase-like superfamily', 'IPR035396|Alpha-L-rhamnosidase, six-hairpin glycosidase domain', 'IPR035398|Alpha-L-rhamnosidase C-terminal domain', 'IPR013737|Bacterial alpha-L-rhamnosidase N-terminal', 'IPR013783|Immunoglobulin-like fold', 'IPR000922|D-galactoside/L-rhamnose binding SUEL lectin domain', 'IPR043159|D-galact…	F8WEK6	Protein eva-1 homolog C	31.579	95	10	0.001	FALSE	FALSE
EGD81814	-1.1713	6.42958	3.66e-11	['IPR026507|Piercer of microtubule wall 1/2']	Q5BN46	Piercer of microtubule wall 1 protein (Pierce1) (UPF0691 protein C9orf116) (p53-induced expression in RB-null cells protein 1)	43.182	88	66	2.09e-15	TRUE	TRUE
EGD79437	-1.1267	6.7485	3.81e-11	['IPR036514|SGNH hydrolase superfamily', 'IPR036028|SH3-like domain superfamily']	D6RHW5	Endomucin	26.282	156	13	0.12	FALSE	FALSE
EGD83178	-1.26056	4.3921	3.82e-11	['IPR026224|Protein DPCD']	Q9BVM2	Protein DPCD	47.015	134	89	2.06e-40	FALSE	FALSE
EGD74659	-1.17413	4.90949	4.63e-11	['nan|nan']	A0A067XG54	Phospholipid-transporting ATPase (EC 7.6.2.1)	46.429	28	15	2.7	FALSE	FALSE
EGD83682	-1.58794	4.89725	4.85e-11	['nan|nan']	H3BMG3	Small lysine-rich protein 1	51.724	29	23	0.016	FALSE	FALSE
EGD78054	1.60013	3.33308	5e-11	['IPR002110|Ankyrin repeat', 'IPR036770|Ankyrin repeat-containing domain superfamily', 'IPR032171|C-terminal of Roc (COR) domain', 'IPR001611|Leucine-rich repeat', 'IPR032675|Leucine-rich repeat domain superfamily', 'IPR027417|P-loop containing nucleoside triphosphate hydrolase', 'IPR020859|Roc domain', 'IPR000157|Toll/interleukin-1 receptor homology (TIR) domain', 'IPR035897|Toll/interleukin-1 r…	A0A087WZ24	NLR family CARD domain-containing protein 3	47.059	136	9	1.24e-21	FALSE	FALSE
EGD72723	1.26451	6.35396	5.04e-11	['IPR042861|Testis-expressed protein 11', 'IPR011990|Tetratricopeptide-like helical domain superfamily']	Q8IYF3	Testis-expressed protein 11 (Protein ZIP4 homolog) (ZIP4H)	23.775	408	45	3.71e-07	FALSE	FALSE
EGD77277	-1.61521	5.54309	7.44e-11	['IPR029236|Protein of unknown function DUF4618']							FALSE	FALSE
EGD72542	-1.12962	6.47177	7.75e-11	['IPR011990|Tetratricopeptide-like helical domain superfamily', 'IPR030511|Tetratricopeptide repeat protein 26']	A0AVF1	Intraflagellar transport protein 56 (Tetratricopeptide repeat protein 26) (TPR repeat protein 26)	60.494	567	99	0	FALSE	FALSE
EGD76342	-1.52006	6.59259	8.68e-11	['IPR001715|Calponin homology domain', 'IPR036872|CH domain superfamily', 'IPR013783|Immunoglobulin-like fold']	Q6ZTR5	Cilia- and flagella-associated protein 47	20.578	554	19	5.95e-22	TRUE	TRUE
EGD75015	-1.72956	5.06165	9.99e-11	['IPR036691|Endonuclease/exonuclease/phosphatase superfamily', 'IPR000300|Inositol polyphosphate-related phosphatase']	Q9NRR6	Phosphatidylinositol polyphosphate 5-phosphatase type IV (72 kDa inositol polyphosphate 5-phosphatase) (Inositol polyphosphate-5-phosphatase E) (Phosphatidylinositol 4,5-bisphosphate 5-phosphatase) (EC 3.1.3.36) (Phosphatidylinositol-3,4,5-trisphosphate 5-phosphatase) (EC 3.1.3.86)	36.875	320	23	2.55e-53	FALSE	FALSE
EGD79070	-1.10642	5.92319	1.04e-10	['IPR011989|Armadillo-like helical', 'IPR016024|Armadillo-type fold']	Q86Y56	Dynein axonemal assembly factor 5 (HEAT repeat-containing protein 2)	33.934	722	83	1.74e-132	FALSE	FALSE
EGD76148	-1.36205	7.68946	1.08e-10	['IPR000253|Forkhead-associated (FHA) domain', 'IPR027640|Kinesin-like protein', 'IPR019821|Kinesin motor domain, conserved site', 'IPR001752|Kinesin motor domain', 'IPR036961|Kinesin motor domain superfamily', 'IPR027417|P-loop containing nucleoside triphosphate hydrolase', 'IPR008984|SMAD/FHA domain superfamily']	A0A087WWA3	Kinesin-like protein KIF1B	41.185	675	62	3.14e-133	FALSE	FALSE
EGD75677	-1.37769	6.69725	1.1e-10	['IPR033290|Coiled-coil domain-containing protein 39']	Q9UFE4	Coiled-coil domain-containing protein 39	29.452	876	85	3.06e-109	TRUE	FALSE
EGD79517	-1.03879	5.80516	1.39e-10	['IPR025220|NFRKB winged helix-like domain', 'IPR038106|NFRKB winged helix-like domain superfamily', 'IPR045112|Protein Peter Pan-like']	Q9H2G4	Testis-specific Y-encoded-like protein 2 (TSPY-like protein 2) (Cell division autoantigen 1) (Cutaneous T-cell lymphoma-associated antigen se20-4) (CTCL-associated antigen se20-4) (Differentially-expressed nucleolar TGF-beta1 target protein) (Nuclear protein of 79 kDa) (NP79)	34.328	67	8	5.4	FALSE	FALSE
EGD80102	-1.17195	8.82148	1.4e-10	['nan|nan']							FALSE	FALSE
EGD78891	-1.1659	5.16712	1.94e-10	['nan|nan']							FALSE	FALSE
EGD77485	1.74788	8.47667	1.94e-10	['IPR027417|P-loop containing nucleoside triphosphate hydrolase', 'IPR005225|Small GTP-binding protein domain', 'IPR001806|Small GTPase']	Q92930	Ras-related protein Rab-8B	37.441	211	95	1.7e-46	TRUE	FALSE
EGD79516	-1.24895	8.03121	2.35e-10	['IPR029045|ClpP/crotonase-like domain superfamily', 'IPR018376|Enoyl-CoA hydratase/isomerase, conserved site', 'IPR001753|Enoyl-CoA hydratase/isomerase']	P30084	Enoyl-CoA hydratase, mitochondrial (mECH) (mECH1) (EC 4.2.1.17) (EC 5.3.3.8) (Enoyl-CoA hydratase 1) (ECHS1) (Short-chain enoyl-CoA hydratase) (SCEH)	32.549	255	84	1.09e-27	FALSE	FALSE
EGD82311	-1.14527	5.26651	2.43e-10	['IPR011992|EF-hand domain pair', 'IPR018247|EF-Hand 1, calcium-binding site', 'IPR002048|EF-hand domain']	H0Y4F5	Microtubule-actin cross-linking factor 1, isoforms 6/7	32.955	88	26	7.19e-07	FALSE	FALSE
EGD80220	-1.11573	5.2811	2.43e-10	['IPR019366|Clusterin-associated protein-1']	Q96AJ1	Clusterin-associated protein 1 (Qilin)	56.028	141	47	3.73e-50	FALSE	FALSE
EGD74522	-1.3272	6.90729	2.58e-10	['IPR037386|Coiled-coil domain-containing protein 40']	Q4G0X9	Coiled-coil domain-containing protein 40	31.32	894	91	2.83e-99	TRUE	FALSE
EGD81706	-1.12427	4.70016	2.76e-10	['IPR020472|G-protein beta WD-40 repeat', 'IPR001632|G-protein, beta subunit', 'IPR015943|WD40/YVTN repeat-like-containing domain superfamily', 'IPR001680|WD40 repeat', 'IPR019775|WD40 repeat, conserved site', 'IPR036322|WD40-repeat-containing domain superfamily']	Q8N136	Dynein assembly factor with WDR repeat domains 1 (Outer row dynein assembly protein 16 homolog) (WD repeat-containing protein 69)	56.115	417	100	0	FALSE	FALSE
EGD76776	-1.68663	5.97424	2.97e-10	['IPR011989|Armadillo-like helical', 'IPR016024|Armadillo-type fold', 'IPR032413|Atypical Arm repeat', 'IPR000225|Armadillo', 'IPR002652|Importin-alpha, importin-beta-binding domain', 'IPR036975|Importin-alpha, importin-beta-binding domain superfamily', 'IPR024931|Importin subunit alpha']	O60684	Importin subunit alpha-7 (Karyopherin subunit alpha-6)	41.985	524	97	3.06e-131	FALSE	FALSE
EGD74020	-1.25812	5.04335	3.25e-10	['IPR011009|Protein kinase-like domain superfamily', 'IPR000719|Protein kinase domain', 'IPR017441|Protein kinase, ATP binding site', 'IPR008271|Serine/threonine-protein kinase, active site']	A0A8I5KWD5	Serine/threonine-protein kinase Nek1	49.425	261	22	5.19e-87	FALSE	FALSE
EGD81758	-1.23786	5.03266	3.34e-10	['IPR027876|Domain of unknown function DUF4550']	A0A2R8YFM9	Uncharacterized protein CFAP92	28.862	246	20	4.65e-20	FALSE	FALSE
EGD76447	-1.114	6.71213	3.69e-10	['IPR037695|IQ and ubiquitin-like domain-containing protein']	Q8NA54	IQ and ubiquitin-like domain-containing protein	39.518	539	51	5.44e-114	TRUE	TRUE
EGD81423	-1.31175	5.29063	3.69e-10	['IPR011009|Protein kinase-like domain superfamily', 'IPR000719|Protein kinase domain', 'IPR008271|Serine/threonine-protein kinase, active site']	A0A8I5KWD5	Serine/threonine-protein kinase Nek1	36.431	269	33	4.7e-50	FALSE	FALSE
EGD72402	-1.5575	4.30676	3.96e-10	['IPR036188|FAD/NAD(P)-binding domain superfamily', 'IPR023753|FAD/NAD(P)-binding domain', 'IPR045024|Alternative NADH dehydrogenase']	P00390	Glutathione reductase, mitochondrial (GR) (GRase) (EC 1.8.1.7)	25.625	160	29	0.068	FALSE	FALSE
EGD75564	-1.73377	4.35283	4.41e-10	['IPR020472|G-protein beta WD-40 repeat', 'IPR005821|Ion transport domain', 'IPR015943|WD40/YVTN repeat-like-containing domain superfamily', 'IPR001680|WD40 repeat', 'IPR019775|WD40 repeat, conserved site', 'IPR036322|WD40-repeat-containing domain superfamily']	Q8N136	Dynein assembly factor with WDR repeat domains 1 (Outer row dynein assembly protein 16 homolog) (WD repeat-containing protein 69)	32.154	311	18	2.55e-50	FALSE	FALSE
EGD80867	-2.16559	4.08734	4.43e-10	['IPR001660|Sterile alpha motif domain', 'IPR013761|Sterile alpha motif/pointed domain superfamily', 'IPR042554|nan']	Q9P1V8	Sterile alpha motif domain-containing protein 15 (SAM domain-containing protein 15)	44.595	74	88	1.17e-14	FALSE	FALSE
EGD76144	-1.08483	5.54025	4.53e-10	['IPR008978|HSP20-like chaperone', 'IPR034727|Kintoun', 'IPR012981|PIH1, N-terminal', 'IPR041442|PIH1D1/2/3, CS-like domain']	Q9NVR5	Protein kintoun (Dynein assembly factor 2, axonemal)	36.544	353	48	1.74e-62	FALSE	FALSE
EGD72684	-1.88544	4.82478	4.59e-10	['IPR036188|FAD/NAD(P)-binding domain superfamily', 'IPR000960|Flavin monooxygenase FMO', 'IPR020946|Flavin monooxygenase-like']	O60774	Putative dimethylaniline monooxygenase [N-oxide-forming] 6 (EC 1.14.13.8) (Dimethylaniline oxidase 6) (Flavin-containing monooxygenase 6) (FMO 6)	31.395	258	51	1.27e-33	FALSE	FALSE
EGD79522	-1.28598	4.81637	4.97e-10	['IPR044738|Autophagy-related protein 22', 'IPR024671|Autophagy-related protein 22-like', 'IPR036259|MFS transporter superfamily']	H0Y7Q2	Syndetin	29.915	117	19	1.3	FALSE	FALSE
EGD74368	-1.05292	6.40122	6.59e-10	['IPR007858|Dpy-30 motif', 'IPR034907|Nucleoside diphosphate kinase-like domain', 'IPR036850|Nucleoside diphosphate kinase-like domain superfamily', 'IPR001564|Nucleoside diphosphate kinase', 'IPR023005|Nucleoside diphosphate kinase, active site']	P56597	Nucleoside diphosphate kinase homolog 5 (NDK-H 5) (NDP kinase homolog 5) (Inhibitor of p53-induced apoptosis-beta) (IPIA-beta) (Testis-specific nm23 homolog) (nm23-H5)	52.071	169	100	2.58e-60	TRUE	TRUE
EGD79520	-0.989342	6.92649	7.5e-10	['IPR013543|Calcium/calmodulin-dependent protein kinase II, association-domain', 'IPR011009|Protein kinase-like domain superfamily', 'IPR032710|NTF2-like domain superfamily', 'IPR000719|Protein kinase domain', 'IPR017441|Protein kinase, ATP binding site', 'IPR008271|Serine/threonine-protein kinase, active site']	Q9UQM7	Calcium/calmodulin-dependent protein kinase type II subunit alpha (CaM kinase II subunit alpha) (CaMK-II subunit alpha) (EC 2.7.11.17)	48.696	460	95	6.82e-155	FALSE	FALSE
EGD79546	-1.21357	5.05057	8.1e-10	['IPR000048|IQ motif, EF-hand binding site', 'IPR011009|Protein kinase-like domain superfamily', 'IPR000719|Protein kinase domain', 'IPR008271|Serine/threonine-protein kinase, active site']	Q9C098	Serine/threonine-protein kinase DCLK3 (EC 2.7.11.1) (Doublecortin domain-containing protein 3C) (Doublecortin-like and CAM kinase-like 3) (Doublecortin-like kinase 3)	38.776	294	51	2.3e-69	FALSE	FALSE
EGD74753	-1.21117	4.34853	1.05e-09	['IPR016024|Armadillo-type fold', 'IPR011513|Non-structural maintenance of chromosomes element 1']	Q8WV22	Non-structural maintenance of chromosomes element 1 homolog (Non-SMC element 1 homolog) (EC 2.3.2.27)	34.177	79	43	3.7e-06	FALSE	FALSE
EGD77746	-1.1078	7.38479	1.08e-09	['IPR011989|Armadillo-like helical', 'IPR016024|Armadillo-type fold', 'IPR000225|Armadillo']	Q5T2S8	Outer dynein arm-docking complex subunit 2 (Armadillo repeat-containing protein 4)	42.362	1067	99	0	TRUE	TRUE
EGD73238	-1.29228	5.26271	1.11e-09	['IPR032727|Flagellar C1a complex subunit C1a-32']	A1A4V9	Cilia- and flagella-associated protein 119 (Coiled-coil domain-containing protein 189)	35.238	105	42	2.04e-13	FALSE	FALSE
EGD83395	-1.10666	5.03691	1.24e-09	['IPR019749|Band 4.1 domain', 'IPR014352|FERM/acyl-CoA-binding protein superfamily', 'IPR035963|FERM superfamily, second domain', 'IPR019748|FERM central domain', 'IPR000299|FERM domain', 'IPR001478|PDZ domain', 'IPR036034|PDZ superfamily', 'IPR029071|Ubiquitin-like domain superfamily']	A0A5F9ZHT2	FERM and PDZ domain-containing protein 4	24.024	333	30	2.3e-19	FALSE	FALSE
EGD77117	-1.04414	6.51025	1.32e-09	['IPR015943|WD40/YVTN repeat-like-containing domain superfamily', 'IPR001680|WD40 repeat', 'IPR036322|WD40-repeat-containing domain superfamily']	Q9P2H3	Intraflagellar transport protein 80 homolog (WD repeat-containing protein 56)	40.495	768	99	0	TRUE	TRUE
EGD75446	3.54185	2.42579	1.37e-09	['nan|nan']							FALSE	FALSE
EGD73903	-1.57799	4.98481	1.42e-09	['IPR016024|Armadillo-type fold', 'IPR012331|Clathrin, heavy chain, linker']							FALSE	FALSE
EGD79738	-1.37681	4.42984	1.51e-09	['IPR027417|P-loop containing nucleoside triphosphate hydrolase', 'IPR005225|Small GTP-binding protein domain', 'IPR001806|Small GTPase']	Q9BW83	Intraflagellar transport protein 27 homolog (Putative GTP-binding protein RAY-like) (Rab-like protein 4)	44.086	186	100	2.49e-50	FALSE	FALSE
EGD79171	-1.27253	4.96348	1.61e-09	['IPR002110|Ankyrin repeat', 'IPR036770|Ankyrin repeat-containing domain superfamily']	Q9Y283	Inversin (Inversion of embryo turning homolog) (Nephrocystin-2)	27.931	580	38	2.03e-56	FALSE	FALSE
EGD74257	-1.22702	5.43693	1.63e-09	['IPR012677|Nucleotide-binding alpha-beta plait domain superfamily', 'IPR035979|RNA-binding domain superfamily', 'IPR002035|von Willebrand factor, type A', 'IPR036465|von Willebrand factor A-like domain superfamily']	A6NCI4	von Willebrand factor A domain-containing protein 3A	24.437	311	15	1.77e-21	FALSE	FALSE
EGD83511	-1.08567	6.45637	1.76e-09	['IPR025254|Domain of unknown function DUF4201', 'IPR027417|P-loop containing nucleoside triphosphate hydrolase']	Q9H7X7	Intraflagellar transport protein 22 homolog (Rab-like protein 5)	30.286	175	20	2.89e-26	TRUE	TRUE
EGD80612	-1.17473	5.65732	1.91e-09	['IPR011009|Protein kinase-like domain superfamily', 'IPR000719|Protein kinase domain', 'IPR017441|Protein kinase, ATP binding site', 'IPR009091|Regulator of chromosome condensation 1/beta-lactamase-inhibitor protein II', 'IPR000408|Regulator of chromosome condensation, RCC1', 'IPR008271|Serine/threonine-protein kinase, active site']	Q86SG6	Serine/threonine-protein kinase Nek8 (EC 2.7.11.1) (Never in mitosis A-related kinase 8) (NimA-related protein kinase 8) (Nima-related protein kinase 12a)	36.556	662	39	2.1e-110	FALSE	FALSE
EGD82580	-1.80228	6.37154	2.1e-09	['IPR001024|PLAT/LH2 domain', 'IPR036392|PLAT/LH2 domain superfamily']	Q8IVV2	Lipoxygenase homology domain-containing protein 1	33.273	1656	58	0	FALSE	FALSE
EGD73122	-1.24262	5.45436	2.16e-09	['IPR032013|Protein of unknown function DUF4795']	A0A7P0T7G7	Glutamine-rich protein 2	29.448	163	21	1.78e-08	TRUE	TRUE
EGD79504	-1.41088	6.85692	2.17e-09	['IPR005484|Ribosomal protein L18', 'IPR036967|Ribosomal protein S11 superfamily']	Q9H0U6	39S ribosomal protein L18, mitochondrial (L18mt) (MRP-L18) (Mitochondrial large ribosomal subunit protein uL18m)	31.41	156	76	3.25e-19	FALSE	FALSE
EGD80010	-1.61371	7.71434	2.2e-09	['IPR013662|RyR/IP3R Homology associated domain']	P21817	Ryanodine receptor 1 (RYR-1) (RyR1) (Skeletal muscle calcium release channel) (Skeletal muscle ryanodine receptor) (Skeletal muscle-type ryanodine receptor) (Type 1 ryanodine receptor)	27.119	236	21	2.34e-24	FALSE	FALSE
EGD80968	-1.12776	8.28612	2.25e-09	['IPR006802|Radial spokehead-like protein']	Q9H0K4	Radial spoke head protein 6 homolog A (Radial spoke head-like protein 1)	45.842	493	95	6.95e-121	TRUE	TRUE
EGD79512	-0.964464	6.60494	2.3e-09	['IPR000555|JAB1/MPN/MOV34 metalloenzyme domain', 'IPR033859|COP9 signalosome subunit 6', 'IPR024969|Rpn11/EIF3F, C-terminal']	E7EM64	COP9 signalosome complex subunit 6	32.673	303	93	5.79e-53	FALSE	FALSE
EGD79267	-1.57954	2.43993	2.44e-09	['IPR018289|MULE transposase domain', 'IPR038765|Papain-like cysteine peptidase superfamily', 'IPR001394|Peptidase C19, ubiquitin carboxyl-terminal hydrolase', 'IPR028889|Ubiquitin specific protease domain', 'IPR007527|Zinc finger, SWIM-type']	Q2M2H8	Probable maltase-glucoamylase 2 (Maltase-glucoamylase (alpha-glucosidase) pseudogene) [Includes: Glucoamylase (EC 3.2.1.3) (Glucan 1,4-alpha-glucosidase)]	27.642	123	10	5.5	FALSE	FALSE
EGD81299	-1.00809	4.93896	3e-09	['IPR041095|Elongation Factor G, domain II', 'IPR009022|Elongation factor G, domain III', 'IPR035647|EF-G domain III/V-like', 'IPR035649|EFG, domain V', 'IPR000640|Elongation factor EFG, domain V-like', 'IPR004161|Translation elongation factor EFTu-like, domain 2', 'IPR031157|Tr-type G domain, conserved site', 'IPR027417|P-loop containing nucleoside triphosphate hydrolase', 'IPR020568|Ribosomal p…	Q969S9	Ribosome-releasing factor 2, mitochondrial (RRF2mt) (Elongation factor G 2, mitochondrial) (EF-G2mt) (mEF-G 2) (Elongation factor G2) (hEFG2)	40.805	745	91	2.36e-161	FALSE	FALSE
EGD79479	-1.0751	7.36484	3.82e-09	['IPR001279|Metallo-beta-lactamase', 'IPR036866|Ribonuclease Z/Hydroxyacylglutathione hydrolase-like']	Q6IQ20	N-acyl-phosphatidylethanolamine-hydrolyzing phospholipase D (N-acyl phosphatidylethanolamine phospholipase D) (NAPE-PLD) (NAPE-hydrolyzing phospholipase D) (EC 3.1.4.54)	43.085	376	68	2e-95	FALSE	FALSE
EGD81146	-0.924808	6.42893	3.84e-09	['IPR032735|Protein broad-minded', 'IPR039156|PHAF1/Protein broad-minded']	Q96NH3	Protein broad-minded (TBC1 domain family member 32)	30.168	179	12	1.57e-17	FALSE	FALSE
EGD80560	-0.995141	6.8044	4.05e-09	['IPR011992|EF-hand domain pair', 'IPR018247|EF-Hand 1, calcium-binding site', 'IPR002048|EF-hand domain', 'IPR015943|WD40/YVTN repeat-like-containing domain superfamily', 'IPR001680|WD40 repeat', 'IPR019775|WD40 repeat, conserved site', 'IPR036322|WD40-repeat-containing domain superfamily']	A0A096LNH2	EF-hand calcium-binding domain-containing protein 8	24.611	642	59	1.07e-54	TRUE	FALSE
EGD78921	1.12883	5.39874	4.1e-09	['nan|nan']							FALSE	FALSE
EGD77123	-1.03561	5.11295	4.26e-09	['IPR044802|Calmodulin calcium-dependent NAD kinase NADKc-like', 'IPR027417|P-loop containing nucleoside triphosphate hydrolase', 'IPR036249|Thioredoxin-like superfamily', 'IPR010488|Zeta toxin domain']							FALSE	FALSE
EGD75087	-1.37114	3.66183	4.38e-09	['IPR001841|Zinc finger, RING-type', 'IPR013083|Zinc finger, RING/FYVE/PHD-type', 'IPR007527|Zinc finger, SWIM-type', 'IPR000433|Zinc finger, ZZ-type', 'IPR043145|Zinc finger, ZZ-type superfamily', 'IPR039903|E3 ubiquitin-protein ligase Zswim2']	Q8NEG5	E3 ubiquitin-protein ligase ZSWIM2 (EC 2.3.2.27) (MEKK1-related protein X) (MEX) (RING-type E3 ubiquitin transferase ZSWIM2) (ZZ-type zinc finger-containing protein 2) (Zinc finger SWIM domain-containing protein 2)	30.402	398	40	5.8e-47	FALSE	FALSE
EGD76829	1.13526	5.33986	4.65e-09	['IPR006597|Sel1-like repeat', 'IPR011990|Tetratricopeptide-like helical domain superfamily']	Q9UBV2	Protein sel-1 homolog 1 (Suppressor of lin-12-like protein 1) (Sel-1L)	28.667	150	15	2.82e-08	FALSE	FALSE
EGD78550	-1.17344	5.89322	4.78e-09	['IPR035899|Dbl homology (DH) domain superfamily', 'IPR000219|Dbl homology (DH) domain', 'IPR011993|PH-like domain superfamily', 'IPR015943|WD40/YVTN repeat-like-containing domain superfamily', 'IPR001680|WD40 repeat', 'IPR036322|WD40-repeat-containing domain superfamily']	Q8IWG1	Dynein axonemal intermediate chain 3 (Testis development protein NYD-SP29) (WD repeat-containing protein 63)	31.066	882	74	1.69e-121	TRUE	TRUE
EGD72486	-1.06928	4.56971	4.78e-09	['IPR038752|IQ domain-containing protein H']	Q86VS3	IQ domain-containing protein H (Testis development protein NYD-SP5)	25.159	314	23	3.78e-11	FALSE	FALSE
EGD79240	-1.3684	4.02694	4.78e-09	['nan|nan']	Q9P209	Centrosomal protein of 72 kDa (Cep72)	28.713	101	30	1.8	FALSE	FALSE
EGD80713	-1.117	4.57841	4.99e-09	['IPR004364|Aminoacyl-tRNA synthetase, class II (D/K/N)', 'IPR006195|Aminoacyl-tRNA synthetase, class II', 'IPR045864|Class II Aminoacyl-tRNA synthetase/Biotinyl protein ligase (BPL) and lipoyl protein ligase (LPL)', 'IPR004524|Aspartate-tRNA ligase, type 1', 'IPR002312|Aspartyl/Asparaginyl-tRNA synthetase, class IIb', 'IPR004115|GAD-like domain superfamily', 'IPR029351|GAD domain', 'IPR012340|Nu…	Q6PI48	Aspartate--tRNA ligase, mitochondrial (EC 6.1.1.12) (Aspartyl-tRNA synthetase) (AspRS)	43.14	605	86	5.27e-165	FALSE	FALSE
EGD76782	-1.03822	6.12429	5.05e-09	['IPR009091|Regulator of chromosome condensation 1/beta-lactamase-inhibitor protein II', 'IPR000408|Regulator of chromosome condensation, RCC1']	Q92834	X-linked retinitis pigmentosa GTPase regulator	31.88	367	44	1.5e-43	FALSE	FALSE
EGD72135	-1.54561	3.90749	5.56e-09	['nan|nan', 'nan|nan']							FALSE	FALSE
EGD79554	-1.23547	5.18159	6.52e-09	['IPR004263|Exostosin-like']	Q16394	Exostosin-1 (EC 2.4.1.224) (EC 2.4.1.225) (Glucuronosyl-N-acetylglucosaminyl-proteoglycan/N-acetylglucosaminyl-proteoglycan 4-alpha-N-acetylglucosaminyltransferase) (Multiple exostoses protein 1) (Putative tumor suppressor protein EXT1)	25.625	320	47	4.25e-14	FALSE	FALSE
EGD80979	-1.55695	4.41467	6.65e-09	['IPR023476|Peptidyl-tRNA hydrolase II domain superfamily', 'IPR002833|Peptidyl-tRNA hydrolase, PTH2', 'IPR042237|Putative peptidyl-tRNA hydrolase PTRHD1']	Q6GMV3	Putative peptidyl-tRNA hydrolase PTRHD1 (EC 3.1.1.29) (Peptidyl-tRNA hydrolase domain-containing protein 1)	42.241	116	59	2.68e-17	FALSE	FALSE
EGD77719	-1.161	4.98304	6.87e-09	['IPR002110|Ankyrin repeat', 'IPR036770|Ankyrin repeat-containing domain superfamily', 'IPR000048|IQ motif, EF-hand binding site']	Q9Y283	Inversin (Inversion of embryo turning homolog) (Nephrocystin-2)	29.635	712	66	4.84e-74	FALSE	FALSE
EGD76468	3.20875	1.27092	7.57e-09	['nan|nan']	J3QSG3	Leucine-rich repeat-containing protein 36	40	40	22	5.7	FALSE	FALSE
EGD72991	-1.4467	4.69219	7.57e-09	['IPR011990|Tetratricopeptide-like helical domain superfamily']	Q9H0C1	Zinc finger MYND domain-containing protein 12	37.671	146	46	1.58e-24	TRUE	TRUE
EGD80556	-1.35373	7.97469	8.14e-09	['IPR000253|Forkhead-associated (FHA) domain', 'IPR027640|Kinesin-like protein', 'IPR019821|Kinesin motor domain, conserved site', 'IPR001752|Kinesin motor domain', 'IPR036961|Kinesin motor domain superfamily', 'IPR027417|P-loop containing nucleoside triphosphate hydrolase', 'IPR008984|SMAD/FHA domain superfamily']	H7C0K6	Kinesin-like protein	54.198	393	35	1.15e-128	TRUE	TRUE
EGD75336	-1.21182	5.01353	8.28e-09	['IPR029602|Intraflagellar transport protein 74']	Q96LB3	Intraflagellar transport protein 74 homolog (Capillary morphogenesis gene 1 protein) (CMG-1) (Coiled-coil domain-containing protein 2)	36.979	384	98	5.34e-76	TRUE	TRUE
EGD79493	-1.05596	5.74933	9.11e-09	['IPR003409|MORN motif']	A0A2R8YE86	MORN repeat-containing protein 2	29.73	74	55	0.008	FALSE	FALSE
EGD80907	-1.02961	7.69169	1.09e-08	['IPR006602|DM10 domain', 'IPR040193|EF-hand domain-containing protein EFHC1/EFHC2/EFHB']	Q5JST6	EF-hand domain-containing family member C2	42.365	609	95	4.49e-156	TRUE	TRUE
EGD79447	-1.11706	6.63529	1.1e-08	['IPR000253|Forkhead-associated (FHA) domain', 'IPR032923|nan', 'IPR027640|Kinesin-like protein', 'IPR032405|Kinesin-associated', 'IPR019821|Kinesin motor domain, conserved site', 'IPR001752|Kinesin motor domain', 'IPR036961|Kinesin motor domain superfamily', 'IPR027417|P-loop containing nucleoside triphosphate hydrolase', 'IPR008984|SMAD/FHA domain superfamily']	E7ERX9	Kinesin-like protein	57.297	555	34	0	FALSE	FALSE
EGD80362	-1.66026	4.4668	1.14e-08	['nan|nan']							FALSE	FALSE
EGD76033	-0.940931	6.19137	1.14e-08	['IPR011989|Armadillo-like helical', 'IPR016024|Armadillo-type fold']	A5D8W1	Cilia- and flagella-associated protein 69	26.271	354	29	4.77e-32	TRUE	TRUE
EGD72318	-1.27928	5.6086	1.25e-08	['IPR031649|Voltage-dependent L-type calcium channel, IQ-associated domain', 'IPR005821|Ion transport domain', 'IPR001696|Voltage gated sodium channel, alpha subunit', 'IPR043203|Voltage-gated cation channel calcium and sodium', 'IPR027359|Voltage-dependent channel domain superfamily']	Q9Y5Y9	Sodium channel protein type 10 subunit alpha (Peripheral nerve sodium channel 3) (PN3) (hPN3) (Sodium channel protein type X subunit alpha) (Voltage-gated sodium channel subunit alpha Nav1.8)	35.289	1227	71	0	FALSE	FALSE
EGD81408	-0.947273	6.24529	1.35e-08	['IPR011992|EF-hand domain pair', 'IPR027640|Kinesin-like protein', 'IPR019821|Kinesin motor domain, conserved site', 'IPR001752|Kinesin motor domain', 'IPR036961|Kinesin motor domain superfamily', 'IPR027417|P-loop containing nucleoside triphosphate hydrolase']	F5H3M2	Kinesin-like protein	46.006	363	33	3.82e-90	TRUE	FALSE
EGD77368	-0.93248	6.3092	1.41e-08	['IPR037383|Coiled-coil domain-containing protein 87']	Q9NVE4	Coiled-coil domain-containing protein 87	27.795	331	26	1.62e-22	FALSE	FALSE
EGD77202	-1.24784	5.45482	1.7e-08	['nan|nan']							FALSE	FALSE
EGD79496	-1.13796	7.83684	1.82e-08	['IPR011045|Nitrous oxide reductase, N-terminal', 'IPR015943|WD40/YVTN repeat-like-containing domain superfamily']	Q9Y219	Protein jagged-2 (Jagged2) (hJ2)	60	20	5	5.2	FALSE	FALSE
EGD80250	-1.15568	6.94052	1.85e-08	['nan|nan']	Q5T655	Cilia- and flagella-associated protein 58 (Coiled-coil domain-containing protein 147)	44.658	833	97	0	TRUE	TRUE
EGD75421	-0.99408	5.11737	1.9e-08	['IPR029214|FAM183 family']	A6NL82	Protein FAM183A	37.5	96	65	2.94e-12	FALSE	FALSE
EGD79418	-2.64652	0.490621	1.91e-08	['IPR001304|C-type lectin-like', 'IPR016186|C-type lectin-like/link domain superfamily', 'IPR016187|C-type lectin fold']	Q9NZL9	Methionine adenosyltransferase 2 subunit beta (Methionine adenosyltransferase II beta) (MAT II beta) (Putative dTDP-4-keto-6-deoxy-D-glucose 4-reductase)	21.287	202	62	1.2	FALSE	FALSE
EGD81619	1.28594	3.44642	2.2e-08	['IPR027417|P-loop containing nucleoside triphosphate hydrolase', 'IPR000863|Sulfotransferase domain']	B8ZZF7	Sulfotransferase (EC 2.8.2.-)	21.557	167	39	0.038	FALSE	FALSE
EGD73249	1.02025	5.69458	2.41e-08	['IPR001969|Aspartic peptidase, active site', 'IPR016197|Chromo-like domain superfamily', 'IPR000953|Chromo/chromo shadow domain', 'IPR023780|Chromo domain', 'IPR043502|DNA/RNA polymerase superfamily', 'IPR036056|Fibrinogen-like, C-terminal', 'IPR001584|Integrase, catalytic core', 'IPR041588|Integrase zinc-binding domain', 'IPR021109|Aspartic peptidase domain superfamily', 'IPR043128|Reverse tran…	A6NKG5	Retrotransposon-like protein 1 (Mammalian retrotransposon derived protein 1) (Paternally expressed gene 11 protein) (Retrotransposon-derived protein PEG11)	26.582	237	13	1.53e-17	FALSE	FALSE
EGD78562	-1.46997	3.72655	2.46e-08	['IPR027417|P-loop containing nucleoside triphosphate hydrolase']	P51153	Ras-related protein Rab-13 (Cell growth-inhibiting gene 4 protein)	32.653	49	11	0.01	FALSE	FALSE
EGD78897	-1.25152	4.83029	2.89e-08	['IPR019185|Integral membrane protein SYS1-related']	Q9BW19	Kinesin-like protein KIFC1 (Kinesin-like protein 2) (Kinesin-related protein HSET)	30.108	93	56	3.3	FALSE	FALSE
EGD83093	-0.954761	7.2848	2.9e-08	['IPR015943|WD40/YVTN repeat-like-containing domain superfamily', 'IPR001680|WD40 repeat', 'IPR036322|WD40-repeat-containing domain superfamily']	Q9GZS0	Dynein axonemal intermediate chain 2 (Axonemal dynein intermediate chain 2)	54.988	411	91	8.34e-159	TRUE	TRUE
EGD76825	-1.27889	4.88828	3.09e-08	['IPR007858|Dpy-30 motif']	A0A4W8W4R1	Cell growth regulator with EF hand domain protein 1	39.216	102	26	0.023	TRUE	FALSE
EGD77556	-1.60765	6.59003	3.15e-08	['IPR033304|Deleted in lung and esophageal cancer protein 1', 'IPR013783|Immunoglobulin-like fold']	Q9Y238	Deleted in lung and esophageal cancer protein 1 (Deleted in lung cancer protein 1) (DLC-1)	28.934	197	9	2.87e-13	TRUE	TRUE
EGD76097	-0.936962	6.28965	3.29e-08	['IPR011992|EF-hand domain pair', 'IPR018247|EF-Hand 1, calcium-binding site', 'IPR002048|EF-hand domain']	J3KN42	Calcium-binding mitochondrial carrier protein SCaMC-1	30.303	66	27	0.004	TRUE	FALSE
EGD76240	-1.1924	5.34724	3.29e-08	['IPR001199|Cytochrome b5-like heme/steroid binding domain', 'IPR036400|Cytochrome b5-like heme/steroid binding domain superfamily']	Q6P9G0	Cytochrome b5 domain-containing protein 1	57.895	209	95	5.2e-82	FALSE	FALSE
EGD78930	-1.68583	4.65151	3.8e-08	['IPR038746|Alpha-tubulin N-acetyltransferase', 'IPR007965|Gcn5-related N-acetyltransferase (GNAT) domain, ATAT-type']	Q5SQI0	Alpha-tubulin N-acetyltransferase 1 (Alpha-TAT) (Alpha-TAT1) (TAT) (EC 2.3.1.108) (Acetyltransferase mec-17 homolog)	46.032	63	16	4.37e-08	FALSE	FALSE
EGD77648	-1.16135	6.72329	3.8e-08	['IPR013783|Immunoglobulin-like fold']	Q6ZU64	Cilia- and flagella-associated protein 65 (Coiled-coil domain-containing protein 108)	21.967	915	46	5.23e-34	TRUE	TRUE
EGD79442	-0.998556	9.79455	3.88e-08	['IPR039008|Intermediate filament, rod domain', 'IPR001322|Lamin tail domain', 'IPR036415|Lamin tail domain superfamily']	A0A804HL68	Prelamin-A/C	26.594	549	94	3.28e-28	FALSE	FALSE
EGD77138	-1.12534	7.28285	4.23e-08	['IPR000749|ATP:guanido phosphotransferase', 'IPR022415|ATP:guanido phosphotransferase active site', 'IPR022414|ATP:guanido phosphotransferase, catalytic domain', 'IPR022413|ATP:guanido phosphotransferase, N-terminal', 'IPR014746|Glutamine synthetase/guanido kinase, catalytic domain']	P12277	Creatine kinase B-type (EC 2.7.3.2) (Brain creatine kinase) (B-CK) (Creatine kinase B chain) (Creatine phosphokinase B-type) (CPK-B)	36.093	302	96	1.22e-50	TRUE	FALSE
EGD81173	1.69769	2.3009	4.46e-08	['IPR029448|Fanconi anaemia protein FANCD2']	Q9BXW9	Fanconi anemia group D2 protein (Protein FACD2)	36.242	149	30	3.74e-09	FALSE	FALSE
EGD77844	-0.928032	5.80898	4.84e-08	['nan|nan']	Q8IZC6	Collagen alpha-1(XXVII) chain	27.273	165	55	0.39	FALSE	FALSE
EGD72603	-0.999921	5.53273	5.85e-08	['IPR042505|Cytoplasmic dynein 2 intermediate chain 1', 'IPR015943|WD40/YVTN repeat-like-containing domain superfamily', 'IPR036322|WD40-repeat-containing domain superfamily', 'IPR042505|Cytoplasmic dynein 2 intermediate chain 1', 'IPR015943|WD40/YVTN repeat-like-containing domain superfamily', 'IPR036322|WD40-repeat-containing domain superfamily']	Q8WVS4	Cytoplasmic dynein 2 intermediate chain 1 (Dynein 2 intermediate chain 1) (WD repeat-containing protein 60)	29.389	524	48	1.03e-56	FALSE	FALSE
EGD79510	-1.16693	8.23066	7e-08	['IPR046357|Peptidyl-prolyl cis-trans isomerase domain superfamily', 'IPR001179|FKBP-type peptidyl-prolyl cis-trans isomerase domain']	Q00688	Peptidyl-prolyl cis-trans isomerase FKBP3 (PPIase FKBP3) (EC 5.2.1.8) (25 kDa FK506-binding protein) (25 kDa FKBP) (FKBP-25) (FK506-binding protein 3) (FKBP-3) (Immunophilin FKBP25) (Rapamycin-selective 25 kDa immunophilin) (Rotamase)	42.4	125	99	9.69e-22	FALSE	FALSE
EGD79540	-0.988649	6.49441	7.58e-08	['IPR045230|Zinc finger protein MBS1/2-like', 'IPR026939|ZNF706/At2g23090 superfamily']	Q9Y5V0	Zinc finger protein 706	49.296	71	99	3.44e-15	FALSE	FALSE
EGD76583	-1.21934	5.17887	7.71e-08	['nan|nan']							FALSE	FALSE
EGD76903	-1.27627	4.88849	8.23e-08	['IPR028042|Protein of unknown function DUF4639']	A0A1W2PSA2	Uncharacterized protein C2orf81	29.63	108	31	1.57e-08	FALSE	FALSE
EGD76261	-1.43873	7.3714	8.32e-08	['IPR003299|Flagellar calcium-binding protein calflagin', 'IPR011992|EF-hand domain pair', 'IPR018247|EF-Hand 1, calcium-binding site', 'IPR002048|EF-hand domain']	A0A1B0GW24	Calcium-binding protein 2	25.352	142	30	3.28e-06	TRUE	FALSE
EGD78670	-1.01055	7.10098	8.32e-08	['IPR003409|MORN motif']	Q8WYR4	Radial spoke head 1 homolog (Cancer/testis antigen 79) (CT79) (Male meiotic metaphase chromosome-associated acidic protein) (Meichroacidin) (Testis-specific gene A2 protein)	57.463	134	71	1.01e-50	TRUE	TRUE
EGD74590	-1.24714	6.51743	1.23e-07	['IPR001646|Pentapeptide repeat', 'IPR007111|NACHT nucleoside triphosphatase', 'IPR027417|P-loop containing nucleoside triphosphate hydrolase', 'IPR011044|Quinoprotein amine dehydrogenase, beta chain-like', 'IPR037783|nan', 'IPR000157|Toll/interleukin-1 receptor homology (TIR) domain', 'IPR035897|Toll/interleukin-1 receptor homology (TIR) domain superfamily', 'IPR015943|WD40/YVTN repeat-like-cont…	Q6ZMY6	WD repeat-containing protein 88 (PQQ repeat and WD repeat-containing protein)	20.798	351	15	2.76e-10	FALSE	FALSE
EGD78382	-0.995703	5.73882	1.4e-07	['IPR011989|Armadillo-like helical', 'IPR016024|Armadillo-type fold', 'IPR000225|Armadillo']	Q5W041	Armadillo repeat-containing protein 3 (Beta-catenin-like protein) (Cancer/testis antigen 81) (CT81) (KU-CT-1)	26.071	537	99	6.24e-29	TRUE	TRUE
EGD82359	-1.17961	6.55568	1.42e-07	['IPR026173|Sperm-associated antigen 17']	Q6Q759	Sperm-associated antigen 17 (Projection protein PF6 homolog)	25.566	442	12	3.76e-19	TRUE	TRUE
EGD83519	-0.956578	7.02925	1.46e-07	['IPR037177|Dynein light chain superfamily', 'IPR001372|Dynein light chain, type 1/2']	O96015	Dynein axonemal light chain 4	53.774	106	99	1.89e-35	TRUE	TRUE
EGD74888	-3.14451	1.02523	1.59e-07	['nan|nan']	H0YA93	NEDD4-binding protein 2	32.692	52	12	0.25	FALSE	FALSE
EGD82044	-1.0003	6.74217	1.66e-07	['nan|nan']	Q9Y623	Myosin-4 (Myosin heavy chain 2b) (MyHC-2b) (Myosin heavy chain 4) (Myosin heavy chain IIb) (MyHC-IIb) (Myosin heavy chain, skeletal muscle, fetal)	23.045	243	37	7.9	TRUE	FALSE
EGD79424	-1.08789	4.76057	1.73e-07	['IPR000742|EGF-like domain', 'IPR036056|Fibrinogen-like, C-terminal', 'IPR014716|Fibrinogen, alpha/beta/gamma chain, C-terminal globular, subdomain 1', 'IPR002181|Fibrinogen, alpha/beta/gamma chain, C-terminal globular domain', 'IPR035976|Sushi/SCR/CCP superfamily', 'IPR000436|Sushi/SCR/CCP domain']	Q4LDE5	Sushi, von Willebrand factor type A, EGF and pentraxin domain-containing protein 1 (CCP module-containing protein 22) (Polydom) (Selectin-like osteoblast-derived protein) (SEL-OB) (Serologically defined breast cancer antigen NY-BR-38)	34.959	123	22	4.99e-06	FALSE	FALSE
EGD79862	-2.22649	3.13194	1.73e-07	['IPR001611|Leucine-rich repeat', 'IPR032675|Leucine-rich repeat domain superfamily']	H3BLT9	NLR family CARD domain-containing protein 3 (NOD3 protein, isoform CRA_d)	27.064	218	61	3.13e-09	FALSE	FALSE
EGD82613	-0.98829	6.90971	1.75e-07	['IPR003533|Doublecortin domain', 'IPR036572|Doublecortin domain superfamily', 'IPR011992|EF-hand domain pair', 'IPR018247|EF-Hand 1, calcium-binding site', 'IPR002048|EF-hand domain', 'IPR003533|Doublecortin domain', 'IPR036572|Doublecortin domain superfamily', 'IPR011992|EF-hand domain pair', 'IPR018247|EF-Hand 1, calcium-binding site', 'IPR002048|EF-hand domain']	Q9UHG0	Doublecortin domain-containing protein 2 (Protein RU2S)	32.161	199	23	2.07e-09	TRUE	TRUE
EGD74056	-0.961946	5.31788	1.88e-07	['IPR000048|IQ motif, EF-hand binding site', 'IPR027417|P-loop containing nucleoside triphosphate hydrolase']	A0A2R8Y890	TPR and ankyrin repeat-containing protein 1	26.49	151	66	0.027	FALSE	FALSE
EGD79043	-1.53341	3.83057	1.9e-07	['IPR038840|RWD domain-containing protein 3']	Q9Y3V2	RWD domain-containing protein 3 (RWD domain-containing sumoylation enhancer) (RSUME)	29.358	109	40	3.35e-11	FALSE	FALSE
EGD82501	1.43408	3.78008	2.07e-07	['IPR012349|FMN-binding split barrel']	O75629	Protein CREG1 (Cellular repressor of E1A-stimulated genes 1)	39.634	164	76	6.31e-35	FALSE	FALSE
EGD77428	-2.15828	1.95728	2.28e-07	['nan|nan']	O75509	Tumor necrosis factor receptor superfamily member 21 (Death receptor 6) (CD antigen CD358)	32.353	102	14	0.005	FALSE	FALSE
EGD79266	-2.67649	0.249528	2.28e-07	['IPR038765|Papain-like cysteine peptidase superfamily', 'IPR001394|Peptidase C19, ubiquitin carboxyl-terminal hydrolase', 'IPR018200|Ubiquitin specific protease, conserved site', 'IPR028889|Ubiquitin specific protease domain']	P40818	Ubiquitin carboxyl-terminal hydrolase 8 (EC 3.4.19.12) (Deubiquitinating enzyme 8) (Ubiquitin isopeptidase Y) (hUBPy) (Ubiquitin thioesterase 8) (Ubiquitin-specific-processing protease 8)	33.491	212	96	1.94e-29	FALSE	FALSE
EGD72474	-1.27536	4.98508	2.36e-07	['IPR029619|Protein FAM81']	Q96LP2	Protein FAM81B	29.167	72	19	0.003	FALSE	FALSE
EGD75733	-1.94233	3.5151	2.36e-07	['IPR011009|Protein kinase-like domain superfamily', 'IPR000719|Protein kinase domain', 'IPR008271|Serine/threonine-protein kinase, active site']	O60285	NUAK family SNF1-like kinase 1 (EC 2.7.11.1) (AMPK-related protein kinase 5) (ARK5) (Omphalocele kinase 1)	36.145	83	12	4.56e-09	FALSE	FALSE
EGD76854	-1.09794	3.94813	2.82e-07	['IPR003593|AAA+ ATPase domain', 'IPR041569|AAA ATPase, AAA+ lid domain', 'IPR003959|ATPase, AAA-type, core', 'IPR027497|Katanin p60 ATPase-containing subunit A-like 2', 'IPR006594|LIS1 homology motif', 'IPR027417|P-loop containing nucleoside triphosphate hydrolase']	Q8IYT4	Katanin p60 ATPase-containing subunit A-like 2 (Katanin p60 subunit A-like 2) (EC 5.6.1.1) (p60 katanin-like 2)	51.899	553	99	0	FALSE	FALSE
EGD73094	-0.833708	6.49048	3.05e-07	['IPR036047|F-box-like domain superfamily', 'IPR001810|F-box domain', 'IPR015943|WD40/YVTN repeat-like-containing domain superfamily', 'IPR001680|WD40 repeat', 'IPR019775|WD40 repeat, conserved site', 'IPR036322|WD40-repeat-containing domain superfamily']	Q5XX13	F-box/WD repeat-containing protein 10 (F-box and WD-40 domain-containing protein 10) (Ubiquitin ligase-specificity factor)	30.17	411	33	6.6e-51	FALSE	FALSE
EGD79525	-1.27958	6.74535	3.53e-07	['IPR006212|Furin-like repeat', 'IPR009030|Growth factor receptor cysteine-rich domain superfamily', 'IPR001368|TNFR/NGFR cysteine-rich region']	Q92824	Proprotein convertase subtilisin/kexin type 5 (EC 3.4.21.-) (Proprotein convertase 5) (PC5) (Proprotein convertase 6) (PC6) (hPC6) (Subtilisin/kexin-like protease PC5)	26.457	635	22	3.23e-23	FALSE	FALSE
EGD79463	-1.16551	7.83293	3.81e-07	['IPR020471|Aldo-keto reductase', 'IPR018170|Aldo/keto reductase, conserved site', 'IPR023210|NADP-dependent oxidoreductase domain', 'IPR036812|NADP-dependent oxidoreductase domain superfamily']	P14550	Aldo-keto reductase family 1 member A1 (EC 1.1.1.2) (EC 1.1.1.372) (EC 1.1.1.54) (Alcohol dehydrogenase [NADP(+)]) (Aldehyde reductase) (Glucuronate reductase) (EC 1.1.1.19) (Glucuronolactone reductase) (EC 1.1.1.20)	45.833	312	95	3.01e-89	FALSE	FALSE
EGD76761	-0.893325	6.67771	3.95e-07	['IPR025252|Domain of unknown function DUF4200']	Q96M95	Coiled-coil domain-containing protein 42	35.811	296	92	1.13e-43	TRUE	TRUE
EGD76873	1.31814	3.97288	4.15e-07	['IPR045188|PH domain containing protein Boi1/Boi2-like', 'IPR011993|PH-like domain superfamily', 'IPR001849|Pleckstrin homology domain']							FALSE	FALSE
EGD77725	-1.5496	3.33617	4.23e-07	['nan|nan']	A0A804HKI2	Leucine-rich PPR motif-containing protein, mitochondrial	30	70	80	0.04	TRUE	FALSE
EGD78471	-1.03724	6.80236	4.25e-07	['IPR006990|Tweety']	Q9H313	Protein tweety homolog 1 (hTTY1)	24.161	149	33	0.16	FALSE	FALSE
EGD76494	-0.961178	7.3431	4.47e-07	['IPR006602|DM10 domain', 'IPR011992|EF-hand domain pair', 'IPR040193|EF-hand domain-containing protein EFHC1/EFHC2/EFHB']	Q5JVL4	EF-hand domain-containing protein 1 (Myoclonin-1)	43.478	644	97	8.73e-168	TRUE	TRUE
EGD74918	-1.22672	4.39064	4.72e-07	['nan|nan']	A0A087X2A7	Protein FAM184A	31.944	144	31	0.005	FALSE	FALSE
EGD81946	-1.08313	9.00572	5.39e-07	['IPR029058|Alpha/Beta hydrolase fold', 'IPR001563|Peptidase S10, serine carboxypeptidase', 'IPR033124|Serine carboxypeptidases, histidine active site']	P10619	Lysosomal protective protein (EC 3.4.16.5) (Carboxypeptidase C) (Carboxypeptidase L) (Cathepsin A) (Protective protein cathepsin A) (PPCA) (Protective protein for beta-galactosidase) [Cleaved into: Lysosomal protective protein 32 kDa chain; Lysosomal protective protein 20 kDa chain]	33.542	480	96	7.43e-70	TRUE	FALSE
EGD76743	-1.3405	6.74484	6.5e-07	['IPR035699|Dynein heavy chain, hydrolytic ATP-binding dynein motor region', 'IPR035706|Dynein heavy chain, ATP-binding dynein motor region', 'IPR041658|Dynein heavy chain AAA lid domain', 'IPR042219|Dynein heavy chain AAA lid domain superfamily', 'IPR026983|Dynein heavy chain', 'IPR026815|nan', 'IPR042222|Dynein heavy chain, domain 2, N-terminal', 'IPR043157|Dynein heavy chain, AAA1 domain, smal…	Q8NCM8	Cytoplasmic dynein 2 heavy chain 1 (Cytoplasmic dynein 2 heavy chain) (Dynein cytoplasmic heavy chain 2) (Dynein heavy chain 11) (hDHC11) (Dynein heavy chain isotype 1B)	50	2178	48	0	FALSE	FALSE
EGD73498	-0.956141	7.5229	6.75e-07	['nan|nan']	A0A6I8PTY8	Outer dynein arm-docking complex subunit 1	30.588	340	73	1.07e-33	TRUE	FALSE
EGD75920	-1.0548	7.0908	6.75e-07	['IPR029063|S-adenosyl-L-methionine-dependent methyltransferase superfamily', 'IPR044995|Thiocyanate methyltransferase/thiol methyltransferase', 'IPR008854|TPMT family']	P51580	Thiopurine S-methyltransferase (EC 2.1.1.67) (Thiopurine methyltransferase)	26.5	200	74	2.2e-08	FALSE	FALSE
EGD76421	1.1838	4.16046	6.88e-07	['IPR001881|EGF-like calcium-binding domain', 'IPR000742|EGF-like domain']	Q8WWQ8	Stabilin-2 (FAS1 EGF-like and X-link domain-containing adhesion molecule 2) (Fasciclin, EGF-like, laminin-type EGF-like and link domain-containing scavenger receptor 2) (FEEL-2) (Hyaluronan receptor for endocytosis) [Cleaved into: 190 kDa form stabilin-2 (190 kDa hyaluronan receptor for endocytosis)]	32.841	271	24	5.81e-23	FALSE	FALSE
EGD79863	-1.97086	2.64229	6.89e-07	['IPR001611|Leucine-rich repeat', 'IPR032675|Leucine-rich repeat domain superfamily']	E9PG22	Centrosomal protein of 97 kDa	32.168	143	67	1.14e-09	FALSE	FALSE
EGD75566	-1.14497	5.11064	7.78e-07	['IPR007272|Sulphur transport domain']	Q14676	Mediator of DNA damage checkpoint protein 1 (Nuclear factor with BRCT domains 1)	37.778	45	11	2.4	FALSE	FALSE
EGD79619	-1.17104	5.59402	7.78e-07	['IPR029071|Ubiquitin-like domain superfamily']							TRUE	FALSE
EGD74391	-1.79628	4.37357	8.75e-07	['IPR013785|Aldolase-type TIM barrel', 'IPR013798|Indole-3-glycerol phosphate synthase domain', 'IPR001468|Indole-3-glycerol phosphate synthase, conserved site', "IPR001240|N-(5'phosphoribosyl) anthranilate isomerase (PRAI) domain", 'IPR011060|Ribulose-phosphate binding barrel']	Q9H2M3	S-methylmethionine--homocysteine S-methyltransferase BHMT2 (SMM-hcy methyltransferase) (EC 2.1.1.10) (Betaine--homocysteine S-methyltransferase 2)	26.347	167	16	0.11	FALSE	FALSE
EGD79547	-1.25457	5.10806	9.48e-07	['IPR001054|Adenylyl cyclase class-3/4/guanylyl cyclase', 'IPR000048|IQ motif, EF-hand binding site', 'IPR029787|Nucleotide cyclase', 'IPR027417|P-loop containing nucleoside triphosphate hydrolase']	Q96PN6	Adenylate cyclase type 10 (EC 4.6.1.1) (AH-related protein) (Adenylate cyclase homolog) (Germ cell soluble adenylyl cyclase) (hsAC) (sAC) (Testicular soluble adenylyl cyclase)	25.865	549	39	8.44e-41	FALSE	FALSE
EGD83509	-1.99363	4.22911	1.01e-06	['IPR004344|Tubulin-tyrosine ligase/Tubulin polyglutamylase']	A0A087X234	Tubulin polyglutamylase TTLL7	45.238	378	31	1.22e-103	FALSE	FALSE
EGD78230	-1.07895	4.76935	1.01e-06	['IPR033636|nan', 'IPR002110|Ankyrin repeat', 'IPR036770|Ankyrin repeat-containing domain superfamily', 'IPR011993|PH-like domain superfamily', 'IPR006020|PTB/PI domain', 'IPR036028|SH3-like domain superfamily', 'IPR001452|SH3 domain']	A0A3B3ITU5	Ankyrin repeat and SAM domain-containing protein 1A	45.594	261	31	4.38e-59	FALSE	FALSE
EGD74129	-0.852564	5.67563	1.04e-06	['IPR029058|Alpha/Beta hydrolase fold', 'IPR013094|Alpha/beta hydrolase fold-3', 'IPR010468|Hormone-sensitive lipase, N-terminal']	Q05469	Hormone-sensitive lipase (HSL) (EC 3.1.1.79) (Monoacylglycerol lipase LIPE) (EC 3.1.1.23) (Retinyl ester hydrolase) (REH)	46.231	199	24	2.01e-49	FALSE	FALSE
EGD78104	-1.09082	4.90317	1.04e-06	['IPR026906|BspA type Leucine rich repeat region', 'IPR032675|Leucine-rich repeat domain superfamily']	P07359	Platelet glycoprotein Ib alpha chain (GP-Ib alpha) (GPIb-alpha) (GPIbA) (Glycoprotein Ibalpha) (Antigen CD42b-alpha) (CD antigen CD42b) [Cleaved into: Glycocalicin]	31.132	106	17	0.008	FALSE	FALSE
EGD78773	-0.871749	7.46373	1.06e-06	['IPR039308|Growth arrest-specific protein 8', 'IPR025593|Growth arrest-specific protein 8 domain']	O95995	Dynein regulatory complex subunit 4 (Growth arrest-specific protein 11) (GAS-11) (Growth arrest-specific protein 8) (GAS-8)	58.17	459	93	2.31e-175	TRUE	TRUE
EGD79531	-1.00476	7.74008	1.14e-06	['IPR029041|FAD-linked oxidoreductase-like', 'IPR003171|Methylenetetrahydrofolate reductase-like']	A0A286YF17	Methylenetetrahydrofolate reductase (EC 1.5.1.20)	33.67	297	98	5.23e-46	FALSE	FALSE
EGD79445	-1.18095	3.56357	1.14e-06	['IPR011513|Non-structural maintenance of chromosomes element 1']	I3L1I3	Non-structural maintenance of chromosomes element 1 homolog (EC 2.3.2.27)	26.923	156	82	1.35e-05	FALSE	FALSE
EGD79429	-0.826964	5.38483	1.16e-06	['IPR040251|Protein transport protein SEC31-like', 'IPR015943|WD40/YVTN repeat-like-containing domain superfamily', 'IPR001680|WD40 repeat', 'IPR019775|WD40 repeat, conserved site', 'IPR036322|WD40-repeat-containing domain superfamily']	D6RHZ5	Protein transport protein Sec31A	29.623	530	38	1.18e-55	FALSE	FALSE
EGD77669	-0.968405	4.40832	1.22e-06	['IPR003409|MORN motif']	Q8WYR4	Radial spoke head 1 homolog (Cancer/testis antigen 79) (CT79) (Male meiotic metaphase chromosome-associated acidic protein) (Meichroacidin) (Testis-specific gene A2 protein)	39.474	38	59	0.000204	FALSE	FALSE
EGD76931	-1.49386	5.99734	1.35e-06	['IPR011992|EF-hand domain pair']	Q96HY3	CALM1 protein (Calmodulin 2 (Phosphorylase kinase, delta), isoform CRA_a) (Calmodulin 3 (Phosphorylase kinase, delta), isoform CRA_a) (Calmodulin-1) (Calmodulin-2) (Calmodulin-3) (LP7057 protein)	35.088	57	10	8.01e-05	TRUE	FALSE
EGD81607	-1.14237	5.65721	1.36e-06	['IPR029281|FAM194, C-terminal']	Q8ND61	Uncharacterized protein C3orf20	28.188	149	8	3.09e-09	TRUE	FALSE
EGD74678	-1.11039	6.40487	1.36e-06	['IPR005821|Ion transport domain', 'IPR041491|TRPM, SLOG domain']	O94759	Transient receptor potential cation channel subfamily M member 2 (Estrogen-responsive element-associated gene 1 protein) (Long transient receptor potential channel 2) (LTrpC-2) (LTrpC2) (Transient receptor potential channel 7) (TrpC7) (Transient receptor potential melastatin 2)	31.336	434	30	9.83e-53	TRUE	FALSE
EGD77726	-1.55969	4.77034	1.7e-06	['IPR040673|CCDC81, HU domain 2', 'IPR026295|Coiled-coil domain-containing protein 81', 'IPR028034|CCDC81, HU domain 1']	Q6ZN84	Coiled-coil domain-containing protein 81	32.653	196	45	1.28e-21	FALSE	FALSE
EGD79535	-1.47106	3.46288	1.82e-06	['IPR000961|AGC-kinase, C-terminal', 'IPR002374|cGMP-dependent kinase', 'IPR018488|Cyclic nucleotide-binding, conserved site', 'IPR000595|Cyclic nucleotide-binding domain', 'IPR018490|Cyclic nucleotide-binding domain superfamily', 'IPR011009|Protein kinase-like domain superfamily', 'IPR000719|Protein kinase domain', 'IPR017441|Protein kinase, ATP binding site', 'IPR014710|RmlC-like jelly roll fol…	Q13976	cGMP-dependent protein kinase 1 (cGK 1) (cGK1) (EC 2.7.11.12) (cGMP-dependent protein kinase I) (cGKI)	40.716	587	76	5.82e-159	FALSE	FALSE
EGD72396	-0.929613	6.10963	2.37e-06	['IPR005334|Dynein light chain Tctex-1 like', 'IPR038586|Tctex-1-like superfamily']	Q8N7M0	Dynein light chain Tctex-type 5 (Tctex1 domain-containing protein 1)	35.714	168	96	1.02e-32	TRUE	TRUE
EGD78777	-1.19213	4.95953	2.37e-06	['IPR032171|C-terminal of Roc (COR) domain', 'IPR027417|P-loop containing nucleoside triphosphate hydrolase', 'IPR020859|Roc domain', 'IPR005225|Small GTP-binding protein domain', 'IPR001806|Small GTPase', 'IPR035897|Toll/interleukin-1 receptor homology (TIR) domain superfamily', 'IPR036388|Winged helix-like DNA-binding domain superfamily']	P61006	Ras-related protein Rab-8A (EC 3.6.5.2) (Oncogene c-mel)	42.857	196	14	4.66e-50	FALSE	FALSE
EGD79452	-1.24856	4.60848	2.42e-06	['IPR000008|C2 domain', 'IPR035892|C2 domain superfamily', 'IPR010569|Myotubularin-like, phosphatase domain', 'IPR030564|Myotubularin family', 'IPR029021|Protein-tyrosine phosphatase-like', 'IPR016130|Protein-tyrosine phosphatase, active site', 'IPR000387|Tyrosine-specific protein phosphatases domain', 'IPR000306|FYVE zinc finger', 'IPR017455|Zinc finger, FYVE-related', 'IPR011011|Zinc finger, FY…	Q13496	Myotubularin (Phosphatidylinositol-3,5-bisphosphate 3-phosphatase) (EC 3.1.3.95) (Phosphatidylinositol-3-phosphate phosphatase) (EC 3.1.3.64)	34.451	537	38	6.57e-105	FALSE	FALSE
EGD82848	-1.31814	3.75126	2.46e-06	['nan|nan']	Q96F46	Interleukin-17 receptor A (IL-17 receptor A) (IL-17RA) (CDw217) (CD antigen CD217)	28.571	133	48	0.023	FALSE	FALSE
EGD74188	-1.06835	5.08753	2.49e-06	['IPR004776|Membrane transport protein', 'IPR045033|Protein PIN-LIKES 1/3/4/5/7']	A0A0A0MS43	P3 protein	36.17	47	9	0.36	FALSE	FALSE
EGD79468	-1.03639	7.21233	2.53e-06	['IPR036005|Creatinase/aminopeptidase-like', 'IPR000994|Peptidase M24', 'IPR002468|Peptidase M24A, methionine aminopeptidase, subfamily 2', 'IPR036388|Winged helix-like DNA-binding domain superfamily', 'IPR036390|Winged helix DNA-binding domain superfamily']	F8VRR3	Methionine aminopeptidase 2 (MAP 2) (MetAP 2) (EC 3.4.11.18) (Initiation factor 2-associated 67 kDa glycoprotein) (Peptidase M) (p67) (p67eIF2)	55.556	369	85	2.56e-142	FALSE	FALSE
EGD82753	0.798872	6.4277	2.55e-06	['nan|nan']							FALSE	FALSE
EGD80676	-0.987309	6.06911	2.55e-06	['IPR001611|Leucine-rich repeat', 'IPR025875|Leucine rich repeat 4', 'IPR032675|Leucine-rich repeat domain superfamily']	Q4LDG9	Dynein axonemal light chain 1 (LC1)	62.842	183	99	8.89e-81	TRUE	TRUE
EGD73986	-1.59469	2.95223	2.57e-06	['nan|nan']	C9JYB8	Coiled-coil domain-containing protein 66	35	100	21	0.000552	FALSE	FALSE
EGD79943	-0.858912	4.50523	2.66e-06	['IPR003150|DNA-binding RFX-type winged-helix domain', 'IPR039779|RFX-like DNA-binding protein', 'IPR036388|Winged helix-like DNA-binding domain superfamily', 'IPR036390|Winged helix DNA-binding domain superfamily']	P22670	MHC class II regulatory factor RFX1 (Enhancer factor C) (EF-C) (Regulatory factor X 1) (RFX) (Transcription factor RFX1)	36.325	468	57	9.35e-88	FALSE	FALSE
EGD79457	-1.10029	5.67269	2.75e-06	['IPR003347|JmjC domain', 'IPR039994|JmjC domain-containing']	Q9H6W3	Ribosomal oxygenase 1 (60S ribosomal protein L8 histidine hydroxylase) (Bifunctional lysine-specific demethylase and histidyl-hydroxylase NO66) (EC 1.14.11.-, EC 1.14.11.27) (Myc-associated protein with JmjC domain) (Nucleolar protein 66) (hsNO66) (Ribosomal oxygenase NO66) (ROX)	42.105	437	62	1.05e-116	FALSE	FALSE
EGD79835	-1.45662	1.75301	2.89e-06	['nan|nan']	A0A140TA54	Collagen alpha-2(XI) chain	25.333	75	35	4.8	FALSE	FALSE
EGD81535	-1.10876	7.38722	2.93e-06	['IPR016024|Armadillo-type fold', 'IPR011047|Quinoprotein alcohol dehydrogenase-like superfamily', 'IPR015943|WD40/YVTN repeat-like-containing domain superfamily', 'IPR001680|WD40 repeat', 'IPR019775|WD40 repeat, conserved site', 'IPR036322|WD40-repeat-containing domain superfamily']	Q96MT7	Cilia- and flagella-associated protein 44 (WD repeat-containing protein 52)	36.338	699	29	2.03e-128	TRUE	TRUE
EGD74162	-1.13226	4.49804	3.05e-06	['IPR000887|KDPG/KHG aldolase', 'IPR013785|Aldolase-type TIM barrel', 'IPR029056|Ribokinase-like']							FALSE	FALSE
EGD75372	-1.04491	8.6253	3.29e-06	['IPR046346|Aminoacid dehydrogenase-like, N-terminal domain superfamily', 'IPR006095|Glutamate/phenylalanine/leucine/valine dehydrogenase', 'IPR033524|Leu/Phe/Val dehydrogenases active site', 'IPR006096|Glutamate/phenylalanine/leucine/valine dehydrogenase, C-terminal', 'IPR006097|Glutamate/phenylalanine/leucine/valine dehydrogenase, dimerisation domain', 'IPR014362|Glutamate dehydrogenase', 'IPR0…	P00367	Glutamate dehydrogenase 1, mitochondrial (GDH 1) (EC 1.4.1.3)	41.635	526	94	6.59e-125	FALSE	FALSE
EGD81496	-0.855477	4.49301	3.35e-06	['IPR002219|Protein kinase C-like, phorbol ester/diacylglycerol-binding domain']	P41743	Protein kinase C iota type (EC 2.7.11.13) (Atypical protein kinase C-lambda/iota) (PRKC-lambda/iota) (aPKC-lambda/iota) (nPKC-iota)	33.333	72	8	0.001	FALSE	FALSE
EGD73985	-1.98334	3.78702	3.44e-06	['nan|nan']	F8WDI7	Stromelysin-3	43.478	46	11	8.1	FALSE	FALSE
EGD77464	-0.913113	7.2709	3.45e-06	['IPR011992|EF-hand domain pair']	H0Y4F5	Microtubule-actin cross-linking factor 1, isoforms 6/7	27.536	69	27	0.14	TRUE	FALSE
EGD77459	1.23969	2.39041	4.09e-06	['nan|nan']							FALSE	FALSE
EGD73053	-0.816658	5.66126	4.29e-06	['IPR011249|Metalloenzyme, LuxS/M16 peptidase-like', 'IPR011765|Peptidase M16, N-terminal', 'IPR007863|Peptidase M16, C-terminal']	Q10713	Mitochondrial-processing peptidase subunit alpha (Alpha-MPP) (Inactive zinc metalloprotease alpha) (P-55)	30.155	451	90	2.95e-55	FALSE	FALSE
EGD79962	-1.2927	2.92077	4.33e-06	['IPR013078|Histidine phosphatase superfamily, clade-1', 'IPR029033|Histidine phosphatase superfamily']	A0A2R8Y8D0	Protein CASP	30.556	36	39	2.9	FALSE	FALSE
EGD76205	-0.941301	4.28834	4.33e-06	['nan|nan']							FALSE	FALSE
EGD79428	-0.949182	10.2206	4.65e-06	['IPR023614|Porin domain superfamily', 'IPR001925|Porin, eukaryotic type', 'IPR027246|Eukaryotic porin/Tom40']	P45880	Voltage-dependent anion-selective channel protein 2 (VDAC-2) (hVDAC2) (Outer mitochondrial membrane protein porin 2)	32.975	279	99	7.09e-46	FALSE	FALSE
EGD79871	-0.815054	7.29594	4.7e-06	['IPR016161|Aldehyde/histidinol dehydrogenase', 'IPR016163|Aldehyde dehydrogenase, C-terminal', 'IPR016160|Aldehyde dehydrogenase, cysteine active site', 'IPR029510|Aldehyde dehydrogenase, glutamic acid active site', 'IPR016162|Aldehyde dehydrogenase, N-terminal', 'IPR015590|Aldehyde dehydrogenase domain', 'IPR005931|Delta-1-pyrroline-5-carboxylate dehydrogenase']	P30038	Delta-1-pyrroline-5-carboxylate dehydrogenase, mitochondrial (P5C dehydrogenase) (EC 1.2.1.88) (Aldehyde dehydrogenase family 4 member A1) (L-glutamate gamma-semialdehyde dehydrogenase)	52.406	561	97	0	FALSE	FALSE
EGD78623	-1.43095	3.06977	4.88e-06	['IPR036047|F-box-like domain superfamily', 'IPR001810|F-box domain', 'IPR015943|WD40/YVTN repeat-like-containing domain superfamily', 'IPR001680|WD40 repeat', 'IPR036322|WD40-repeat-containing domain superfamily']	Q969H0	F-box/WD repeat-containing protein 7 (Archipelago homolog) (hAgo) (F-box and WD-40 domain-containing protein 7) (F-box protein FBX30) (SEL-10) (hCdc4)	22.927	410	70	1.63e-20	FALSE	FALSE
EGD79498	-0.944847	5.65295	5.23e-06	['IPR017093|Molecular chaperone regulator BAG-1', 'IPR039773|Molecular chaperone regulator BAG', 'IPR036533|BAG domain superfamily', 'IPR000626|Ubiquitin-like domain', 'IPR029071|Ubiquitin-like domain superfamily']	J3QTA2	BAG family molecular chaperone regulator 1	33.929	168	93	1.36e-17	FALSE	FALSE
EGD82612	-0.809071	5.20745	5.41e-06	['IPR003533|Doublecortin domain', 'IPR036572|Doublecortin domain superfamily', 'IPR011992|EF-hand domain pair', 'IPR018247|EF-Hand 1, calcium-binding site', 'IPR002048|EF-hand domain', 'IPR003533|Doublecortin domain', 'IPR036572|Doublecortin domain superfamily', 'IPR011992|EF-hand domain pair', 'IPR018247|EF-Hand 1, calcium-binding site', 'IPR002048|EF-hand domain']	Q9UHG0	Doublecortin domain-containing protein 2 (Protein RU2S)	32.161	199	32	1.28e-09	TRUE	FALSE
EGD76958	-0.907928	5.32548	5.95e-06	['IPR018247|EF-Hand 1, calcium-binding site', 'IPR002048|EF-hand domain']	Q13938	Calcyphosin (Calcyphosine)	26.812	138	44	0.45	TRUE	FALSE
EGD73325	-0.778871	6.91843	6.02e-06	['IPR003782|Copper chaperone SCO1/SenC', 'IPR017276|Synthesis of cytochrome c oxidase, Sco1/Sco2', 'IPR036249|Thioredoxin-like superfamily']	O75880	Protein SCO1 homolog, mitochondrial	38.667	300	99	6.22e-70	FALSE	FALSE
EGD72562	-1.10165	4.90078	6.05e-06	['IPR011717|Tetratricopeptide TPR-4', 'IPR011990|Tetratricopeptide-like helical domain superfamily', 'IPR019734|Tetratricopeptide repeat', 'IPR042621|Tetratricopeptide repeat protein TTC23/TTC23L']	H0YM10	Tetratricopeptide repeat protein 23	30.769	78	16	3.56e-08	FALSE	FALSE
EGD79491	-0.992181	11.1039	6.05e-06		P84243	Histone H3.3	94.118	136	100	6.7e-92	FALSE	FALSE
EGD72731	-0.913854	5.2786	6.15e-06	['IPR001611|Leucine-rich repeat', 'IPR025875|Leucine rich repeat 4', 'IPR032675|Leucine-rich repeat domain superfamily']	Q7Z4L9	Protein phosphatase 1 regulatory subunit 42 (Leucine-rich repeat-containing protein 67)	42.449	245	75	1.01e-60	FALSE	FALSE
EGD78774	-0.984853	5.04088	6.22e-06	['IPR001611|Leucine-rich repeat', 'IPR032675|Leucine-rich repeat domain superfamily']	Q9H069	Dynein regulatory complex subunit 3 (Leucine-rich repeat-containing protein 48)	42.652	279	93	3.57e-61	FALSE	FALSE
EGD78709	0.810908	6.45574	6.68e-06	['IPR003961|Fibronectin type III', 'IPR036116|Fibronectin type III superfamily', 'IPR013783|Immunoglobulin-like fold', 'IPR028974|TSP type-3 repeat']	A0A7I2V585	Thrombospondin-2	45.833	72	11	4.95e-08	FALSE	FALSE
EGD73728	-0.878193	6.09558	6.73e-06	['IPR010736|Sperm-tail PG-rich repeat']	Q96PU9	Outer dense fiber protein 3 (Outer dense fiber of sperm tails protein 3) (Sperm tail protein SHIPPO 1) (Transcript induced in spermiogenesis protein 50)	39.906	213	90	5.06e-40	TRUE	TRUE
EGD76466	-0.856745	5.5561	6.84e-06	['IPR039341|Cilia- and flagella-associated protein 99']	D6REC4	Cilia- and flagella-associated protein 99	30.498	623	77	1.67e-64	TRUE	FALSE
EGD83070	-0.978435	5.28393	6.96e-06	['nan|nan']	Q8WYQ4	Uncharacterized protein C22orf15 (Protein N27C7-3)	28.049	82	40	0.000284	FALSE	FALSE
EGD79509	-0.990452	4.58923	7.22e-06	['IPR007593|CD225/Dispanin family']							FALSE	FALSE
EGD77311	2.9383	7.18475	7.63e-06	['IPR003593|AAA+ ATPase domain', 'IPR016024|Armadillo-type fold', 'IPR027417|P-loop containing nucleoside triphosphate hydrolase', 'IPR031248|E3 ubiquitin-protein ligase RNF213', 'IPR046439|Zinc finger, RZ-type', 'IPR001841|Zinc finger, RING-type', 'IPR013083|Zinc finger, RING/FYVE/PHD-type', 'IPR017907|Zinc finger, RING-type, conserved site']	Q63HN8	E3 ubiquitin-protein ligase RNF213 (EC 2.3.2.27) (EC 3.6.4.-) (ALK lymphoma oligomerization partner on chromosome 17) (E3 ubiquitin-lipopolysaccharide ligase RNF213) (EC 2.3.2.-) (Mysterin) (RING finger protein 213)	30.046	659	12	3.67e-66	FALSE	FALSE
EGD79500	-1.0804	6.87858	8.04e-06	['IPR039333|Partner of Y14 and mago', 'IPR015362|WIBG, Mago-binding', 'IPR036348|WIBG, N-terminal domain superfamily']	Q9BRP8	Partner of Y14 and mago (PYM homolog 1 exon junction complex-associated factor) (Protein wibg homolog)	52.941	51	34	1.82e-10	FALSE	FALSE
EGD76726	-0.841104	4.52542	8.05e-06	['IPR015943|WD40/YVTN repeat-like-containing domain superfamily', 'IPR001680|WD40 repeat', 'IPR036322|WD40-repeat-containing domain superfamily', 'IPR042411|WD repeat-containing protein 27']	A2RRH5	WD repeat-containing protein 27	34.549	466	46	6.69e-67	FALSE	FALSE
EGD80122	-0.904818	8.83521	8.05e-06	['IPR008147|Glutamine synthetase, N-terminal domain', 'IPR036651|Glutamine synthetase, N-terminal domain superfamily', 'IPR014746|Glutamine synthetase/guanido kinase, catalytic domain', 'IPR008146|Glutamine synthetase, catalytic domain', 'IPR027303|Glutamine synthetase, glycine-rich site', 'IPR027302|Glutamine synthetase, N-terminal conserved site']	P15104	Glutamine synthetase (GS) (EC 6.3.1.2) (Glutamate--ammonia ligase) (Palmitoyltransferase GLUL) (EC 2.3.1.225)	46.552	406	100	1.49e-126	FALSE	FALSE
EGD79206	-1.32356	9.01077	8.07e-06	['IPR003593|AAA+ ATPase domain', 'IPR035699|Dynein heavy chain, hydrolytic ATP-binding dynein motor region', 'IPR035706|Dynein heavy chain, ATP-binding dynein motor region', 'IPR041658|Dynein heavy chain AAA lid domain', 'IPR042219|Dynein heavy chain AAA lid domain superfamily', 'IPR026983|Dynein heavy chain', 'IPR041589|Dynein heavy chain 3, AAA+ lid domain', 'IPR042222|Dynein heavy chain, domai…	A0A7P0Z455	Dynein axonemal heavy chain 5	57.815	4632	94	0	TRUE	TRUE
EGD76946	1.60897	4.21797	8.89e-06	['IPR002110|Ankyrin repeat', 'IPR036770|Ankyrin repeat-containing domain superfamily']	E7EWY6	Poly [ADP-ribose] polymerase tankyrase-1	36.059	269	44	2.07e-36	FALSE	FALSE
EGD79232	-0.76419	5.41811	9.09e-06	['IPR014876|DEK, C-terminal', 'IPR000340|Dual specificity phosphatase, catalytic domain', 'IPR043587|Protein phosphatase Slingshot-like', 'IPR029021|Protein-tyrosine phosphatase-like', 'IPR001660|Sterile alpha motif domain', 'IPR013761|Sterile alpha motif/pointed domain superfamily', 'IPR016130|Protein-tyrosine phosphatase, active site', 'IPR000387|Tyrosine-specific protein phosphatases domain', …	Q8TE77	Protein phosphatase Slingshot homolog 3 (EC 3.1.3.16) (EC 3.1.3.48) (SSH-like protein 3) (SSH-3L) (hSSH-3L)	37.867	375	33	1.04e-73	FALSE	FALSE
EGD78822	2.0824	2.86249	9.92e-06	['IPR027417|P-loop containing nucleoside triphosphate hydrolase']							FALSE	FALSE
EGD81838	-0.797624	6.62216	1.08e-05	['IPR006089|Acyl-CoA dehydrogenase, conserved site', 'IPR006091|Acyl-CoA oxidase/dehydrogenase, middle domain', 'IPR046373|Acyl-CoA oxidase/dehydrogenase, middle domain superfamily', 'IPR036250|Acyl-CoA dehydrogenase-like, C-terminal', 'IPR009075|Acyl-CoA dehydrogenase/oxidase C-terminal', 'IPR013786|Acyl-CoA dehydrogenase/oxidase, N-terminal', 'IPR037069|Acyl-CoA dehydrogenase/oxidase, N-termina…	P28330	Long-chain specific acyl-CoA dehydrogenase, mitochondrial (LCAD) (EC 1.3.8.8)	61.224	392	90	0	FALSE	FALSE
EGD78892	-0.999659	5.87921	1.1e-05	['IPR026701|nan', 'IPR028089|Domain of unknown function DUF4455', 'IPR027914|Domain of unknown function DUF4456', 'IPR030476|Pentaxin, conserved site']	Q9P1Z9	Coiled-coil domain-containing protein 180	23.907	343	22	2.83e-25	TRUE	FALSE
EGD78250	0.745022	6.56318	1.1e-05	['IPR004895|Prenylated rab acceptor PRA1']	Q9UI14	Prenylated Rab acceptor protein 1 (PRA1 family protein 1)	30.464	151	71	3.11e-22	FALSE	FALSE
EGD74171	-0.734498	5.53229	1.14e-05	['IPR001216|Cysteine synthase/cystathionine beta-synthase, pyridoxal-phosphate attachment site', 'IPR001926|Tryptophan synthase beta chain-like, PALP domain', 'IPR036052|Tryptophan synthase beta chain-like, PALP domain superfamily']	P35520	Cystathionine beta-synthase (EC 4.2.1.22) (Beta-thionase) (Serine sulfhydrase)	36.628	344	95	2.11e-65	FALSE	FALSE
EGD81722	-0.833837	5.77964	1.31e-05	['IPR020472|G-protein beta WD-40 repeat', 'IPR005821|Ion transport domain', 'IPR011047|Quinoprotein alcohol dehydrogenase-like superfamily', 'IPR015943|WD40/YVTN repeat-like-containing domain superfamily', 'IPR001680|WD40 repeat', 'IPR019775|WD40 repeat, conserved site', 'IPR036322|WD40-repeat-containing domain superfamily']	Q8N136	Dynein assembly factor with WDR repeat domains 1 (Outer row dynein assembly protein 16 homolog) (WD repeat-containing protein 69)	29.134	381	29	1.05e-51	FALSE	FALSE
EGD79097	-0.876983	9.90409	1.37e-05	['IPR037177|Dynein light chain superfamily', 'IPR019763|Dynein light chain, type 1/2, conserved site', 'IPR001372|Dynein light chain, type 1/2']	Q96FJ2	Dynein light chain 2, cytoplasmic (8 kDa dynein light chain b) (DLC8b) (Dynein light chain LC8-type 2)	96.629	89	100	3.09e-63	TRUE	TRUE
EGD77960	-0.866589	5.97812	1.39e-05	['IPR020556|Amidase, conserved site', 'IPR023631|Amidase signature domain', 'IPR036928|Amidase signature (AS) superfamily', 'IPR038884|Cilia- and flagella-associated protein 61', 'IPR032151|Cilia- and flagella-associated protein 61, N-terminal domain', 'IPR036188|FAD/NAD(P)-binding domain superfamily', 'IPR004412|Glutamyl-tRNA(Gln) amidotransferase A subunit']	Q8NHU2	Cilia- and flagella-associated protein 61	31.356	708	44	1.73e-91	TRUE	TRUE
EGD79486	-0.803803	6.85687	1.4e-05	['IPR003119|Saposin A-type domain', 'IPR007856|Saposin-like type B, region 1', 'IPR008138|Saposin B type, region 2', 'IPR008373|Saposin', 'IPR011001|Saposin-like', 'IPR008139|Saposin B type domain']	P07602	Prosaposin (Proactivator polypeptide) [Cleaved into: Saposin-A (Protein A); Saposin-B-Val; Saposin-B (Cerebroside sulfate activator) (CSAct) (Dispersin) (Sphingolipid activator protein 1) (SAP-1) (Sulfatide/GM1 activator); Saposin-C (A1 activator) (Co-beta-glucosidase) (Glucosylceramidase activator) (Sphingolipid activator protein 2) (SAP-2); Saposin-D (Component C) (Protein C)]	32.143	224	87	1.3e-32	FALSE	FALSE
EGD79487	-0.800047	5.29448	1.46e-05	['IPR009686|Senescence/spartin-associated, C-terminal', 'IPR045036|Spartin-like']	Q8N0X7	Spartin (Spastic paraplegia 20 protein) (Trans-activated by hepatitis C virus core protein 1)	25	220	51	2.93e-08	FALSE	FALSE
EGD79466	-0.832953	6.35983	1.47e-05	['IPR045072|MKRN-like', 'IPR041367|E3 ligase, CCCH-type zinc finger', 'IPR000571|Zinc finger, CCCH-type', 'IPR036855|Zinc finger, CCCH-type superfamily', 'IPR001841|Zinc finger, RING-type', 'IPR013083|Zinc finger, RING/FYVE/PHD-type', 'IPR017907|Zinc finger, RING-type, conserved site']	C9J494	E3 ubiquitin-protein ligase makorin-2 (EC 2.3.2.27) (RING-type E3 ubiquitin transferase makorin-2)	39.015	264	39	3.87e-54	FALSE	FALSE
EGD78966	-1.14536	4.4248	1.48e-05	['IPR001611|Leucine-rich repeat', 'IPR032675|Leucine-rich repeat domain superfamily', "IPR044640|U2 small nuclear ribonucleoprotein A'"]							FALSE	FALSE
EGD72404	-0.705156	6.25444	1.55e-05	['IPR029527|nan', 'IPR011992|EF-hand domain pair', 'IPR018247|EF-Hand 1, calcium-binding site', 'IPR002048|EF-hand domain', 'IPR000629|ATP-dependent RNA helicase DEAD-box, conserved site']	Q12798	Centrin-1 (Caltractin isoform 2)	79.012	162	97	1.39e-90	FALSE	FALSE
EGD77829	1.02736	3.86851	1.63e-05	['IPR036497|Glycolipid transfer protein superfamily', 'IPR014830|Glycolipid transfer protein domain']	Q5TA50	Ceramide-1-phosphate transfer protein (CPTP) (Glycolipid transfer protein domain-containing protein 1) (GLTP domain-containing protein 1)	30.622	209	95	2.54e-24	FALSE	FALSE
EGD82824	1.39097	8.8034	1.76e-05	['IPR027417|P-loop containing nucleoside triphosphate hydrolase', 'IPR005225|Small GTP-binding protein domain', 'IPR024156|Small GTPase superfamily, ARF type', 'IPR006689|Small GTPase superfamily, ARF/SAR type']	P84077	ADP-ribosylation factor 1 (EC 3.6.5.2)	63.483	178	97	2.25e-84	TRUE	FALSE
EGD72463	1.11824	6.77414	1.9e-05	['IPR002110|Ankyrin repeat', 'IPR036770|Ankyrin repeat-containing domain superfamily', 'IPR036236|Zinc finger C2H2 superfamily', 'IPR013087|Zinc finger C2H2-type']	O43167	Zinc finger and BTB domain-containing protein 24 (Zinc finger protein 450)	46.774	62	9	3.08e-13	FALSE	FALSE
EGD75458	-1.014	4.30821	1.91e-05	['IPR036188|FAD/NAD(P)-binding domain superfamily', 'IPR023753|FAD/NAD(P)-binding domain', 'IPR021163|Ferredoxin-NADP+ reductase, adrenodoxin-type']	P22570	NADPH:adrenodoxin oxidoreductase, mitochondrial (AR) (Adrenodoxin reductase) (EC 1.18.1.6) (Ferredoxin--NADP(+) reductase) (Ferredoxin reductase)	43.856	472	97	5.01e-114	FALSE	FALSE
EGD79128	-1.08963	6.40401	1.91e-05	['IPR039586|Cilia- and flagella-associated protein 46']	Q8IYW2	Cilia- and flagella-associated protein 46 (Tetratricopeptide repeat protein 40)	25.175	429	14	8.52e-14	TRUE	TRUE
EGD83390	-1.17289	4.13912	1.98e-05	['nan|nan']							FALSE	FALSE
EGD76105	-0.814895	7.0053	2.09e-05	['IPR007886|Alanine dehydrogenase/pyridine nucleotide transhydrogenase, N-terminal', 'IPR007698|Alanine dehydrogenase/pyridine nucleotide transhydrogenase, NAD(H)-binding domain', 'IPR036291|NAD(P)-binding domain superfamily', 'IPR032095|Saccharopine dehydrogenase-like, C-terminal', 'IPR005097|Saccharopine dehydrogenase, NADP binding domain']	Q9UDR5	Alpha-aminoadipic semialdehyde synthase, mitochondrial (LKR/SDH) [Includes: Lysine ketoglutarate reductase (LKR) (LOR) (EC 1.5.1.8); Saccharopine dehydrogenase (SDH) (EC 1.5.1.9)]	38.809	907	95	0	FALSE	FALSE
EGD81808	-0.885173	4.47273	2.11e-05	['nan|nan']	D6RED3	E3 ubiquitin-protein ligase MIB2	26.042	96	42	3.6	FALSE	FALSE
EGD77659	-0.778268	6.81088	2.12e-05	['IPR011990|Tetratricopeptide-like helical domain superfamily', 'IPR019734|Tetratricopeptide repeat']	Q5T0N1	Cilia- and flagella-associated protein 70 (Tetratricopeptide repeat protein 18) (TPR repeat protein 18)	30.915	317	34	6.87e-41	TRUE	TRUE
EGD78078	-1.17657	7.06583	2.22e-05	['IPR001715|Calponin homology domain', 'IPR010441|CH-like domain in sperm protein', 'IPR036872|CH domain superfamily', 'IPR027417|P-loop containing nucleoside triphosphate hydrolase']	Q9C093	Sperm flagellar protein 2 (Protein KPL2)	27.448	674	28	1.49e-51	TRUE	TRUE
EGD80230	-0.918981	5.61007	2.63e-05	['IPR029605|nan']	H0YBA5	Protein FAM184A	25.575	782	75	3.03e-14	FALSE	FALSE
EGD79963	-1.08682	4.32486	2.63e-05	['IPR001611|Leucine-rich repeat', 'IPR032675|Leucine-rich repeat domain superfamily', 'IPR043196|Leucine-rich repeat-containing protein 51']	Q96E66	Leucine-rich repeat-containing protein 51 (Protein LRTOMT1)	48.515	101	88	7.51e-27	FALSE	FALSE
EGD79502	-0.807121	5.11375	2.66e-05	['nan|nan']	Q15067	Peroxisomal acyl-coenzyme A oxidase 1 (AOX) (EC 1.3.3.6) (Palmitoyl-CoA oxidase) (Peroxisomal fatty acyl-CoA oxidase) (Straight-chain acyl-CoA oxidase) (SCOX) [Cleaved into: Peroxisomal acyl-CoA oxidase 1, A chain; Peroxisomal acyl-CoA oxidase 1, B chain; Peroxisomal acyl-CoA oxidase 1, C chain]	27.059	85	41	0.75	FALSE	FALSE
EGD83049	-0.896921	5.74853	2.69e-05	['IPR002110|Ankyrin repeat', 'IPR036770|Ankyrin repeat-containing domain superfamily', 'IPR000048|IQ motif, EF-hand binding site']	Q9Y283	Inversin (Inversion of embryo turning homolog) (Nephrocystin-2)	33.396	530	53	4.37e-74	FALSE	FALSE
EGD75443	-0.803119	4.65821	2.77e-05	['IPR001412|Aminoacyl-tRNA synthetase, class I, conserved site', 'IPR001278|Arginine-tRNA ligase', 'IPR035684|Arginyl-tRNA synthetase, catalytic core domain', 'IPR008909|DALR anticodon binding', 'IPR014729|Rossmann-like alpha/beta/alpha sandwich fold', 'IPR009080|Aminoacyl-tRNA synthetase, class Ia, anticodon-binding']	Q5T160	Probable arginine--tRNA ligase, mitochondrial (EC 6.1.1.19) (Arginyl-tRNA synthetase) (ArgRS)	33.774	530	70	6.04e-94	FALSE	FALSE
EGD76361	-1.20414	3.58494	2.8e-05	['IPR007271|Nucleotide-sugar transporter']	Q96G79	Probable UDP-sugar transporter protein SLC35A4 (Solute carrier family 35 member A4)	37.193	285	81	1.87e-29	FALSE	FALSE
EGD81504	-0.930749	6.24279	2.83e-05	['IPR011989|Armadillo-like helical', 'IPR016024|Armadillo-type fold', 'IPR028401|nan', 'IPR034085|TOG domain']	G3XAE9	KIAA0423, isoform CRA_a (TOG array regulator of axonemal microtubules protein 1)	29.377	514	27	8.93e-39	FALSE	FALSE
EGD73098	0.937901	5.96053	2.85e-05	['IPR000237|GRIP domain']	H0Y6I0	Golgin subfamily A member 4	30.986	71	5	7.63e-06	TRUE	FALSE
EGD83088	-0.943037	4.84958	2.85e-05	['IPR029676|Primary ciliary dyskinesia protein 1']							FALSE	FALSE
EGD79315	1.33347	4.60707	3.14e-05	['IPR002589|Macro domain', 'IPR043472|Macro domain-like', 'IPR012317|Poly(ADP-ribose) polymerase, catalytic domain', 'IPR004170|WWE domain', 'IPR037197|WWE domain superfamily']	H7C5K7	Poly [ADP-ribose] polymerase (PARP) (EC 2.4.2.-)	31.944	216	12	1.06e-20	FALSE	FALSE
EGD74612	2.26908	2.56091	3.38e-05	['nan|nan']	P54727	UV excision repair protein RAD23 homolog B (HR23B) (hHR23B) (XP-C repair-complementing complex 58 kDa protein) (p58)	22.881	118	26	2	FALSE	FALSE
EGD77754	-0.83848	5.26601	3.52e-05	['IPR028074|PTHB1, C-terminal domain', 'IPR028073|PTHB1, N-terminal domain', 'IPR026511|Parathyroid hormone-responsive B1']	A0A5F9ZH37	Protein PTHB1	29.952	828	99	6.41e-108	FALSE	FALSE
EGD79497	-1.14022	10.0277	3.73e-05	['IPR002838|Mitochondrial biogenesis protein AIM24', 'IPR036983|Mitochondrial biogenesis AIM24 superfamily', 'IPR016031|Tryptophan RNA-binding attenuator protein-like domain superfamily']	Q709C8	Intermembrane lipid transfer protein VPS13C (Vacuolar protein sorting-associated protein 13C)	31.373	51	17	9	FALSE	FALSE
EGD83434	-0.843792	5.39048	3.75e-05	['IPR029058|Alpha/Beta hydrolase fold', 'IPR000801|Esterase-like', 'IPR014186|S-formylglutathione hydrolase']	P10768	S-formylglutathione hydrolase (FGH) (EC 3.1.2.12) (Esterase D) (Methylumbelliferyl-acetate deacetylase) (EC 3.1.1.56)	40.569	281	93	2.84e-70	FALSE	FALSE
EGD83705	-0.747617	4.99058	3.75e-05	['IPR004274|FCP1 homology domain', 'IPR036412|HAD-like superfamily', 'IPR023214|HAD superfamily', 'IPR027111|nan']	I3L2R5	CTD nuclear envelope phosphatase 1	37.313	67	55	8.9e-10	FALSE	FALSE
EGD79480	-0.801498	6.51451	3.82e-05	['IPR011009|Protein kinase-like domain superfamily', 'IPR001611|Leucine-rich repeat', 'IPR003591|Leucine-rich repeat, typical subtype', 'IPR032675|Leucine-rich repeat domain superfamily', 'IPR000719|Protein kinase domain', 'IPR001245|Serine-threonine/tyrosine-protein kinase, catalytic domain']	P35858	Insulin-like growth factor-binding protein complex acid labile subunit (ALS)	33.681	288	20	7.74e-30	FALSE	FALSE
EGD72863	-0.671709	6.17994	3.82e-05	['IPR018799|TRAF3-interacting protein 1', 'IPR041476|TRAF3-interacting protein 1, C-terminal domain', 'IPR040468|TRAF3-interacting protein 1, N-terminal', 'IPR042576|TRAF3-interacting protein 1, N-terminal domain superfamily']	Q8TDR0	TRAF3-interacting protein 1 (Interleukin-13 receptor alpha 1-binding protein 1) (Intraflagellar transport protein 54 homolog) (Microtubule-interacting protein associated with TRAF3) (MIP-T3)	45.226	199	35	3.17e-42	TRUE	TRUE
EGD74629	-0.967217	5.32236	4.11e-05	['IPR011992|EF-hand domain pair', 'IPR018247|EF-Hand 1, calcium-binding site', 'IPR002048|EF-hand domain']	H0YHT5	Dynein regulatory complex protein 8	50.877	114	45	6.54e-35	TRUE	FALSE
EGD76671	-1.65828	3.38658	4.11e-05	['IPR002882|2-phospho-L-lactate transferase CofD', 'IPR038136|CofD-like domain superfamily']							FALSE	FALSE
EGD73457	2.26644	0.217977	4.15e-05	['IPR019012|RNA cap guanine-N2 methyltransferase', 'IPR029063|S-adenosyl-L-methionine-dependent methyltransferase superfamily']	A0A8I5QKM4	Putative short-chain dehydrogenase/reductase family 42E member 2	29.885	87	20	1.1	FALSE	FALSE
EGD81606	-1.03815	3.66241	4.4e-05	['nan|nan']							FALSE	FALSE
EGD80044	1.03869	4.82311	4.42e-05	['nan|nan']							FALSE	FALSE
EGD77501	0.868856	3.97334	4.53e-05	['IPR032179|Pesticidal crystal protein Cry22Aa, Ig-like domain', 'IPR001509|NAD-dependent epimerase/dehydratase', 'IPR001173|Glycosyltransferase 2-like', 'IPR003410|HYR domain', 'IPR013783|Immunoglobulin-like fold', 'IPR036291|NAD(P)-binding domain superfamily', 'IPR029044|Nucleotide-diphospho-sugar transferases', 'IPR001368|TNFR/NGFR cysteine-rich region']	Q8NBZ7	UDP-glucuronic acid decarboxylase 1 (EC 4.1.1.35) (UDP-glucuronate decarboxylase 1) (UGD) (UXS-1) (hUXS) (hUXS1)	26.378	254	8	1.41e-09	FALSE	FALSE
EGD83122	-0.822824	6.37523	4.58e-05	['nan|nan']	Q8TBZ9	Testis-expressed protein 47	22.374	219	93	2.18e-09	FALSE	FALSE
EGD79196	0.829468	5.10723	4.59e-05	['IPR035986|PKD domain superfamily']	A8MXT2	Melanoma-associated antigen B17	52.381	21	16	4.8	FALSE	FALSE
EGD79532	-0.972705	4.68053	4.66e-05	['IPR041726|Acyl-CoA dehydrogenase family member 10/11, N-terminal', 'IPR006091|Acyl-CoA oxidase/dehydrogenase, middle domain', 'IPR046373|Acyl-CoA oxidase/dehydrogenase, middle domain superfamily', 'IPR036250|Acyl-CoA dehydrogenase-like, C-terminal', 'IPR009075|Acyl-CoA dehydrogenase/oxidase C-terminal', 'IPR013786|Acyl-CoA dehydrogenase/oxidase, N-terminal', 'IPR037069|Acyl-CoA dehydrogenase/ox…	Q709F0	Acyl-CoA dehydrogenase family member 11 (ACAD-11) (EC 1.3.8.-)	46.591	792	99	0	FALSE	FALSE
EGD76244	-0.777463	6.4698	4.88e-05	['IPR033120|Hotdog acyl-CoA thioesterase (ACOT)-type domain', 'IPR029069|HotDog domain superfamily']	Q9Y305	Acyl-coenzyme A thioesterase 9, mitochondrial (Acyl-CoA thioesterase 9) (EC 3.1.2.-) (Acyl-CoA thioester hydrolase 9)	40.407	344	74	1.08e-74	FALSE	FALSE
EGD77555	-1.13537	5.48376	4.88e-05	['IPR042521|Dual specificity tyrosine-phosphorylation-regulated kinase', 'IPR011009|Protein kinase-like domain superfamily', 'IPR000719|Protein kinase domain', 'IPR008271|Serine/threonine-protein kinase, active site']	A0A0A0MTH5	Dual-specificity kinase (EC 2.7.12.1)	47.761	402	58	1.06e-142	FALSE	FALSE
EGD80875	-0.816818	5.69717	4.93e-05	['IPR004942|Roadblock/LAMTOR2 domain']	Q8TF09	Dynein light chain roadblock-type 2 (Dynein light chain 2B, cytoplasmic) (Roadblock domain-containing protein 2)	38.947	95	89	2.48e-16	TRUE	TRUE
EGD72581	-0.719843	6.07538	4.94e-05	['IPR013785|Aldolase-type TIM barrel', 'IPR016024|Armadillo-type fold', 'IPR031691|Lipoyl synthase, N-terminal', 'IPR003698|Lipoyl synthase', 'IPR007197|Radical SAM']	O43766	Lipoyl synthase, mitochondrial (EC 2.8.1.8) (Lipoate synthase) (LS) (Lip-syn) (Lipoic acid synthase)	63.9	241	16	7.22e-96	FALSE	FALSE
EGD77332	-0.697698	6.03347	4.97e-05	['IPR004087|K Homology domain', 'IPR004088|K Homology domain, type 1', 'IPR036612|K Homology domain, type 1 superfamily']							FALSE	FALSE
EGD73028	0.858837	4.53755	4.97e-05	['IPR000682|Protein-L-isoaspartate(D-aspartate) O-methyltransferase', 'IPR029063|S-adenosyl-L-methionine-dependent methyltransferase superfamily']	P22061	Protein-L-isoaspartate(D-aspartate) O-methyltransferase (PIMT) (EC 2.1.1.77) (L-isoaspartyl protein carboxyl methyltransferase) (Protein L-isoaspartyl/D-aspartyl methyltransferase) (Protein-beta-aspartate methyltransferase)	49.115	226	67	5.04e-67	FALSE	FALSE
EGD73386	0.904497	4.0447	4.98e-05	['IPR027417|P-loop containing nucleoside triphosphate hydrolase', 'IPR024156|Small GTPase superfamily, ARF type', 'IPR006689|Small GTPase superfamily, ARF/SAR type']	P84077	ADP-ribosylation factor 1 (EC 3.6.5.2)	48.148	108	76	5.04e-30	FALSE	FALSE
EGD81307	-1.03673	3.06171	5.33e-05	['nan|nan']	A0A7I2V3A7	Carcinoembryonic antigen-related cell adhesion molecule 1	62.963	27	11	0.12	FALSE	FALSE
EGD80348	-2.22135	1.22466	5.35e-05	['IPR008972|Cupredoxin', 'IPR039391|Phytocyanin', 'IPR003245|Phytocyanin domain']	P35590	Tyrosine-protein kinase receptor Tie-1 (EC 2.7.10.1)	24.686	239	38	1.1	FALSE	FALSE
EGD82997	-0.781541	6.29584	5.36e-05	['IPR011356|Peptidase M17, leucine aminopeptidase/peptidase B', 'IPR043472|Macro domain-like', 'IPR000819|Peptidase M17, leucyl aminopeptidase, C-terminal', 'IPR023042|Peptidase M17, leucine aminopeptidase']	P28838	Cytosol aminopeptidase (EC 3.4.11.1) (Cysteinylglycine-S-conjugate dipeptidase) (EC 3.4.13.23) (Leucine aminopeptidase 3) (LAP-3) (Leucyl aminopeptidase) (Peptidase S) (Proline aminopeptidase) (EC 3.4.11.5) (Prolyl aminopeptidase)	35.613	424	83	8.4e-62	TRUE	FALSE
EGD79518	-0.92557	6.96089	5.39e-05	['IPR015943|WD40/YVTN repeat-like-containing domain superfamily', 'IPR001680|WD40 repeat', 'IPR019775|WD40 repeat, conserved site', 'IPR036322|WD40-repeat-containing domain superfamily']	Q9NWT1	p21-activated protein kinase-interacting protein 1 (PAK/PLC-interacting protein 1) (hPIP1) (PAK1-interacting protein 1) (WD repeat-containing protein 84)	38.571	280	41	1.18e-63	FALSE	FALSE
EGD73538	-1.08851	3.27836	5.44e-05	['IPR041667|Cupin-like domain 8', 'IPR003347|JmjC domain']	E9PL41	Hypoxia-inducible factor 1-alpha inhibitor	35.965	114	23	1.1e-12	FALSE	FALSE
EGD74548	-0.767534	6.84383	5.46e-05	['IPR039361|Cyclin', 'IPR013763|Cyclin-like', 'IPR036915|Cyclin-like superfamily', 'IPR004367|Cyclin, C-terminal domain', 'IPR006671|Cyclin, N-terminal']	O95067	G2/mitotic-specific cyclin-B2	41.121	321	87	5.86e-83	FALSE	FALSE
EGD81976	-0.776465	7.64112	5.63e-05	['IPR033192|Outer dynein arm-docking complex subunit 3']	A5D8V7	Outer dynein arm-docking complex subunit 3 (Coiled-coil domain-containing protein 151)	31.402	535	96	5.66e-46	TRUE	TRUE
EGD77191	-2.47121	2.79239	5.67e-05	['IPR005036|CBM21 (carbohydrate binding type-21) domain', 'IPR038175|CBM21 domain superfamily']	Q16821	Protein phosphatase 1 regulatory subunit 3A (Protein phosphatase 1 glycogen-associated regulatory subunit) (Protein phosphatase type-1 glycogen targeting subunit) (RG1)	42.169	83	9	8.78e-16	FALSE	FALSE
EGD78974	-1.23699	5.24454	5.68e-05	['IPR019356|Menorin', 'IPR017946|PLC-like phosphodiesterase, TIM beta/alpha-barrel domain superfamily']	Q6UXP7	Protein FAM151B	38.389	211	68	5.22e-33	FALSE	FALSE
EGD78375	1.08191	5.83192	5.71e-05	['IPR011992|EF-hand domain pair', 'IPR008907|Tubulin polymerization-promoting protein']	Q9BW30	Tubulin polymerization-promoting protein family member 3 (TPPP/p20)	26.437	174	54	7.1e-09	FALSE	FALSE
EGD79388	-1.58197	4.50442	6e-05	['nan|nan']	Q9NRL2	Bromodomain adjacent to zinc finger domain protein 1A (ATP-dependent chromatin-remodeling protein) (ATP-utilizing chromatin assembly and remodeling factor 1) (hACF1) (CHRAC subunit ACF1) (Williams syndrome transcription factor-related chromatin-remodeling factor 180) (WCRF180) (hWALp1)	27.957	93	27	0.011	FALSE	FALSE
EGD81155	-0.891747	4.77437	6.48e-05	['IPR002110|Ankyrin repeat', 'IPR036770|Ankyrin repeat-containing domain superfamily', 'IPR013761|Sterile alpha motif/pointed domain superfamily']	Q92625	Ankyrin repeat and SAM domain-containing protein 1A (Odin)	35.537	242	35	1.68e-27	FALSE	FALSE
EGD79462	-1.12091	7.99376	6.48e-05	['IPR003108|GAR domain', 'IPR036534|GAR domain superfamily', 'IPR001478|PDZ domain', 'IPR041489|PDZ domain 6', 'IPR036034|PDZ superfamily']	O75970	Multiple PDZ domain protein (Multi-PDZ domain protein 1)	23.172	807	27	1.29e-14	FALSE	FALSE
EGD82634	-0.892308	4.55823	6.69e-05	['IPR036028|SH3-like domain superfamily', 'IPR001452|SH3 domain']	Q15811	Intersectin-1 (SH3 domain-containing protein 1A) (SH3P17)	29.048	210	51	1.8e-13	FALSE	FALSE
EGD72082	-1.09985	4.11454	6.8e-05	['nan|nan']	P12882	Myosin-1 (Myosin heavy chain 1) (Myosin heavy chain 2x) (MyHC-2x) (Myosin heavy chain IIx/d) (MyHC-IIx/d) (Myosin heavy chain, skeletal muscle, adult 1)	23.36	381	31	2.2	FALSE	FALSE
EGD83508	-0.769188	6.06875	6.89e-05	['IPR036282|Glutathione S-transferase, C-terminal domain superfamily', 'IPR040079|Glutathione transferase family', 'IPR004045|Glutathione S-transferase, N-terminal', 'IPR034334|Prostaglandin E synthase 2', 'IPR034335|Prostaglandin E synthase 2, C-terminal', 'IPR036249|Thioredoxin-like superfamily']	A0A7I2V5T7	Prostaglandin E synthase 2 (EC 5.3.99.3) (Microsomal prostaglandin E synthase 2)	38.596	285	70	5.09e-58	FALSE	FALSE
EGD79734	-1.02828	3.2572	7.17e-05	['IPR006634|TRAM/LAG1/CLN8 homology domain']	Q96MV1	TLC domain-containing protein 4 (Transmembrane protein 56)	26.482	253	84	2.47e-11	FALSE	FALSE
EGD75277	-0.753547	7.78138	7.35e-05	['IPR003016|2-oxo acid dehydrogenase, lipoyl-binding site', 'IPR001078|2-oxoacid dehydrogenase acyltransferase, catalytic domain', 'IPR000089|Biotin/lipoyl attachment', 'IPR023213|Chloramphenicol acetyltransferase-like domain superfamily', 'IPR036625|E3-binding domain superfamily', 'IPR004167|Peripheral subunit-binding domain', 'IPR011053|Single hybrid motif']	P11182	Lipoamide acyltransferase component of branched-chain alpha-keto acid dehydrogenase complex, mitochondrial (EC 2.3.1.168) (52 kDa mitochondrial autoantigen of primary biliary cirrhosis) (Branched chain 2-oxo-acid dehydrogenase complex component E2) (BCOADC-E2) (Branched-chain alpha-keto acid dehydrogenase complex component E2) (BCKAD-E2) (BCKADE2) (Dihydrolipoamide acetyltransferase component of …	48.736	435	92	1.35e-142	FALSE	FALSE
EGD76976	-1.47078	4.94728	7.4e-05	['nan|nan']							FALSE	FALSE
EGD77113	-1.49631	1.24344	7.56e-05	['IPR001767|Hedgehog protein, Hint domain', 'IPR003587|Hint domain N-terminal', 'IPR036844|Hint domain superfamily']	Q14623	Indian hedgehog protein (IHH) (EC 3.1.-.-) (HHG-2) [Cleaved into: Indian hedgehog protein N-product]	29.586	169	25	1.75e-08	FALSE	FALSE
EGD79205	-0.81372	4.65602	7.96e-05	['IPR001173|Glycosyltransferase 2-like', 'IPR029044|Nucleotide-diphospho-sugar transferases', 'IPR035992|Ricin B-like lectins', 'IPR000772|Ricin B, lectin domain']	Q8IUC8	Polypeptide N-acetylgalactosaminyltransferase 13 (EC 2.4.1.41) (Polypeptide GalNAc transferase 13) (GalNAc-T13) (pp-GaNTase 13) (Protein-UDP acetylgalactosaminyltransferase 13) (UDP-GalNAc:polypeptide N-acetylgalactosaminyltransferase 13)	39.241	395	49	1.5e-91	FALSE	FALSE
EGD76941	-0.892003	4.80951	8.33e-05	['IPR011989|Armadillo-like helical', 'IPR016024|Armadillo-type fold']							FALSE	FALSE
EGD81772	-0.961664	6.70573	9.04e-05	['IPR038900|Transmembrane channel-like protein', 'IPR012496|TMC domain']	Q7Z5M5	Transmembrane channel-like protein 3	26.466	631	68	1.46e-37	FALSE	FALSE
EGD79541	-0.895246	4.64811	9.05e-05	['IPR007259|Gamma-tubulin complex component protein', 'IPR040457|Gamma tubulin complex component, C-terminal', 'IPR042241|Gamma-tubulin complex component, C-terminal domain superfamily']	Q96RT7	Gamma-tubulin complex component 6 (GCP-6)	25.824	364	20	3.75e-19	FALSE	FALSE
EGD75326	-1.01188	5.3841	9.1e-05	['IPR001611|Leucine-rich repeat', 'IPR003591|Leucine-rich repeat, typical subtype', 'IPR032675|Leucine-rich repeat domain superfamily']	A0A2R8Y4H4	Leucine-rich repeat-containing protein 9	31.579	228	11	1.81e-20	FALSE	FALSE
EGD79549	-0.952166	5.03098	9.59e-05	['IPR032446|S phase cyclin A-associated protein in the endoplasmic reticulum, N-terminal']	H3BS25	S phase cyclin A-associated protein in the endoplasmic reticulum	48.913	92	5	1.75e-21	FALSE	FALSE
EGD77441	0.842821	6.2638	9.67e-05	['IPR039091|nan']	O43889	Cyclic AMP-responsive element-binding protein 3 (CREB-3) (cAMP-responsive element-binding protein 3) (Leucine zipper protein) (Luman) (Transcription factor LZIP-alpha) [Cleaved into: Processed cyclic AMP-responsive element-binding protein 3 (N-terminal Luman) (Transcriptionally active form)]	41.86	43	10	0.014	FALSE	FALSE
EGD77366	-0.766044	7.30115	9.8e-05	['IPR002994|Surfeit locus 1/Shy1', 'IPR045214|Surfeit locus 1/4']	Q15526	Surfeit locus protein 1	45.495	222	76	3.04e-62	FALSE	FALSE
EGD76222	-0.788485	4.38607	0.000100375	['nan|nan']	A0A1W2PNR8	Flavin-containing monooxygenase (EC 1.-.-.-)	50	26	5	4.3	FALSE	FALSE
EGD79542	-0.832371	4.52733	0.000101083	['IPR001202|WW domain', 'IPR036020|WW domain superfamily']	Q6AWC2	Protein WWC2 (BH-3-only member B) (WW domain-containing protein 2)	42.308	78	9	5.4e-10	FALSE	FALSE
EGD73024	-0.739457	7.60846	0.000101333	['IPR009290|Radial spoke 3']	A0A0C4DFU3	Radial spoke head protein 3 homolog	56.211	322	62	8.14e-106	TRUE	TRUE
EGD74005	-0.769723	6.54675	0.000102882	['IPR011992|EF-hand domain pair', 'IPR018247|EF-Hand 1, calcium-binding site', 'IPR002048|EF-hand domain', 'IPR028846|Recoverin family']	Q9HAE3	Calaxin (EF-hand calcium-binding domain-containing protein 1)	41.709	199	93	2.04e-47	TRUE	TRUE
EGD79494	-0.875461	8.26344	0.000102882	['IPR011989|Armadillo-like helical', 'IPR016024|Armadillo-type fold', 'IPR024372|Proteasome component Ecm29']	Q5VYK3	Proteasome adapter and scaffold protein ECM29 (Ecm29 proteasome adapter and scaffold) (Proteasome-associated protein ECM29 homolog)	36.986	730	34	6.86e-142	FALSE	FALSE
EGD80313	-1.00175	4.36622	0.000104548	['IPR001304|C-type lectin-like', 'IPR016186|C-type lectin-like/link domain superfamily', 'IPR016187|C-type lectin fold']	Q9UBG0	C-type mannose receptor 2 (C-type lectin domain family 13 member E) (Endocytic receptor 180) (Macrophage mannose receptor 2) (Urokinase-type plasminogen activator receptor-associated protein) (UPAR-associated protein) (Urokinase receptor-associated protein) (CD antigen CD280)	27.215	158	20	0.000236	TRUE	FALSE
EGD76681	4.00701	3.08606	0.000105746	['nan|nan']	Q8IUN7	ADH6 protein (Alcohol dehydrogenase 6)	26.23	61	39	3.2	FALSE	FALSE
EGD77226	1.54073	1.7967	0.000107208	['nan|nan']	A0A8I5KY62	Magnesium transporter protein 1 (Dolichyl-diphosphooligosaccharide--protein glycosyltransferase subunit MAGT1)	36.842	57	12	1.6	FALSE	FALSE
EGD76584	-1.23001	4.44288	0.000109375	['nan|nan']	Q8WW38	Zinc finger protein ZFPM2 (Friend of GATA protein 2) (FOG-2) (Friend of GATA 2) (hFOG-2) (Zinc finger protein 89B) (Zinc finger protein multitype 2)	31.746	63	54	4	FALSE	FALSE
EGD77292	-1.2606	4.35822	0.000110687	['IPR011993|PH-like domain superfamily', 'IPR001849|Pleckstrin homology domain', 'IPR000980|SH2 domain', 'IPR036860|SH2 domain superfamily']	P43405	Tyrosine-protein kinase SYK (EC 2.7.10.2) (Spleen tyrosine kinase) (p72-Syk)	22.967	209	29	2.61e-10	FALSE	FALSE
EGD73118	-1.60738	3.54814	0.000112887	['IPR012677|Nucleotide-binding alpha-beta plait domain superfamily', 'IPR035979|RNA-binding domain superfamily', 'IPR000504|RNA recognition motif domain']	Q8IY67	Ribonucleoprotein PTB-binding 1 (Protein raver-1)	29.63	189	25	4.67e-19	FALSE	FALSE
EGD74022	1.07645	3.26871	0.000113505	['nan|nan']							FALSE	FALSE
EGD73157	-1.24977	6.30978	0.000115072	['IPR000850|Adenylate kinase/UMP-CMP kinase', 'IPR027417|P-loop containing nucleoside triphosphate hydrolase']	Q5TCS8	Adenylate kinase 9 (AK 9) (EC 2.7.4.4) (EC 2.7.4.6) (Adenylate kinase domain-containing protein 1) (Adenylate kinase domain-containing protein 2)	26.793	1004	55	1.23e-110	TRUE	TRUE
EGD72340	-1.58071	3.33204	0.000115125	['nan|nan']	Q9C099	Leucine-rich repeat and coiled-coil domain-containing protein 1 (Centrosomal leucine-rich repeat and coiled-coil domain-containing protein)	25.301	415	40	6.95e-22	FALSE	FALSE
EGD74855	-1.23308	4.1495	0.000115571	['IPR001611|Leucine-rich repeat', 'IPR003591|Leucine-rich repeat, typical subtype', 'IPR032675|Leucine-rich repeat domain superfamily']	Q96NW7	Leucine-rich repeat-containing protein 7 (Densin-180) (Densin) (Protein LAP1)	29.464	224	49	1.92e-22	FALSE	FALSE
EGD76773	0.692651	5.558	0.000124312	['nan|nan']	A0A804CDA6	Dynactin subunit 1	24.685	397	50	4.31e-05	FALSE	FALSE
EGD81648	-0.711503	5.6962	0.000124312	['IPR022088|Intraflagellar transport complex B protein 46']	A0A5F9ZH13	Intraflagellar transport protein 46 homolog	47.337	338	94	1.36e-91	FALSE	FALSE
EGD74835	-1.28943	4.40821	0.000129624	['nan|nan']	Q8N8R3	Mitochondrial basic amino acids transporter (Carnitine/acylcarnitine translocase-like) (CACT-like) (Mitochondrial carnitine/acylcarnitine carrier protein CACL) (Mitochondrial ornithine transporter 3) (Solute carrier family 25 member 29)	26	100	55	3.5	FALSE	FALSE
EGD74609	1.53153	3.04548	0.000142863	['nan|nan']							FALSE	FALSE
EGD83361	-0.727025	5.27276	0.00014531	['IPR037688|Zinc finger B-box domain-containing protein']	C9JVV2	Zinc finger B-box domain-containing protein 1	42.857	49	8	1.93e-05	FALSE	FALSE
EGD80646	0.698541	6.07223	0.000150311	['IPR027417|P-loop containing nucleoside triphosphate hydrolase', 'IPR001806|Small GTPase']	Q9NRW1	Ras-related protein Rab-6B (EC 3.6.5.2)	34.831	178	58	1.46e-29	FALSE	FALSE
EGD82562	0.781448	7.93858	0.000151157	['IPR011009|Protein kinase-like domain superfamily', 'IPR000719|Protein kinase domain', 'IPR017441|Protein kinase, ATP binding site', 'IPR008271|Serine/threonine-protein kinase, active site']	P24941	Cyclin-dependent kinase 2 (EC 2.7.11.22) (Cell division protein kinase 2) (p33 protein kinase)	68.881	286	98	2.34e-148	FALSE	FALSE
EGD79933	-1.18948	4.56363	0.000152187	['IPR001881|EGF-like calcium-binding domain', 'IPR000742|EGF-like domain', 'IPR000152|EGF-type aspartate/asparagine hydroxylation site', 'IPR018097|EGF-like calcium-binding, conserved site', 'IPR038765|Papain-like cysteine peptidase superfamily', 'IPR001394|Peptidase C19, ubiquitin carboxyl-terminal hydrolase', 'IPR018200|Ubiquitin specific protease, conserved site', 'IPR028889|Ubiquitin specific…	H0YCV3	Ubiquitinyl hydrolase 1 (EC 3.4.19.12)	32.661	248	13	4.6e-25	FALSE	FALSE
EGD78614	-0.796	4.84991	0.000152719	['IPR006606|Bardet-Biedl syndrome 5 protein', 'IPR030804|Bardet-Biedl syndrome 5 protein/sex-determination protein fem-3', 'IPR014003|DM16 repeat', 'IPR011993|PH-like domain superfamily']	Q8N3I7	Bardet-Biedl syndrome 5 protein	45.588	340	95	3.44e-107	FALSE	FALSE
EGD79538	-0.949717	5.91371	0.000156035	['IPR016186|C-type lectin-like/link domain superfamily', 'IPR013320|Concanavalin A-like lectin/glucanase domain superfamily', 'IPR016187|C-type lectin fold', 'IPR001881|EGF-like calcium-binding domain', 'IPR000742|EGF-like domain', 'IPR000562|Fibronectin type II domain', 'IPR036943|Fibronectin type II domain superfamily', 'IPR009030|Growth factor receptor cysteine-rich domain superfamily', 'IPR01…	Q96KG7	Multiple epidermal growth factor-like domains protein 10 (Multiple EGF-like domains protein 10)	43.85	187	6	6.94e-32	FALSE	FALSE
EGD74905	-0.746767	5.46775	0.000161981	['IPR011989|Armadillo-like helical', 'IPR016024|Armadillo-type fold', 'IPR000225|Armadillo']	B4E1N1	Armadillo repeat-containing protein 6 (cDNA FLJ50945, highly similar to Armadillo repeat-containing protein 6)	26.056	284	31	4.25e-09	FALSE	FALSE
EGD79514	-0.863347	7.93157	0.000163354	['IPR028598|WD repeat BOP1/Erb1', 'IPR012953|BOP1, N-terminal domain', 'IPR015943|WD40/YVTN repeat-like-containing domain superfamily', 'IPR001680|WD40 repeat', 'IPR019775|WD40 repeat, conserved site', 'IPR036322|WD40-repeat-containing domain superfamily']	Q14137	Ribosome biogenesis protein BOP1 (Block of proliferation 1 protein)	50.874	629	60	0	FALSE	FALSE
EGD74737	-0.984558	4.71971	0.000168489	['IPR004147|ABC1 atypical kinase-like domain', 'IPR011009|Protein kinase-like domain superfamily']	Q86TW2	AarF domain-containing protein kinase 1 (EC 2.7.-.-)	30.396	227	38	2.88e-25	FALSE	FALSE
EGD78624	-0.72074	5.39096	0.000170286	['IPR036188|FAD/NAD(P)-binding domain superfamily', 'IPR023753|FAD/NAD(P)-binding domain', 'IPR016156|FAD/NAD-linked reductase, dimerisation domain superfamily', 'IPR006322|Glutathione reductase, eukaryote/bacterial', 'IPR001100|Pyridine nucleotide-disulphide oxidoreductase, class I', 'IPR004099|Pyridine nucleotide-disulphide oxidoreductase, dimerisation domain', 'IPR012999|Pyridine nucleotide-di…	P00390	Glutathione reductase, mitochondrial (GR) (GRase) (EC 1.8.1.7)	57.792	462	99	9.99e-178	FALSE	FALSE
EGD77934	-0.630404	5.9834	0.000170988	['IPR003780|COX15/CtaA family', 'IPR023754|Heme A synthase, type 2']	Q7KZN9	Cytochrome c oxidase assembly protein COX15 homolog	54.324	370	84	1.18e-132	FALSE	FALSE
EGD76000	-0.726833	5.02439	0.000172307	['nan|nan']	Q7Z7H3	Ciliogenesis-associated TTC17-interacting protein	41.935	62	67	1.47e-11	FALSE	FALSE
EGD73563	0.761462	5.95512	0.000172533	['IPR019821|Kinesin motor domain, conserved site', 'IPR001752|Kinesin motor domain', 'IPR036961|Kinesin motor domain superfamily', 'IPR027417|P-loop containing nucleoside triphosphate hydrolase']	Q9BW19	Kinesin-like protein KIFC1 (Kinesin-like protein 2) (Kinesin-related protein HSET)	41	500	84	4.53e-106	FALSE	FALSE
EGD78698	-0.714488	4.53864	0.000173474	['nan|nan']	P38936	Cyclin-dependent kinase inhibitor 1 (CDK-interacting protein 1) (Melanoma differentiation-associated protein 6) (MDA-6) (p21)	36.709	79	12	1.1	FALSE	FALSE
EGD82045	-1.55325	5.5138	0.00017415	['IPR003961|Fibronectin type III', 'IPR036116|Fibronectin type III superfamily', 'IPR013783|Immunoglobulin-like fold', 'IPR001611|Leucine-rich repeat', 'IPR003591|Leucine-rich repeat, typical subtype', 'IPR032675|Leucine-rich repeat domain superfamily']	Q9Y6V0	Protein piccolo (Aczonin)	37.903	248	18	8.43e-14	FALSE	FALSE
EGD74187	-1.32634	5.73352	0.000174921	['IPR027417|P-loop containing nucleoside triphosphate hydrolase']	Q8IZU8	Dermatan-sulfate epimerase-like protein (EC 5.1.-.-)	28.125	96	28	0.000372	FALSE	FALSE
EGD82298	1.36723	3.24024	0.00017519	['IPR022812|Dynamin', 'IPR001401|Dynamin, GTPase domain', 'IPR045063|Dynamin, N-terminal', 'IPR027417|P-loop containing nucleoside triphosphate hydrolase', 'IPR003613|U-box domain', 'IPR013083|Zinc finger, RING/FYVE/PHD-type']	Q8N9V3	WD repeat, SAM and U-box domain-containing protein 1	49.275	69	8	1.57e-12	FALSE	FALSE
EGD83452	-1.24927	3.27931	0.000180718	['IPR025789|Histone-lysine N-methyltransferase DOT1 domain', 'IPR030445|Histone H3-K79 methyltransferase', 'IPR029063|S-adenosyl-L-methionine-dependent methyltransferase superfamily']	C9JH95	Histone-lysine N-methyltransferase, H3 lysine-79 specific (EC 2.1.1.360) (Histone H3-K79 methyltransferase)	23.894	113	33	0.23	FALSE	FALSE
EGD82321	-0.770976	4.12845	0.000186579	['IPR000631|ATP/ADP-dependent (S)-NAD(P)H-hydrate dehydratase', 'IPR029056|Ribokinase-like', 'IPR004443|YjeF N-terminal domain', 'IPR036652|YjeF N-terminal domain superfamily']	Q8IW45	ATP-dependent (S)-NAD(P)H-hydrate dehydratase (EC 4.2.1.93) (ATP-dependent NAD(P)HX dehydratase) (Carbohydrate kinase domain-containing protein) (NAD(P)HX dehydratase)	32.075	159	36	5.38e-09	FALSE	FALSE
EGD81947	-0.972684	4.57431	0.000187242	['IPR029001|Inosine triphosphate pyrophosphatase-like', 'IPR003697|Nucleoside triphosphate pyrophosphatase Maf-like protein']	O95671	Probable bifunctional dTTP/UTP pyrophosphatase/methyltransferase protein [Includes: dTTP/UTP pyrophosphatase (dTTPase/UTPase) (EC 3.6.1.9) (Nucleoside triphosphate pyrophosphatase) (Nucleotide pyrophosphatase) (Nucleotide PPase); N-acetylserotonin O-methyltransferase-like protein (ASMTL) (EC 2.1.1.-)]	44.221	199	91	7.73e-43	FALSE	FALSE
EGD74660	-0.852227	6.50219	0.000187603	["IPR013791|RNA 3'-terminal phosphate cyclase, insert domain", "IPR023797|RNA 3'-terminal phosphate cyclase domain", "IPR037136|RNA 3'-terminal phosphate cyclase domain superfamily", "IPR000228|RNA 3'-terminal phosphate cyclase", "IPR017770|RNA 3'-terminal phosphate cyclase type 1", "IPR020719|RNA 3'-terminal phosphate cyclase-like, conserved site", "IPR013792|RNA 3'-terminal phosphate cyclase/en…	O00442	RNA 3'-terminal phosphate cyclase (RNA cyclase) (RNA-3'-phosphate cyclase) (EC 6.5.1.4) (RNA terminal phosphate cyclase domain-containing protein 1) (RTC domain-containing protein 1)	49.587	363	97	2.23e-120	FALSE	FALSE
EGD72643	2.50843	2.95072	0.000198838	['IPR011009|Protein kinase-like domain superfamily', 'IPR000719|Protein kinase domain', 'IPR001245|Serine-threonine/tyrosine-protein kinase, catalytic domain', 'IPR008271|Serine/threonine-protein kinase, active site']	B4DFY5	Dual-specificity mitogen-activated protein kinase kinase 1 (Mitogen-activated protein kinase kinase 1, isoform CRA_d) (cDNA FLJ58770, highly similar to Dual specificity mitogen-activated protein kinase kinase 1)	39.466	337	81	6.71e-80	FALSE	FALSE
EGD83293	-0.773983	6.94957	0.000199594	['IPR003961|Fibronectin type III', 'IPR036116|Fibronectin type III superfamily', 'IPR013783|Immunoglobulin-like fold', 'IPR001611|Leucine-rich repeat', 'IPR003591|Leucine-rich repeat, typical subtype', 'IPR032675|Leucine-rich repeat domain superfamily']	B8ZZ84	Leucine-rich repeat transmembrane neuronal protein 4	29.888	358	27	1.8e-32	TRUE	FALSE
EGD75269	-1.11649	4.20771	0.000209719	['IPR001279|Metallo-beta-lactamase', 'IPR036866|Ribonuclease Z/Hydroxyacylglutathione hydrolase-like']	Q68D91	Acyl-coenzyme A thioesterase MBLAC2 (Acyl-CoA thioesterase MBLAC2) (EC 3.1.2.2) (Beta-lactamase MBLAC2) (EC 3.5.2.6) (Metallo-beta-lactamase domain-containing protein 2) (Palmitoyl-coenzyme A thioesterase MBLAC2)	29.448	163	48	1.95e-13	FALSE	FALSE
EGD82756	0.734403	6.07509	0.000217768	['IPR015633|E2F Family', 'IPR003316|E2F/DP family, winged-helix DNA-binding domain', 'IPR036388|Winged helix-like DNA-binding domain superfamily', 'IPR036390|Winged helix DNA-binding domain superfamily']	A0AVK6	Transcription factor E2F8 (E2F-8)	31.541	279	27	5.73e-27	FALSE	FALSE
EGD79469	-1.12424	8.73341	0.000220618	['IPR013785|Aldolase-type TIM barrel', 'IPR041619|Nicotinate phosphoribosyltransferase C-terminal domain', 'IPR040727|Nicotinate phosphoribosyltransferase, N-terminal domain', 'IPR007229|Nicotinate phosphoribosyltransferase family', 'IPR006405|Nicotinate phosphoribosyltransferase pncB-type', 'IPR036068|Nicotinate phosphoribosyltransferase-like, C-terminal']	Q6XQN6	Nicotinate phosphoribosyltransferase (NAPRTase) (EC 6.3.4.21) (FHA-HIT-interacting protein) (Nicotinate phosphoribosyltransferase domain-containing protein 1)	47.601	542	98	1.27e-169	FALSE	FALSE
EGD78224	-0.73317	4.27963	0.000225651	['IPR002110|Ankyrin repeat', 'IPR036770|Ankyrin repeat-containing domain superfamily', 'IPR032171|C-terminal of Roc (COR) domain', 'IPR001611|Leucine-rich repeat', 'IPR032675|Leucine-rich repeat domain superfamily', 'IPR027417|P-loop containing nucleoside triphosphate hydrolase', 'IPR020859|Roc domain', 'IPR035897|Toll/interleukin-1 receptor homology (TIR) domain superfamily', 'IPR036388|Winged h…	H3BLT9	NLR family CARD domain-containing protein 3 (NOD3 protein, isoform CRA_d)	38.389	211	14	1.25e-26	FALSE	FALSE
EGD79700	1.16667	4.97456	0.000235598	['nan|nan']	M0R0U2	Mediator of RNA polymerase II transcription subunit 29 (Intersex-like protein) (Mediator complex subunit 29)	39.474	38	34	2.1	FALSE	FALSE
EGD79377	-0.972864	3.4919	0.000235986	['IPR033362|SSNA1 family']	O43805	Microtubule nucleation factor SSNA1 (Nuclear autoantigen of 14 kDa) (Sjoegren syndrome nuclear autoantigen 1)	63.107	103	97	2.16e-40	TRUE	TRUE
EGD72241	-0.824108	6.98275	0.000240212	['nan|nan']	Q5SW24	Dapper homolog 2 (Dapper antagonist of catenin 2)	30.189	53	26	0.7	FALSE	FALSE
EGD72622	2.5115	3.08094	0.000261213	['IPR002110|Ankyrin repeat', 'IPR036770|Ankyrin repeat-containing domain superfamily']	P16157	Ankyrin-1 (ANK-1) (Ankyrin-R) (Erythrocyte ankyrin)	31.99	794	95	6.75e-93	FALSE	FALSE
EGD73048	-0.658631	6.33817	0.000266419	['IPR002110|Ankyrin repeat', 'IPR036770|Ankyrin repeat-containing domain superfamily', 'IPR005821|Ion transport domain']	O75762	Transient receptor potential cation channel subfamily A member 1 (Ankyrin-like with transmembrane domains protein 1) (Transformation-sensitive protein p120) (p120) (Wasabi receptor)	28.64	1044	87	4.27e-111	FALSE	FALSE
EGD77373	0.740476	7.28176	0.000266419	['IPR025901|Kinesin-associated microtubule-binding domain', 'IPR019821|Kinesin motor domain, conserved site', 'IPR001752|Kinesin motor domain', 'IPR036961|Kinesin motor domain superfamily', 'IPR027417|P-loop containing nucleoside triphosphate hydrolase']	A0A7I2YQY4	Kinesin-like protein	55.258	523	48	0	FALSE	FALSE
EGD82337	-1.19846	3.09042	0.000276569	['nan|nan']							FALSE	FALSE
EGD82381	1.49418	1.83291	0.000287966	['IPR029404|CDAN1-interacting nuclease 1']							FALSE	FALSE
EGD72193	0.733813	6.28922	0.000288063	['IPR031794|Hyaluronan-mediated motility receptor, C-terminal', 'IPR044986|Kinesin-like protein KIF15/KIN-12', 'IPR019821|Kinesin motor domain, conserved site', 'IPR001752|Kinesin motor domain', 'IPR036961|Kinesin motor domain superfamily', 'IPR027417|P-loop containing nucleoside triphosphate hydrolase']	Q9NS87	Kinesin-like protein KIF15 (Kinesin-like protein 2) (hKLP2) (Kinesin-like protein 7) (Serologically defined breast cancer antigen NY-BR-62)	31.579	1425	98	4.55e-161	FALSE	FALSE
EGD81036	-0.880834	5.14289	0.000288539	['IPR003409|MORN motif']	A0A2R8YE86	MORN repeat-containing protein 2	34.127	126	80	4.05e-17	FALSE	FALSE
EGD80500	-0.656887	6.40822	0.000310784	['IPR020339|Uncharacterised protein family C20orf85']	Q9H1P6	Uncharacterized protein C20orf85	31.818	44	26	0.023	TRUE	FALSE
EGD73912	-0.721447	5.89816	0.000317346	['IPR039323|Ankyrin repeat domain-containing protein 60', 'IPR002110|Ankyrin repeat', 'IPR036770|Ankyrin repeat-containing domain superfamily']	Q9H2K2	Poly [ADP-ribose] polymerase tankyrase-2 (EC 2.4.2.30) (ADP-ribosyltransferase diphtheria toxin-like 6) (ARTD6) (Poly [ADP-ribose] polymerase 5B) (Protein poly-ADP-ribosyltransferase tankyrase-2) (EC 2.4.2.-) (TNKS-2) (TRF1-interacting ankyrin-related ADP-ribose polymerase 2) (Tankyrase II) (Tankyrase-2) (TANK2) (Tankyrase-like protein) (Tankyrase-related protein)	36.667	120	17	1.04e-07	FALSE	FALSE
EGD74182	-0.923669	4.23899	0.000321897	['IPR001810|F-box domain', 'IPR032675|Leucine-rich repeat domain superfamily']							FALSE	FALSE
EGD83585	1.29509	3.49938	0.000334275	['IPR042123|Zip3/RNF212-like', 'IPR001841|Zinc finger, RING-type', 'IPR013083|Zinc finger, RING/FYVE/PHD-type']	A8MTL3	RING finger protein 212B	28.777	139	32	4.11e-07	FALSE	FALSE
EGD82061	-1.01572	3.99305	0.000340077	['IPR010796|B9-type C2 domain']	Q9BPU9	B9 domain-containing protein 2 (MKS1-related protein 2)	47.126	174	99	1.89e-57	FALSE	FALSE
EGD81453	-0.733112	4.26133	0.000345748	['IPR036457|PPM-type phosphatase-like domain superfamily', 'IPR001932|PPM-type phosphatase-like domain']	Q8N3J5	Protein phosphatase 1K, mitochondrial (EC 3.1.3.16) (PP2C domain-containing protein phosphatase 1K) (PP2C-like mitochondrial protein) (PP2C-type mitochondrial phosphoprotein phosphatase) (PTMP) (Protein phosphatase 2C isoform kappa) (PP2C-kappa)	36.842	266	71	5.21e-44	FALSE	FALSE
EGD74537	-0.829322	4.58405	0.000349048	['IPR002110|Ankyrin repeat', 'IPR036770|Ankyrin repeat-containing domain superfamily', 'IPR002939|Chaperone DnaJ, C-terminal', 'IPR001623|DnaJ domain', 'IPR008971|HSP40/DnaJ peptide-binding', 'IPR036869|Chaperone J-domain superfamily']	A0A7I2V3K7	DnaJ homolog subfamily B member 1	33.108	148	12	3.04e-20	FALSE	FALSE
EGD76350	-1.05651	4.97291	0.000349048	['IPR032770|Domain of unknown function DUF4537', 'IPR034907|Nucleoside diphosphate kinase-like domain', 'IPR036850|Nucleoside diphosphate kinase-like domain superfamily', 'IPR002035|von Willebrand factor, type A', 'IPR036465|von Willebrand factor A-like domain superfamily']	Q502W6	von Willebrand factor A domain-containing protein 3B (VWA domain-containing protein 3B)	24.962	657	25	1.57e-43	FALSE	FALSE
EGD81612	0.703284	6.44214	0.000358096	['IPR011989|Armadillo-like helical', 'IPR016024|Armadillo-type fold', 'IPR026003|HEAT repeat associated with sister chromatid cohesion protein', 'IPR024986|Sister chromatid cohesion C-terminal domain', 'IPR033031|Scc2/Nipped-B family']	Q6KC79	Nipped-B-like protein (Delangin) (SCC2 homolog)	25.432	1274	74	1.54e-76	FALSE	FALSE
EGD74576	1.39006	1.62216	0.000384403	['nan|nan']	A0A6Q8PEU7	E3 ubiquitin-protein ligase LRSAM1	45.455	33	11	0.92	FALSE	FALSE
EGD74148	1.03052	5.82528	0.000385467	['IPR019821|Kinesin motor domain, conserved site', 'IPR001752|Kinesin motor domain', 'IPR036961|Kinesin motor domain superfamily', 'IPR027417|P-loop containing nucleoside triphosphate hydrolase']	Q02224	Centromere-associated protein E (Centromere protein E) (CENP-E) (Kinesin-7) (Kinesin-related protein CENPE)	49.446	451	17	8.76e-118	FALSE	FALSE
EGD76469	-0.686584	5.05277	0.00038845	['IPR019818|Isocitrate/isopropylmalate dehydrogenase, conserved site', 'IPR004434|Isocitrate dehydrogenase NAD-dependent', 'IPR024084|Isopropylmalate dehydrogenase-like domain']	P51553	Isocitrate dehydrogenase [NAD] subunit gamma, mitochondrial (Isocitric dehydrogenase subunit gamma) (NAD(+)-specific ICDH subunit gamma)	54.094	342	92	6.02e-128	FALSE	FALSE
EGD76828	0.768433	7.69559	0.000392701	['IPR027417|P-loop containing nucleoside triphosphate hydrolase', 'IPR024156|Small GTPase superfamily, ARF type', 'IPR006689|Small GTPase superfamily, ARF/SAR type']	P84077	ADP-ribosylation factor 1 (EC 3.6.5.2)	43.478	184	76	2.25e-44	FALSE	FALSE
EGD79492	-0.861737	6.01291	0.000393388	['IPR041664|Orc1-like, AAA ATPase domain', 'IPR025139|Domain of unknown function DUF4062', 'IPR027417|P-loop containing nucleoside triphosphate hydrolase', 'IPR015943|WD40/YVTN repeat-like-containing domain superfamily', 'IPR001680|WD40 repeat', 'IPR019775|WD40 repeat, conserved site', 'IPR036322|WD40-repeat-containing domain superfamily']	G3V2A4	Telomerase protein component 1	23.351	758	28	1.02e-24	FALSE	FALSE
EGD77426	-0.741192	4.64379	0.000398927	['IPR011989|Armadillo-like helical', 'IPR040122|Importin beta family']	H0Y8C6	Importin-5	30.275	109	24	8.46e-09	FALSE	FALSE
EGD79391	0.659874	5.58736	0.000401316	['IPR011009|Protein kinase-like domain superfamily', 'IPR000719|Protein kinase domain', 'IPR017441|Protein kinase, ATP binding site', 'IPR008271|Serine/threonine-protein kinase, active site']	P52564	Dual specificity mitogen-activated protein kinase kinase 6 (MAP kinase kinase 6) (MAPKK 6) (EC 2.7.12.2) (MAPK/ERK kinase 6) (MEK 6) (Stress-activated protein kinase kinase 3) (SAPK kinase 3) (SAPKK-3) (SAPKK3)	33.074	257	54	2.43e-39	FALSE	FALSE
EGD79543	-1.04847	3.12002	0.000413905	['IPR019079|Capsule synthesis protein, CapA', 'IPR029052|Metallo-dependent phosphatase-like']							FALSE	FALSE
EGD74080	-0.874222	3.63464	0.00042156	['IPR015943|WD40/YVTN repeat-like-containing domain superfamily', 'IPR001680|WD40 repeat', 'IPR036322|WD40-repeat-containing domain superfamily']	A0A7P0T9G0	Jouberin	24.454	229	22	1.96e-13	FALSE	FALSE
EGD73117	-1.09423	2.48389	0.00043054	['IPR011989|Armadillo-like helical', 'IPR016024|Armadillo-type fold']	Q6NXE6	Armadillo repeat-containing protein 6	28.369	141	19	1.4	FALSE	FALSE
EGD75840	-0.735932	7.90395	0.000432658	['IPR029324|Mitochondrial apoptosis-inducing factor, C-terminal domain', 'IPR036188|FAD/NAD(P)-binding domain superfamily', 'IPR023753|FAD/NAD(P)-binding domain', 'IPR016156|FAD/NAD-linked reductase, dimerisation domain superfamily']	O95831	Apoptosis-inducing factor 1, mitochondrial (EC 1.6.99.-) (Programmed cell death protein 8)	47.885	520	81	2.67e-161	FALSE	FALSE
EGD73798	-0.994284	4.50966	0.000470534	['IPR011989|Armadillo-like helical', 'IPR016024|Armadillo-type fold', 'IPR042856|Radial spoke protein 14']	Q9UHP6	Radial spoke head 14 homolog (Rhabdoid tumor deletion region protein 1)	31.776	107	83	1.18e-06	TRUE	TRUE
EGD78535	-0.740138	6.33696	0.00047066	['IPR036890|Histidine kinase/HSP90-like ATPase superfamily', 'IPR037196|HSP90, C-terminal domain', 'IPR001404|Heat shock protein Hsp90 family', 'IPR020575|Heat shock protein Hsp90, N-terminal', 'IPR020568|Ribosomal protein S5 domain 2-type fold']	Q12931	Heat shock protein 75 kDa, mitochondrial (HSP 75) (TNFR-associated protein 1) (Tumor necrosis factor type 1 receptor-associated protein) (TRAP-1)	44.87	653	92	0	FALSE	FALSE
EGD82440	0.710834	5.73168	0.000473047	['IPR022684|Peptidase C2, calpain family', 'IPR036213|Calpain large subunit, domain III superfamily', 'IPR038765|Papain-like cysteine peptidase superfamily', 'IPR000169|Cysteine peptidase, cysteine active site', 'IPR001300|Peptidase C2, calpain, catalytic domain']	O75808	Calpain-15 (EC 3.4.22.-) (Small optic lobes homolog)	34.907	593	60	4.38e-98	FALSE	FALSE
EGD79449	-1.26426	1.29012	0.000478853	['nan|nan']	A0A7P0TAA2	A-kinase anchor protein 9	26.316	76	14	0.36	FALSE	FALSE
EGD76269	-0.871345	7.22453	0.000480856	['IPR018939|Autophagy-related protein 27', 'IPR009011|Mannose-6-phosphate receptor binding domain superfamily', 'IPR044865|MRH domain']	P11717	Cation-independent mannose-6-phosphate receptor (CI Man-6-P receptor) (CI-MPR) (M6PR) (300 kDa mannose 6-phosphate receptor) (MPR 300) (Insulin-like growth factor 2 receptor) (Insulin-like growth factor II receptor) (IGF-II receptor) (M6P/IGF2 receptor) (M6P/IGF2R) (CD antigen CD222)	28.696	115	32	0.0003	FALSE	FALSE
EGD81232	-0.689222	6.06091	0.000489215	['IPR018247|EF-Hand 1, calcium-binding site', 'IPR002048|EF-hand domain']	A0A0B4J227	Neuroblastoma breakpoint family member 6	25.197	127	34	1.8	TRUE	FALSE
EGD79485	-0.81609	8.11306	0.000521294	['IPR005824|KOW', 'IPR041973|Spt5, KOW domain repeat 1', 'IPR041975|Spt5, KOW domain repeat 2', 'IPR041976|Spt5, KOW domain repeat 3', 'IPR041977|Spt5, KOW domain repeat 4', 'IPR041978|Spt5, KOW domain repeat 5', 'IPR041980|Spt5, KOW domain repeat 6', 'IPR005100|NGN domain', 'IPR036735|NusG, N-terminal domain superfamily', 'IPR039385|NGN domain, eukaryotic', 'IPR014722|Ribosomal protein L2, domai…	O00267	Transcription elongation factor SPT5 (hSPT5) (DRB sensitivity-inducing factor 160 kDa subunit) (DSIF p160) (DRB sensitivity-inducing factor large subunit) (DSIF large subunit) (Tat-cotransactivator 1 protein) (Tat-CT1 protein)	34.639	970	81	2.31e-148	FALSE	FALSE
EGD76311	-0.64053	6.77895	0.000548898	['IPR019374|Ribosomal protein S22, mitochondrial']	A0A8I5KX02	28S ribosomal protein S22, mitochondrial	27.381	168	46	1.26e-17	FALSE	FALSE
EGD81642	-0.840037	4.04721	0.000555249	['nan|nan']							FALSE	FALSE
EGD74838	-0.721601	4.93717	0.000566896	['IPR000048|IQ motif, EF-hand binding site', 'IPR038841|Uncharacterized protein PF07_0086']	A0A087WX45	IQ domain-containing protein E (IQ motif containing E, isoform CRA_c)	22.965	479	59	1.98e-05	FALSE	FALSE
EGD78255	-0.852446	4.06399	0.000567365	['IPR004875|DDE superfamily endonuclease domain', 'IPR009057|Homeobox-like domain superfamily', 'IPR006600|HTH CenpB-type DNA-binding domain']	Q17RP2	Tigger transposable element-derived protein 6	28.358	402	67	1.41e-38	FALSE	FALSE
EGD81049	-0.690455	5.94239	0.000591488	['IPR019378|GDP-fucose protein O-fucosyltransferase', 'IPR026504|Meiosis-specific nuclear structural protein 1', 'IPR043597|Trichohyalin-plectin-homology domain']	Q8NEH6	Meiosis-specific nuclear structural protein 1	37.592	407	60	2.06e-50	TRUE	TRUE
EGD78769	-0.779527	4.63928	0.000592932	['IPR020472|G-protein beta WD-40 repeat', 'IPR015943|WD40/YVTN repeat-like-containing domain superfamily', 'IPR001680|WD40 repeat', 'IPR036322|WD40-repeat-containing domain superfamily']	Q96MX6	Dynein axonemal assembly factor 10 (WD repeat-containing protein 92) (WD repeat-containing protein Monad)	55.233	172	61	1.37e-59	FALSE	FALSE
EGD73758	1.25231	3.41706	0.000600973	['nan|nan']							FALSE	FALSE
EGD78583	-0.752981	4.26457	0.000601482	['IPR039298|Acyl-coenzyme A thioesterase 13', 'IPR029069|HotDog domain superfamily', 'IPR003736|Phenylacetic acid degradation-related domain', 'IPR006683|Thioesterase domain']	Q9NPJ3	Acyl-coenzyme A thioesterase 13 (Acyl-CoA thioesterase 13) (EC 3.1.2.-) (Hotdog-fold thioesterase superfamily member 2) (Palmitoyl-CoA hydrolase) (EC 3.1.2.2) (Thioesterase superfamily member 2) (THEM2) [Cleaved into: Acyl-coenzyme A thioesterase 13, N-terminally processed]	39.86	143	100	1.61e-28	FALSE	FALSE
EGD83675	-0.838496	5.96142	0.000601482	['IPR016024|Armadillo-type fold', 'IPR014821|Inositol 1,4,5-trisphosphate/ryanodine receptor', 'IPR000493|Inositol 1,4,5-trisphosphate receptor', 'IPR036300|Mir domain superfamily', 'IPR016093|MIR motif', 'IPR000699|RIH domain', 'IPR035910|RyR/IP3 receptor binding core, RIH domain superfamily']	A0A3B3ITU8	Inositol 1,4,5-trisphosphate receptor	21.041	1345	43	3.73e-33	FALSE	FALSE
EGD81922	1.3354	0.894752	0.000621062	['nan|nan']							FALSE	FALSE
EGD79932	-1.19282	7.55044	0.000622578	['IPR003593|AAA+ ATPase domain', 'IPR035699|Dynein heavy chain, hydrolytic ATP-binding dynein motor region', 'IPR035706|Dynein heavy chain, ATP-binding dynein motor region', 'IPR041658|Dynein heavy chain AAA lid domain', 'IPR042219|Dynein heavy chain AAA lid domain superfamily', 'IPR041589|Dynein heavy chain 3, AAA+ lid domain', 'IPR042222|Dynein heavy chain, domain 2, N-terminal', 'IPR043157|Dyn…	A0A669KB38	Dynein axonemal heavy chain 10	59.697	3888	79	0	TRUE	TRUE
EGD72121	-0.839912	5.79603	0.000634992	['nan|nan']	Q8NEA4	F-box only protein 36	31.818	88	76	0.000363	TRUE	FALSE
EGD83201	-0.771309	4.38951	0.000639139	['IPR029239|Cilia- and flagella-associated protein 418']							FALSE	FALSE
EGD75033	-0.642871	5.7696	0.00063947	['IPR029020|Ammonium/urea transporter', 'IPR024041|Ammonium transporter AmtB-like domain', 'IPR002229|Blood group Rhesus C/E/D polypeptide']	Q9H310	Ammonium transporter Rh type B (Rhesus blood group family type B glycoprotein) (Rh family type B glycoprotein) (Rh type B glycoprotein)	46.172	418	83	1.52e-106	FALSE	FALSE
EGD74174	-0.67329	6.69327	0.000646478	['IPR013149|Alcohol dehydrogenase-like, C-terminal', 'IPR013154|Alcohol dehydrogenase, N-terminal', 'IPR011032|GroES-like superfamily', 'IPR036291|NAD(P)-binding domain superfamily', 'IPR020843|Polyketide synthase, enoylreductase domain', 'IPR014189|Quinone oxidoreductase PIG3']	Q53FA7	Quinone oxidoreductase PIG3 (EC 1.6.5.5) (NADPH:quinone reductase PIG3) (Tumor protein p53-inducible protein 3) (Protein PIG3) (p53-induced gene 3 protein)	53.636	330	84	8.02e-126	FALSE	FALSE
EGD74716	-0.681776	5.16108	0.000648954	['IPR043129|ATPase, nucleotide binding domain', 'IPR000600|ROK family']	P55060	Exportin-2 (Exp2) (Cellular apoptosis susceptibility protein) (Chromosome segregation 1-like protein) (Importin-alpha re-exporter)	29.091	55	27	4.9	FALSE	FALSE
EGD73747	-0.722886	6.91035	0.000703284	['IPR019347|Axonemal dynein light chain']	O14645	Axonemal dynein light intermediate polypeptide 1 (Inner dynein arm light chain, axonemal) (hp28)	65.428	269	99	9.36e-120	TRUE	TRUE
EGD75559	1.25273	5.43115	0.000709608	['nan|nan']							FALSE	FALSE
EGD72434	-0.959683	8.14713	0.000768413	['nan|nan']	Q96EF0	Myotubularin-related protein 8 (Phosphatidylinositol-3,5-bisphosphate 3-phosphatase) (EC 3.1.3.95) (Phosphatidylinositol-3-phosphate phosphatase) (EC 3.1.3.64)	30.612	49	70	1.7	FALSE	FALSE
EGD75949	-0.719981	7.10691	0.000783703	['IPR006159|Methylmalonyl-CoA mutase, C-terminal', 'IPR016176|Cobalamin (vitamin B12)-dependent enzyme, catalytic', 'IPR006158|Cobalamin (vitamin B12)-binding domain', 'IPR036724|Cobalamin-binding domain superfamily', 'IPR006099|Methylmalonyl-CoA mutase, alpha/beta chain, catalytic', 'IPR006098|Methylmalonyl-CoA mutase, alpha chain, catalytic']	P22033	Methylmalonyl-CoA mutase, mitochondrial (MCM) (EC 5.4.99.2) (Methylmalonyl-CoA isomerase)	77.904	353	54	0	FALSE	FALSE
EGD75325	-0.686047	5.08732	0.000798418	['IPR002110|Ankyrin repeat', 'IPR036770|Ankyrin repeat-containing domain superfamily']	Q8WVL7	Ankyrin repeat domain-containing protein 49 (Fetal globin-inducing factor)	41.6	125	77	1.02e-22	FALSE	FALSE
EGD80349	-0.625883	5.38689	0.000828848	['IPR029021|Protein-tyrosine phosphatase-like', 'IPR000242|Tyrosine-specific protein phosphatase, PTPase domain', 'IPR016130|Protein-tyrosine phosphatase, active site', 'IPR003595|Protein-tyrosine phosphatase, catalytic', 'IPR000387|Tyrosine-specific protein phosphatases domain']	Q99952	Tyrosine-protein phosphatase non-receptor type 18 (EC 3.1.3.48) (Brain-derived phosphatase)	39.615	260	53	7.05e-67	FALSE	FALSE
EGD73922	-0.695107	10.3284	0.000868987	['IPR029058|Alpha/Beta hydrolase fold', 'IPR001563|Peptidase S10, serine carboxypeptidase', 'IPR018202|Serine carboxypeptidase, serine active site']	P10619	Lysosomal protective protein (EC 3.4.16.5) (Carboxypeptidase C) (Carboxypeptidase L) (Cathepsin A) (Protective protein cathepsin A) (PPCA) (Protective protein for beta-galactosidase) [Cleaved into: Lysosomal protective protein 32 kDa chain; Lysosomal protective protein 20 kDa chain]	28.541	473	91	2.8e-47	FALSE	FALSE
EGD72574	-0.763	6.15893	0.000889845	['IPR026704|Katanin-interacting protein', 'IPR027859|KATNIP domain']	O60303	Katanin-interacting protein	38.303	436	22	2.4e-83	FALSE	FALSE
EGD74105	0.712549	4.934	0.000890959	['nan|nan']	Q8N7Q2	Putative uncharacterized protein CELF2-AS1 (CELF2 antisense RNA 1) (CELF2 antisense gene protein 1)	34.286	35	27	4.9	FALSE	FALSE
EGD74674	-0.89793	3.39407	0.000986439	['IPR018383|Uncharacterised protein family UPF0324, prokaryote']							FALSE	FALSE
EGD79708	-1.02656	3.01312	0.000986457	['IPR004000|Actin family', 'IPR043129|ATPase, nucleotide binding domain']	A0A2R8YFE2	Actin, cytoplasmic 1	42.857	63	48	1.81e-14	FALSE	FALSE
EGD77499	0.931434	3.59784	0.0010669	['nan|nan']	B4DDL8	DENN domain-containing protein 2B (cDNA FLJ55510, highly similar to Suppression of tumorigenicity 5)	36.585	41	18	1.3	FALSE	FALSE
EGD81581	0.902515	4.90446	0.00107668	['nan|nan']	G5E9V7	Armadillo repeat-containing protein 8	30.645	62	8	1.6	FALSE	FALSE
EGD73223	-0.630808	6.00304	0.00108977	['IPR011992|EF-hand domain pair', 'IPR018247|EF-Hand 1, calcium-binding site', 'IPR002048|EF-hand domain', 'IPR020472|G-protein beta WD-40 repeat', 'IPR011047|Quinoprotein alcohol dehydrogenase-like superfamily', 'IPR015943|WD40/YVTN repeat-like-containing domain superfamily', 'IPR001680|WD40 repeat', 'IPR019775|WD40 repeat, conserved site', 'IPR036322|WD40-repeat-containing domain superfamily']	A0A3B3IS43	WD repeat-containing protein 49	25.822	821	77	1.25e-76	FALSE	FALSE
PTSG_20022-1	0.697618	6.13456	0.00109851								FALSE	FALSE
EGD79526	-0.90046	3.77855	0.00111182	['nan|nan']	C9J5F9	F-box-like/WD repeat-containing protein TBL1X	41.935	31	13	4.7	FALSE	FALSE
EGD78761	-0.855213	3.91527	0.00111435	['IPR018902|Uncharacterised protein FAM166/UPF0605']	A8MTA8	Protein FAM166B	29.927	137	43	0.046	TRUE	FALSE
EGD77750	-1.0555	4.46538	0.00113742	['IPR000192|Aminotransferase class V domain', 'IPR015424|Pyridoxal phosphate-dependent transferase', 'IPR015421|Pyridoxal phosphate-dependent transferase, major domain', 'IPR015422|Pyridoxal phosphate-dependent transferase, small domain']							FALSE	FALSE
EGD83181	-0.699756	6.03605	0.00113742	['IPR003593|AAA+ ATPase domain', 'IPR041452|APAF-1 helical domain', 'IPR025139|Domain of unknown function DUF4062', 'IPR007111|NACHT nucleoside triphosphatase', 'IPR027417|P-loop containing nucleoside triphosphate hydrolase', 'IPR011047|Quinoprotein alcohol dehydrogenase-like superfamily', 'IPR015943|WD40/YVTN repeat-like-containing domain superfamily', 'IPR001680|WD40 repeat', 'IPR036322|WD40-re…	Q149M9	NACHT domain- and WD repeat-containing protein 1	27.99	786	40	1.08e-59	FALSE	FALSE
EGD78152	0.610248	6.01752	0.0011537	['IPR003511|HORMA domain', 'IPR036570|HORMA domain superfamily', 'IPR027097|nan', 'IPR045091|Mad2-like']	Q13257	Mitotic spindle assembly checkpoint protein MAD2A (HsMAD2) (Mitotic arrest deficient 2-like protein 1) (MAD2-like protein 1)	56.477	193	72	3.13e-77	FALSE	FALSE
EGD79539	-0.819958	5.36072	0.00116971	['IPR036116|Fibronectin type III superfamily', 'IPR011009|Protein kinase-like domain superfamily', 'IPR000719|Protein kinase domain', 'IPR017441|Protein kinase, ATP binding site', 'IPR001245|Serine-threonine/tyrosine-protein kinase, catalytic domain', 'IPR008266|Tyrosine-protein kinase, active site']	P06213	Insulin receptor (IR) (EC 2.7.10.1) (CD antigen CD220) [Cleaved into: Insulin receptor subunit alpha; Insulin receptor subunit beta]	37.811	402	29	1.26e-69	FALSE	FALSE
EGD79472	-1.08068	3.16299	0.00120389	['IPR002110|Ankyrin repeat', 'IPR036770|Ankyrin repeat-containing domain superfamily']	B4DIW9	Serine/threonine-protein phosphatase 6 regulatory ankyrin repeat subunit A (cDNA FLJ54784, highly similar to Ankyrin repeat domain-containing protein 28)	30.38	237	83	2.48e-26	FALSE	FALSE
EGD75357	1.49977	1.20899	0.00120389	['nan|nan']	A0A0C4DFX4	Helicase SRCAP	31.579	57	12	1.8	FALSE	FALSE
EGD80383	-0.921221	4.52138	0.00121345	['IPR002110|Ankyrin repeat', 'IPR036770|Ankyrin repeat-containing domain superfamily', 'IPR000591|DEP domain', 'IPR027640|Kinesin-like protein', 'IPR019821|Kinesin motor domain, conserved site', 'IPR001752|Kinesin motor domain', 'IPR036961|Kinesin motor domain superfamily', 'IPR027417|P-loop containing nucleoside triphosphate hydrolase', 'IPR036388|Winged helix-like DNA-binding domain superfamily…	J3KPF9	Kinesin-like protein	41.296	494	30	3.3e-88	FALSE	FALSE
EGD72337	-0.691636	8.74586	0.00122372	['IPR010987|Glutathione S-transferase, C-terminal-like', 'IPR036282|Glutathione S-transferase, C-terminal domain superfamily', 'IPR004045|Glutathione S-transferase, N-terminal', 'IPR004046|Glutathione S-transferase, C-terminal', 'IPR036249|Thioredoxin-like superfamily']	O60760	Hematopoietic prostaglandin D synthase (H-PGDS) (EC 5.3.99.2) (GST class-sigma) (Glutathione S-transferase) (EC 2.5.1.18) (Glutathione-dependent PGD synthase) (Glutathione-requiring prostaglandin D synthase) (Prostaglandin-H2 D-isomerase)	23.762	202	97	6.82e-15	FALSE	FALSE
EGD81592	-0.767412	5.72299	0.00123985	['IPR000421|Coagulation factor 5/8 C-terminal domain', 'IPR008979|Galactose-binding-like domain superfamily', 'IPR033558|Intraflagellar transport protein 25']	Q9Y547	Intraflagellar transport protein 25 homolog (Heat shock protein beta-11) (Hspb11) (Placental protein 25) (PP25)	37.037	135	97	1.76e-30	FALSE	FALSE
EGD75441	-0.732221	8.29036	0.00123985	['IPR037944|Peroxiredoxin-5-like', 'IPR013740|Redoxin', 'IPR036249|Thioredoxin-like superfamily', 'IPR013766|Thioredoxin domain']	P30044	Peroxiredoxin-5, mitochondrial (EC 1.11.1.24) (Alu corepressor 1) (Antioxidant enzyme B166) (AOEB166) (Liver tissue 2D-page spot 71B) (PLP) (Peroxiredoxin V) (Prx-V) (Peroxisomal antioxidant enzyme) (TPx type VI) (Thioredoxin peroxidase PMP20) (Thioredoxin-dependent peroxiredoxin 5)	51.553	161	79	5.64e-53	FALSE	FALSE
EGD79420	-1.08713	2.06889	0.00123988	['nan|nan']	M0R2U8	Pregnancy-specific beta-1-glycoprotein 4	26.761	71	28	0.44	FALSE	FALSE
EGD78723	-0.67797	7.38058	0.00123988	['IPR034616|nan', 'IPR001017|Dehydrogenase, E1 component', 'IPR029061|Thiamin diphosphate-binding fold']	P12694	2-oxoisovalerate dehydrogenase subunit alpha, mitochondrial (EC 1.2.4.4) (Branched-chain alpha-keto acid dehydrogenase E1 component alpha chain) (BCKDE1A) (BCKDH E1-alpha)	49.645	423	98	1.84e-133	FALSE	FALSE
EGD81674	1.09816	2.82186	0.00124904	['IPR029631|nan']	Q9Y592	Centrosomal protein of 83 kDa (Cep83) (Coiled-coil domain-containing protein 41) (Renal carcinoma antigen NY-REN-58)	23.077	416	58	9.91e-06	FALSE	FALSE
EGD78560	-0.705596	7.53504	0.00125925	['IPR040441|Cilia- and flagella-associated protein 20/CFAP20DC', 'IPR007714|CFA20 domain']	Q9Y6A4	Cilia- and flagella-associated protein 20 (Basal body up-regulated protein 22) (Transcription factor IIB)	87.047	193	90	4.31e-128	TRUE	TRUE
EGD78317	-0.868647	3.6361	0.00126248	['nan|nan']	F8VW95	SWI/SNF-related matrix-associated actin-dependent regulator of chromatin subfamily D member 1	27.778	54	20	0.33	FALSE	FALSE
EGD75380	1.20593	1.73594	0.0012651	['IPR043136|B30.2/SPRY domain superfamily', 'IPR000210|BTB/POZ domain', 'IPR013320|Concanavalin A-like lectin/glucanase domain superfamily', 'IPR011333|SKP1/BTB/POZ domain superfamily', 'IPR003877|SPRY domain', 'IPR003131|Potassium channel tetramerisation-type BTB domain']	E9PRT1	BTB/POZ domain-containing protein KCTD21	38.525	122	32	3.36e-17	FALSE	FALSE
EGD80172	0.873901	4.72921	0.00130212	['IPR024079|Metallopeptidase, catalytic domain superfamily']							FALSE	FALSE
EGD76295	1.01815	3.29314	0.00133625	['IPR026823|Complement Clr-like EGF domain', 'IPR001881|EGF-like calcium-binding domain', 'IPR000742|EGF-like domain', 'IPR000152|EGF-type aspartate/asparagine hydroxylation site', 'IPR018097|EGF-like calcium-binding, conserved site', 'IPR024731|EGF domain', 'IPR009030|Growth factor receptor cysteine-rich domain superfamily', 'IPR016201|PSI domain']	P35556	Fibrillin-2 [Cleaved into: Placensin]	33.948	922	46	5.93e-106	FALSE	FALSE
EGD79378	-1.56005	2.50295	0.00134714	['IPR035976|Sushi/SCR/CCP superfamily', 'IPR000436|Sushi/SCR/CCP domain', 'IPR001368|TNFR/NGFR cysteine-rich region', 'IPR015943|WD40/YVTN repeat-like-containing domain superfamily']	A0A6I8PRR4	Tumor necrosis factor receptor superfamily member 9	30.882	68	8	3.7e-05	FALSE	FALSE
EGD74774	-0.660927	6.37509	0.0013506	['IPR004839|Aminotransferase, class I/classII', 'IPR000796|Aspartate/other aminotransferase', 'IPR004838|Aminotransferases, class-I, pyridoxal-phosphate-binding site', 'IPR015424|Pyridoxal phosphate-dependent transferase', 'IPR015421|Pyridoxal phosphate-dependent transferase, major domain', 'IPR015422|Pyridoxal phosphate-dependent transferase, small domain']	P00505	Aspartate aminotransferase, mitochondrial (mAspAT) (EC 2.6.1.1) (EC 2.6.1.7) (Fatty acid-binding protein) (FABP-1) (Glutamate oxaloacetate transaminase 2) (Kynurenine aminotransferase 4) (Kynurenine aminotransferase IV) (Kynurenine--oxoglutarate transaminase 4) (Kynurenine--oxoglutarate transaminase IV) (Plasma membrane-associated fatty acid-binding protein) (FABPpm) (Transaminase A)	55.916	431	98	2.24e-175	FALSE	FALSE
EGD79507	-0.893713	5.26397	0.00141232	['IPR002110|Ankyrin repeat', 'IPR036770|Ankyrin repeat-containing domain superfamily', 'IPR005821|Ion transport domain', 'IPR002153|Transient receptor potential channel, canonical']	Q9UL62	Short transient receptor potential channel 5 (TrpC5) (Transient receptor protein 5) (TRP-5) (hTRP-5) (hTRP5)	27.437	554	67	6.97e-52	FALSE	FALSE
EGD82472	-0.731535	6.11886	0.00143661	['IPR004686|Tricarboxylate/iron carrier']	Q8TD22	Sideroflexin-5	50.307	326	87	2.26e-112	FALSE	FALSE
EGD80370	-0.742717	5.57534	0.00147445	['nan|nan']	Q96L92	Sorting nexin-27	28	75	12	2.5	TRUE	FALSE
EGD73326	-0.645064	7.42054	0.00147602	['IPR016024|Armadillo-type fold', 'IPR019399|Parkin co-regulated protein']	Q96M98	Parkin coregulated gene protein (Molecular chaperone/chaperonin-binding protein) (PARK2 coregulated gene protein)	62.979	235	95	8.98e-101	TRUE	TRUE
EGD74327	-0.687605	6.00238	0.00147712	['IPR028172|Intraflagellar transport protein 20']	Q8IY31	Intraflagellar transport protein 20 homolog (hIFT20)	51.613	124	93	3.49e-36	FALSE	FALSE
EGD73274	-0.683844	7.37044	0.00151035	['IPR036188|FAD/NAD(P)-binding domain superfamily', 'IPR023753|FAD/NAD(P)-binding domain', 'IPR008255|Pyridine nucleotide-disulphide oxidoreductase, class-II, active site', 'IPR005982|Thioredoxin reductase', 'IPR036188|FAD/NAD(P)-binding domain superfamily', 'IPR023753|FAD/NAD(P)-binding domain', 'IPR008255|Pyridine nucleotide-disulphide oxidoreductase, class-II, active site', 'IPR005982|Thioredo…	Q96NN9	Apoptosis-inducing factor 3 (EC 1.-.-.-) (Apoptosis-inducing factor-like protein)	29.412	221	65	4.64e-08	FALSE	FALSE
EGD81955	1.44596	1	0.00153711	['nan|nan']							FALSE	FALSE
EGD74706	0.824577	5.34429	0.00154963	['nan|nan']							FALSE	FALSE
EGD81591	1.36387	1.86484	0.00157174	['IPR045055|DNA2/NAM7-like helicase', 'IPR041679|DNA2/NAM7 helicase-like, C-terminal', 'IPR041677|DNA2/NAM7 helicase, helicase domain', 'IPR027417|P-loop containing nucleoside triphosphate hydrolase', 'IPR000571|Zinc finger, CCCH-type']	Q7Z333	Probable helicase senataxin (EC 3.6.4.-) (Amyotrophic lateral sclerosis 4 protein) (SEN1 homolog) (Senataxin)	27.397	365	44	1.05e-24	FALSE	FALSE
EGD81026	-1.01061	4.6823	0.00160741	['IPR039304|Dynein assembly factor 3, axonemal', 'IPR028235|Dynein assembly factor 3, C-terminal domain', 'IPR027974|Domain of unknown function DUF4470']	Q8N9W5	Dynein axonemal assembly factor 3	37.748	453	97	5.7e-103	FALSE	FALSE
EGD74024	-0.716041	7.29145	0.00161819	['IPR000740|GrpE nucleotide exchange factor', 'IPR013805|GrpE nucleotide exchange factor, coiled-coil', 'IPR009012|GrpE nucleotide exchange factor, head']	Q9HAV7	GrpE protein homolog 1, mitochondrial (HMGE) (Mt-GrpE#1)	49.405	168	63	5.29e-44	FALSE	FALSE
EGD74808	-0.823229	4.51031	0.00162375	['IPR003593|AAA+ ATPase domain', 'IPR002110|Ankyrin repeat', 'IPR036770|Ankyrin repeat-containing domain superfamily', 'IPR003959|ATPase, AAA-type, core', 'IPR019489|Clp ATPase, C-terminal', 'IPR001270|ClpA/B family', 'IPR027417|P-loop containing nucleoside triphosphate hydrolase']	Q9H078	Caseinolytic peptidase B protein homolog (EC 3.6.1.-) (Suppressor of potassium transport defect 3)	48.983	541	74	9.14e-173	FALSE	FALSE
EGD74584	1.04329	2.90639	0.00165703	['nan|nan']							FALSE	FALSE
EGD78652	0.697913	4.39154	0.00167474	['IPR046349|C1-like domain superfamily', 'IPR002219|Protein kinase C-like, phorbol ester/diacylglycerol-binding domain', 'IPR008936|Rho GTPase activation protein', 'IPR000198|Rho GTPase-activating protein domain']	Q9H0H5	Rac GTPase-activating protein 1 (Male germ cell RacGap) (MgcRacGAP) (Protein CYK4 homolog) (CYK4) (HsCYK-4)	30.268	261	36	2.2e-21	FALSE	FALSE
EGD77281	0.701442	6.71275	0.00168005	['IPR011009|Protein kinase-like domain superfamily']	P53778	Mitogen-activated protein kinase 12 (MAP kinase 12) (MAPK 12) (EC 2.7.11.24) (Extracellular signal-regulated kinase 6) (ERK-6) (Mitogen-activated protein kinase p38 gamma) (MAP kinase p38 gamma) (Stress-activated protein kinase 3)	25	96	12	0.006	FALSE	FALSE
EGD82133	1.25666	1.63365	0.0016807	['IPR036941|Receptor L-domain superfamily']							FALSE	FALSE
EGD79483	-0.774947	6.50599	0.00170174	['nan|nan']							FALSE	FALSE
EGD71987	-0.77424	3.46682	0.00171202	['nan|nan']	Q5T1V5	Probable ATP-dependent RNA helicase DDX59	58.537	41	4	6.45e-10	FALSE	FALSE
EGD80292	-0.707519	4.64216	0.00173395	['IPR008145|Guanylate kinase/L-type calcium channel beta subunit', 'IPR008144|Guanylate kinase-like domain', 'IPR027417|P-loop containing nucleoside triphosphate hydrolase', 'IPR001478|PDZ domain', 'IPR036034|PDZ superfamily', 'IPR029021|Protein-tyrosine phosphatase-like', 'IPR000242|Tyrosine-specific protein phosphatase, PTPase domain', 'IPR016130|Protein-tyrosine phosphatase, active site', 'IPR…	Q12913	Receptor-type tyrosine-protein phosphatase eta (Protein-tyrosine phosphatase eta) (R-PTP-eta) (EC 3.1.3.48) (Density-enhanced phosphatase 1) (DEP-1) (HPTP eta) (Protein-tyrosine phosphatase receptor type J) (R-PTP-J) (CD antigen CD148)	42.086	278	26	2.06e-58	FALSE	FALSE
EGD75286	-0.760785	8.12854	0.00173886	['IPR003593|AAA+ ATPase domain', 'IPR039188|nan', 'IPR021911|ATPase family AAA domain-containing protein 3, N-terminal', 'IPR003959|ATPase, AAA-type, core', 'IPR027417|P-loop containing nucleoside triphosphate hydrolase']	Q5T9A4	ATPase family AAA domain-containing protein 3B (AAA-TOB3)	42.722	529	89	9.54e-142	FALSE	FALSE
EGD77213	-0.789789	5.95011	0.0018242	['IPR004147|ABC1 atypical kinase-like domain', 'IPR044095|ADCK2-like dom', 'IPR011009|Protein kinase-like domain superfamily', 'IPR000719|Protein kinase domain']	Q7Z695	Uncharacterized aarF domain-containing protein kinase 2 (EC 2.7.11.-)	38.658	313	45	2.45e-64	FALSE	FALSE
EGD78136	0.757471	5.10399	0.00184937	['IPR003593|AAA+ ATPase domain', 'IPR011704|ATPase, dynein-related, AAA domain', 'IPR011009|Protein kinase-like domain superfamily', 'IPR027417|P-loop containing nucleoside triphosphate hydrolase', 'IPR000719|Protein kinase domain', 'IPR031248|E3 ubiquitin-protein ligase RNF213', 'IPR008271|Serine/threonine-protein kinase, active site', 'IPR046439|Zinc finger, RZ-type', 'IPR018957|Zinc finger, C3…	A0A0A0MTC1	E3 ubiquitin-protein ligase RNF213	27.127	1246	17	3.18e-89	FALSE	FALSE
EGD79459	-0.854161	6.08415	0.00188618	['nan|nan']							FALSE	FALSE
EGD77388	0.696348	5.74243	0.00189134	['IPR011989|Armadillo-like helical', 'IPR016024|Armadillo-type fold', 'IPR001715|Calponin homology domain', 'IPR036872|CH domain superfamily', 'IPR000048|IQ motif, EF-hand binding site', 'IPR027417|P-loop containing nucleoside triphosphate hydrolase']	Q8IZT6	Abnormal spindle-like microcephaly-associated protein (Abnormal spindle protein homolog) (Asp homolog)	26.556	1510	75	1.27e-115	FALSE	FALSE
EGD72614	-1.14064	6.86134	0.00190204	['IPR003593|AAA+ ATPase domain', 'IPR011527|ABC transporter type 1, transmembrane domain', 'IPR036640|ABC transporter type 1, transmembrane domain superfamily', 'IPR003439|ABC transporter-like, ATP-binding domain', 'IPR017871|ABC transporter-like, conserved site', 'IPR027417|P-loop containing nucleoside triphosphate hydrolase', 'IPR030244|nan']	O15439	ATP-binding cassette sub-family C member 4 (EC 7.6.2.-) (EC 7.6.2.2) (EC 7.6.2.3) (MRP/cMOAT-related ABC transporter) (Multi-specific organic anion transporter B) (MOAT-B) (Multidrug resistance-associated protein 4)	40.509	1296	87	0	FALSE	FALSE
EGD75319	-0.586617	7.20049	0.00191081	['IPR029045|ClpP/crotonase-like domain superfamily', 'IPR045004|Enoyl-CoA hydratase/isomerase domain', 'IPR032259|Enoyl-CoA hydratase/isomerase, HIBYL-CoA-H type']	Q6NVY1	3-hydroxyisobutyryl-CoA hydrolase, mitochondrial (EC 3.1.2.4) (3-hydroxyisobutyryl-coenzyme A hydrolase) (HIB-CoA hydrolase) (HIBYL-CoA-H)	41.962	367	93	5.34e-93	FALSE	FALSE
EGD75968	-0.703577	4.8513	0.00192367	['IPR032171|C-terminal of Roc (COR) domain', 'IPR001611|Leucine-rich repeat', 'IPR032675|Leucine-rich repeat domain superfamily', 'IPR027417|P-loop containing nucleoside triphosphate hydrolase', 'IPR020859|Roc domain', 'IPR035897|Toll/interleukin-1 receptor homology (TIR) domain superfamily', 'IPR036388|Winged helix-like DNA-binding domain superfamily']	H3BLT9	NLR family CARD domain-containing protein 3 (NOD3 protein, isoform CRA_d)	39.877	163	11	3.27e-22	FALSE	FALSE
EGD73580	1.44129	6.51764	0.00200939	['IPR027417|P-loop containing nucleoside triphosphate hydrolase', 'IPR036053|PABC (PABP) domain', 'IPR002004|Polyadenylate-binding protein/Hyperplastic disc protein', 'IPR011990|Tetratricopeptide-like helical domain superfamily', 'IPR019734|Tetratricopeptide repeat']	Q07617	Sperm-associated antigen 1 (HSD-3.8) (Infertility-related sperm protein Spag-1)	31.897	116	9	3.11e-14	FALSE	FALSE
EGD74886	-0.54529	6.635	0.00201872	['IPR010987|Glutathione S-transferase, C-terminal-like', 'IPR036282|Glutathione S-transferase, C-terminal domain superfamily', 'IPR040079|Glutathione transferase family', 'IPR004045|Glutathione S-transferase, N-terminal', 'IPR004046|Glutathione S-transferase, C-terminal', 'IPR005955|Glutathione S-transferases, class Zeta', 'IPR034330|Glutathione S-transferases, class Zeta , C-terminal', 'IPR03433…	O43708	Maleylacetoacetate isomerase (MAAI) (EC 5.2.1.2) (GSTZ1-1) (Glutathione S-transferase zeta 1) (EC 2.5.1.18)	57.895	209	96	5.13e-79	FALSE	FALSE
EGD73185	0.892502	4.52974	0.00207467	['IPR001478|PDZ domain', 'IPR036034|PDZ superfamily', 'IPR036028|SH3-like domain superfamily', 'IPR001452|SH3 domain']	A0A087WT53	Membrane-associated guanylate kinase, WW and PDZ domain-containing protein 1	31.068	103	12	5.68e-10	FALSE	FALSE
EGD78011	-0.83725	3.14571	0.0021185	['IPR025705|Beta-hexosaminidase', 'IPR015883|Glycoside hydrolase family 20, catalytic domain', 'IPR017853|Glycoside hydrolase superfamily', 'IPR029018|Beta-hexosaminidase-like, domain 2', 'IPR029019|Beta-hexosaminidase, eukaryotic type, N-terminal', 'IPR012429|Heparan-alpha-glucosaminide N-acetyltransferase, catalytic domain']	P07686	Beta-hexosaminidase subunit beta (EC 3.2.1.52) (Beta-N-acetylhexosaminidase subunit beta) (Hexosaminidase subunit B) (Cervical cancer proto-oncogene 7 protein) (HCC-7) (N-acetyl-beta-glucosaminidase subunit beta) [Cleaved into: Beta-hexosaminidase subunit beta chain B; Beta-hexosaminidase subunit beta chain A]	37.838	444	40	2.88e-93	FALSE	FALSE
EGD73334	2.52943	4.41286	0.00217722	['IPR001054|Adenylyl cyclase class-3/4/guanylyl cyclase', 'IPR018297|Adenylyl cyclase class-4/guanylyl cyclase, conserved site', 'IPR001828|Receptor, ligand binding region', 'IPR000742|EGF-like domain', 'IPR011009|Protein kinase-like domain superfamily', 'IPR029787|Nucleotide cyclase', 'IPR028082|Periplasmic binding protein-like I', 'IPR000719|Protein kinase domain', 'IPR001245|Serine-threonine/t…	P16066	Atrial natriuretic peptide receptor 1 (EC 4.6.1.2) (Atrial natriuretic peptide receptor type A) (ANP-A) (ANPR-A) (NPR-A) (Guanylate cyclase A) (GC-A)	41.483	634	32	1.43e-146	FALSE	FALSE
EGD83138	0.694119	3.98834	0.00220238	['IPR036278|Sialidase superfamily']	C9JSM2	Cytohesin-interacting protein	40	40	10	0.29	FALSE	FALSE
EGD77074	-0.659136	4.88051	0.0022189	['IPR029058|Alpha/Beta hydrolase fold', 'IPR000801|Esterase-like', 'IPR014186|S-formylglutathione hydrolase']	P10768	S-formylglutathione hydrolase (FGH) (EC 3.1.2.12) (Esterase D) (Methylumbelliferyl-acetate deacetylase) (EC 3.1.1.56)	50.704	284	89	1.12e-99	FALSE	FALSE
EGD78137	0.598354	5.38531	0.00223705	['IPR027267|AH/BAR domain superfamily', 'IPR046349|C1-like domain superfamily', 'IPR031160|F-BAR domain', 'IPR002219|Protein kinase C-like, phorbol ester/diacylglycerol-binding domain', 'IPR008936|Rho GTPase activation protein', 'IPR000198|Rho GTPase-activating protein domain']	K7ES92	Rho GTPase-activating protein 45	36.934	287	17	3.2e-46	FALSE	FALSE
EGD76537	-0.998429	2.01036	0.00226816	['nan|nan']	Q8IY95	Transmembrane protein 192	22.68	97	80	0.83	FALSE	FALSE
EGD75801	-0.644228	4.5878	0.00228574	['IPR038209|CKK domain superfamily', 'IPR014797|CKK domain', 'IPR011033|PRC-barrel-like superfamily']							FALSE	FALSE
EGD80526	0.883336	4.94254	0.00233593	['IPR006176|3-hydroxyacyl-CoA dehydrogenase, NAD binding', 'IPR036291|NAD(P)-binding domain superfamily']	A0A804HJW7	Hydroxyacyl-coenzyme A dehydrogenase, mitochondrial	26.705	176	78	2.39e-13	FALSE	FALSE
EGD83310	0.706232	6.83401	0.00240892	['IPR001612|Caveolin']	Q03135	Caveolin-1	17.568	148	64	0.021	FALSE	FALSE
EGD77782	-0.547445	5.58259	0.00240892	['IPR006560|AWS domain', 'IPR003616|Post-SET domain', 'IPR001214|SET domain', 'IPR046341|SET domain superfamily', 'IPR013257|Set2 Rpb1 interacting domain', 'IPR038190|Set2 Rpb1 interacting domain superfamily', 'IPR001202|WW domain', 'IPR036020|WW domain superfamily']	Q9BYW2	Histone-lysine N-methyltransferase SETD2 (EC 2.1.1.359) (HIF-1) (Huntingtin yeast partner B) (Huntingtin-interacting protein 1) (HIP-1) (Huntingtin-interacting protein B) (Lysine N-methyltransferase 3A) (Protein-lysine N-methyltransferase SETD2) (EC 2.1.1.-) (SET domain-containing protein 2) (hSET2) (p231HBP)	32.52	369	34	6.1e-50	FALSE	FALSE
EGD78210	0.62941	4.94062	0.00242077	['IPR015943|WD40/YVTN repeat-like-containing domain superfamily', 'IPR001680|WD40 repeat', 'IPR036322|WD40-repeat-containing domain superfamily']	Q5MNZ6	WD repeat domain phosphoinositide-interacting protein 3 (WIPI-3) (WD repeat-containing protein 45-like) (WDR45-like protein) (WD repeat-containing protein 45B) (WIPI49-like protein)	42.991	321	29	6.92e-90	FALSE	FALSE
EGD75965	-0.791454	8.51213	0.0024276	['IPR019818|Isocitrate/isopropylmalate dehydrogenase, conserved site', 'IPR004439|Isocitrate dehydrogenase NADP-dependent, dimeric, prokaryotic', 'IPR024084|Isopropylmalate dehydrogenase-like domain']	P50213	Isocitrate dehydrogenase [NAD] subunit alpha, mitochondrial (EC 1.1.1.41) (Isocitric dehydrogenase subunit alpha) (NAD(+)-specific ICDH subunit alpha)	29.185	466	97	1.2e-42	FALSE	FALSE
EGD74553	1.8164	7.03868	0.00246674	['IPR001650|Helicase, C-terminal', 'IPR027417|P-loop containing nucleoside triphosphate hydrolase', 'IPR000185|Protein translocase subunit SecA', 'IPR011115|SecA DEAD-like, N-terminal', 'IPR014018|SecA motor DEAD']							FALSE	FALSE
EGD79178	1.25622	2.56855	0.00249969	['IPR040326|HAP2/GCS1', 'IPR018928|Generative cell specific-1/HAP2 domain']							FALSE	FALSE
EGD74364	-0.586128	5.65693	0.00253667	['IPR011989|Armadillo-like helical', 'IPR016024|Armadillo-type fold', 'IPR040369|LisH domain-containing protein ARMC9', 'IPR006594|LIS1 homology motif']	A0A804HIU9	LisH domain-containing protein ARMC9	34.072	587	65	9.23e-99	FALSE	FALSE
EGD79248	-0.738068	5.06939	0.00263566	['nan|nan']	Q03164	Histone-lysine N-methyltransferase 2A (Lysine N-methyltransferase 2A) (EC 2.1.1.364) (ALL-1) (CXXC-type zinc finger protein 7) (Cysteine methyltransferase KMT2A) (EC 2.1.1.-) (Myeloid/lymphoid or mixed-lineage leukemia) (Myeloid/lymphoid or mixed-lineage leukemia protein 1) (Trithorax-like protein) (Zinc finger protein HRX) [Cleaved into: MLL cleavage product N320 (N-terminal cleavage product of …	40.625	32	27	5	FALSE	FALSE
EGD83291	-0.951649	3.11156	0.0026773	['IPR001762|Disintegrin domain', 'IPR036436|Disintegrin domain superfamily', 'IPR024079|Metallopeptidase, catalytic domain superfamily', 'IPR001590|Peptidase M12B, ADAM/reprolysin']	P78536	Disintegrin and metalloproteinase domain-containing protein 17 (ADAM 17) (EC 3.4.24.86) (Snake venom-like protease) (TNF-alpha convertase) (TNF-alpha-converting enzyme) (CD antigen CD156b)	26.243	503	36	3.26e-23	FALSE	FALSE
EGD72779	0.722643	3.93603	0.00268368	['nan|nan']							FALSE	FALSE
EGD72725	0.629082	5.9096	0.00272206	['IPR023601|Golgi SNAP receptor complex, subunit 1', 'IPR027027|GOSR2/Membrin/Bos1']	O95249	Golgi SNAP receptor complex member 1 (28 kDa Golgi SNARE protein) (28 kDa cis-Golgi SNARE p28) (GOS-28)	30.8	250	100	1.6e-26	FALSE	FALSE
EGD80754	-0.939458	6.45224	0.0027414	['IPR014756|Immunoglobulin E-set', 'IPR041647|Inward rectifier potassium channel, C-terminal', 'IPR016449|Potassium channel, inwardly rectifying, Kir', 'IPR013518|Potassium channel, inwardly rectifying, Kir, cytoplasmic', 'IPR040445|Potassium channel, inwardly rectifying, transmembrane domain']	Q14500	ATP-sensitive inward rectifier potassium channel 12 (Inward rectifier K(+) channel Kir2.2) (IRK-2) (Inward rectifier K(+) channel Kir2.2v) (Potassium channel, inwardly rectifying subfamily J member 12)	36.893	309	35	1.15e-51	FALSE	FALSE
EGD77011	-0.651078	7.41087	0.00275348	['IPR002155|Thiolase', 'IPR016039|Thiolase-like', 'IPR020615|Thiolase, acyl-enzyme intermediate active site', 'IPR020617|Thiolase, C-terminal', 'IPR020613|Thiolase, conserved site', 'IPR020616|Thiolase, N-terminal']	P24752	Acetyl-CoA acetyltransferase, mitochondrial (EC 2.3.1.9) (Acetoacetyl-CoA thiolase) (T2)	57.436	390	94	2.48e-159	FALSE	FALSE
EGD76942	-0.762707	7.28973	0.00275348	['IPR000749|ATP:guanido phosphotransferase', 'IPR022415|ATP:guanido phosphotransferase active site', 'IPR022414|ATP:guanido phosphotransferase, catalytic domain', 'IPR022413|ATP:guanido phosphotransferase, N-terminal', 'IPR036802|ATP:guanido phosphotransferase, N-terminal domain superfamily', 'IPR014746|Glutamine synthetase/guanido kinase, catalytic domain']	P12277	Creatine kinase B-type (EC 2.7.3.2) (Brain creatine kinase) (B-CK) (Creatine kinase B chain) (Creatine phosphokinase B-type) (CPK-B)	34.94	332	74	1.99e-52	TRUE	FALSE
EGD75668	-0.610741	4.56262	0.00277042	['IPR029021|Protein-tyrosine phosphatase-like', 'IPR000242|Tyrosine-specific protein phosphatase, PTPase domain', 'IPR016130|Protein-tyrosine phosphatase, active site', 'IPR003595|Protein-tyrosine phosphatase, catalytic', 'IPR000387|Tyrosine-specific protein phosphatases domain']	P35236	Tyrosine-protein phosphatase non-receptor type 7 (EC 3.1.3.48) (Hematopoietic protein-tyrosine phosphatase) (HEPTP) (Protein-tyrosine phosphatase LC-PTP)	36.299	281	40	2.72e-42	FALSE	FALSE
EGD81236	0.580245	6.70101	0.00278838	['IPR027326|nan', 'IPR027640|Kinesin-like protein', 'IPR019821|Kinesin motor domain, conserved site', 'IPR001752|Kinesin motor domain', 'IPR036961|Kinesin motor domain superfamily', 'IPR027417|P-loop containing nucleoside triphosphate hydrolase']	Q96Q89	Kinesin-like protein KIF20B (Cancer/testis antigen 90) (CT90) (Kinesin family member 20B) (Kinesin-related motor interacting with PIN1) (M-phase phosphoprotein 1) (MPP1)	35.714	630	45	1.36e-98	FALSE	FALSE
EGD76574	1.05936	2.71714	0.00283399	['IPR019402|Frag1/DRAM/Sfk1']	Q8N682	DNA damage-regulated autophagy modulator protein 1 (Damage-regulated autophagy modulator)	25.146	171	82	2.98e-07	FALSE	FALSE
EGD78933	0.762396	3.27983	0.00283399	['IPR001199|Cytochrome b5-like heme/steroid binding domain', 'IPR036400|Cytochrome b5-like heme/steroid binding domain superfamily', 'IPR018506|Cytochrome b5, heme-binding site', 'IPR005804|Fatty acid desaturase domain']	H3BUX2	Cytochrome b5 type B	40.741	81	16	3.56e-09	FALSE	FALSE
EGD81729	-0.696814	4.39949	0.00284805	['IPR015797|NUDIX hydrolase-like domain superfamily', 'IPR003293|Nudix hydrolase 6-like', 'IPR020084|NUDIX hydrolase, conserved site', 'IPR000086|NUDIX hydrolase domain', 'IPR040618|Pre-nudix hydrolase domain']	P53370	Nucleoside diphosphate-linked moiety X motif 6 (Nudix motif 6) (EC 3.6.1.-) (Antisense basic fibroblast growth factor) (Protein GFG)	35.211	213	54	4.67e-38	FALSE	FALSE
EGD76203	1.27923	4.25245	0.00291121	['IPR001766|Fork head domain', 'IPR045912|Forkhead box protein J2/3-like', 'IPR030456|Fork head domain conserved site 2', 'IPR036388|Winged helix-like DNA-binding domain superfamily', 'IPR036390|Winged helix DNA-binding domain superfamily']	C9JVP0	Forkhead box J3, isoform CRA_b (Forkhead box protein J3)	47.059	102	15	7.53e-26	FALSE	FALSE
EGD79389	-1.0376	4.3056	0.00292098	['IPR000980|SH2 domain', 'IPR036860|SH2 domain superfamily']							FALSE	FALSE
EGD80038	0.65485	5.88852	0.00303045	['IPR006553|Leucine-rich repeat, cysteine-containing subtype', 'IPR032675|Leucine-rich repeat domain superfamily']	Q96IG2	F-box/LRR-repeat protein 20 (F-box and leucine-rich repeat protein 20) (F-box/LRR-repeat protein 2-like)	25.581	172	65	4.24e-07	FALSE	FALSE
EGD75513	-0.762242	4.04519	0.00312235	['IPR008928|Six-hairpin glycosidase superfamily', 'IPR012341|Six-hairpin glycosidase-like superfamily', 'IPR005195|Glycoside hydrolase, family 65, central catalytic', 'IPR003609|PAN/Apple domain']	Q32M88	Protein-glucosylgalactosylhydroxylysine glucosidase (EC 3.2.1.107) (Acid trehalase-like protein 1)	32.244	673	77	6.39e-80	FALSE	FALSE
EGD72424	0.75692	3.33891	0.00316027	['IPR000306|FYVE zinc finger', 'IPR017455|Zinc finger, FYVE-related', 'IPR011011|Zinc finger, FYVE/PHD-type', 'IPR013083|Zinc finger, RING/FYVE/PHD-type']	Q9HBF4	Zinc finger FYVE domain-containing protein 1 (Double FYVE-containing protein 1) (SR3) (Tandem FYVE fingers-1)	27.895	190	30	5.85e-09	FALSE	FALSE
PTSG_20044-1	0.57933	5.20399	0.00322891								FALSE	FALSE
EGD82037	1.81189	-0.031864	0.00327495	['nan|nan']	G0XYE7	Ceramide kinase-like isoform 8 (Ceramide kinase-like protein) (Ceramide kinase-like protein isoform 8)	30.38	79	34	0.59	FALSE	FALSE
EGD82089	-0.552465	6.05138	0.00330759	['nan|nan']							TRUE	FALSE
EGD75197	-0.653378	5.33217	0.00332623	['IPR043129|ATPase, nucleotide binding domain', 'IPR018181|Heat shock protein 70, conserved site', 'IPR029047|Heat shock protein 70kD, peptide-binding domain superfamily', 'IPR013126|Heat shock protein 70 family']	A0A7I2YQB2	Stress-70 protein, mitochondrial (75 kDa glucose-regulated protein) (Heat shock 70 kDa protein 9)	52.516	457	87	3.59e-158	FALSE	FALSE
EGD78031	-0.586112	5.11471	0.00333138	['IPR000560|Histidine phosphatase superfamily, clade-2', 'IPR029033|Histidine phosphatase superfamily']	Q9NPH0	Lysophosphatidic acid phosphatase type 6 (EC 3.1.3.2) (Acid phosphatase 6, lysophosphatidic) (Acid phosphatase-like protein 1) (PACPL1)	29.894	378	81	4.73e-48	FALSE	FALSE
EGD77584	0.582689	6.19689	0.00333138	['IPR043519|Nucleotidyltransferase superfamily']							FALSE	FALSE
EGD79573	1.00292	2.22369	0.00333138	['nan|nan']							FALSE	FALSE
EGD81214	0.690583	4.23787	0.00337759	['nan|nan']	K7EJG9	Zinc finger protein 653	27.083	96	12	0.25	FALSE	FALSE
EGD82616	0.973772	2.91571	0.00343573	['nan|nan']							FALSE	FALSE
EGD83419	0.708683	6.23836	0.0034459	['IPR001251|CRAL-TRIO lipid binding domain', 'IPR036865|CRAL-TRIO lipid binding domain superfamily', 'IPR036273|CRAL/TRIO, N-terminal domain superfamily']	P49638	Alpha-tocopherol transfer protein (Alpha-TTP)	27.692	195	62	1.02e-13	FALSE	FALSE
EGD72306	1.21344	2.02357	0.00348479	['nan|nan', 'nan|nan']							FALSE	FALSE
EGD75506	0.852167	4.16285	0.00350921	['IPR000340|Dual specificity phosphatase, catalytic domain', 'IPR016278|Dual specificity protein phosphatase 12', 'IPR029021|Protein-tyrosine phosphatase-like', 'IPR000387|Tyrosine-specific protein phosphatases domain', 'IPR020422|Dual specificity protein phosphatase domain']	Q9UNI6	Dual specificity protein phosphatase 12 (EC 3.1.3.16) (EC 3.1.3.48) (Dual specificity tyrosine phosphatase YVH1)	40.594	303	91	5.19e-72	FALSE	FALSE
EGD81167	1.10115	4.6835	0.00351795	['IPR002110|Ankyrin repeat', 'IPR036770|Ankyrin repeat-containing domain superfamily', 'IPR032171|C-terminal of Roc (COR) domain', 'IPR001611|Leucine-rich repeat', 'IPR032675|Leucine-rich repeat domain superfamily', 'IPR027417|P-loop containing nucleoside triphosphate hydrolase', 'IPR020859|Roc domain', 'IPR000157|Toll/interleukin-1 receptor homology (TIR) domain', 'IPR035897|Toll/interleukin-1 r…	H3BLT9	NLR family CARD domain-containing protein 3 (NOD3 protein, isoform CRA_d)	41.818	220	14	2.36e-31	TRUE	FALSE
EGD82640	-0.65574	4.12832	0.00351795	['IPR045231|Protein Yip1/4-like', 'IPR006977|Yip1 domain']	Q9BSR8	Protein YIPF4 (YIP1 family member 4)	52.245	245	86	3.53e-79	FALSE	FALSE
EGD82887	-0.97245	3.02318	0.00353312	['nan|nan']							FALSE	FALSE
EGD75094	-1.00317	3.06275	0.00354636	['nan|nan']	C9JFF0	Kinesin-like protein KIF26A	35.556	45	21	3.4	FALSE	FALSE
EGD75389	-0.583242	5.52033	0.00354636	['IPR040055|28S ribosomal protein S10, mitochondrial', 'IPR001848|Ribosomal protein S10', 'IPR027486|Ribosomal protein S10 domain', 'IPR036838|Ribosomal protein S10 domain superfamily']	P82664	28S ribosomal protein S10, mitochondrial (MRP-S10) (S10mt) (Mitochondrial small ribosomal subunit protein uS10m)	35.075	134	51	1.97e-14	FALSE	FALSE
EGD82346	-0.564226	6.67275	0.00355595	['IPR006089|Acyl-CoA dehydrogenase, conserved site', 'IPR006091|Acyl-CoA oxidase/dehydrogenase, middle domain', 'IPR046373|Acyl-CoA oxidase/dehydrogenase, middle domain superfamily', 'IPR036250|Acyl-CoA dehydrogenase-like, C-terminal', 'IPR009075|Acyl-CoA dehydrogenase/oxidase C-terminal', 'IPR013786|Acyl-CoA dehydrogenase/oxidase, N-terminal', 'IPR037069|Acyl-CoA dehydrogenase/oxidase, N-termina…	P16219	Short-chain specific acyl-CoA dehydrogenase, mitochondrial (SCAD) (EC 1.3.8.1) (Butyryl-CoA dehydrogenase)	69.689	386	96	0	FALSE	FALSE
EGD81050	-0.64406	5.72711	0.00355964	['IPR029063|S-adenosyl-L-methionine-dependent methyltransferase superfamily']	Q9Y675	SNRPN upstream reading frame protein	27.027	74	41	1	FALSE	FALSE
EGD78631	-0.742252	6.81756	0.00359406	['IPR011009|Protein kinase-like domain superfamily', 'IPR000719|Protein kinase domain', 'IPR008271|Serine/threonine-protein kinase, active site']	Q9UQ07	MAPK/MAK/MRK overlapping kinase (EC 2.7.11.22) (MOK protein kinase) (Renal tumor antigen 1) (RAGE-1)	56.426	319	71	3.68e-130	FALSE	FALSE
EGD73201	0.73755	5.07411	0.00365793	['IPR032816|SNARE associated Golgi protein', 'IPR045014|Transmembrane protein 41A/B']	Q96HV5	Transmembrane protein 41A	36.111	180	86	2.66e-30	FALSE	FALSE
EGD80132	0.640357	8.03884	0.0037404	['nan|nan']	E9PG40	Amyloid-beta A4 protein	34.884	43	20	7.2	FALSE	FALSE
EGD76507	-0.566692	6.92985	0.00379606	['IPR011282|2-amino-3-ketobutyrate coenzyme A ligase', 'IPR004839|Aminotransferase, class I/classII', 'IPR015424|Pyridoxal phosphate-dependent transferase', 'IPR015421|Pyridoxal phosphate-dependent transferase, major domain', 'IPR015422|Pyridoxal phosphate-dependent transferase, small domain']	O75600	2-amino-3-ketobutyrate coenzyme A ligase, mitochondrial (AKB ligase) (EC 2.3.1.29) (Aminoacetone synthase) (Glycine acetyltransferase)	63.038	395	96	0	FALSE	FALSE
EGD75892	-0.902641	9.25141	0.00380833	['IPR003117|cAMP-dependent protein kinase regulatory subunit, dimerization-anchoring domain', 'IPR011992|EF-hand domain pair', 'IPR018247|EF-Hand 1, calcium-binding site', 'IPR002048|EF-hand domain']	A0A1B0GW24	Calcium-binding protein 2	25.899	139	25	2.94e-07	TRUE	FALSE
EGD73974	-0.558944	5.59141	0.00390218	['IPR036291|NAD(P)-binding domain superfamily', 'IPR020904|Short-chain dehydrogenase/reductase, conserved site', 'IPR002347|Short-chain dehydrogenase/reductase SDR']	Q9BY49	Peroxisomal trans-2-enoyl-CoA reductase (TERP) (EC 1.3.1.38) (2,4-dienoyl-CoA reductase-related protein) (DCR-RP) (HPDHase) (Short chain dehydrogenase/reductase family 29C member 1) (pVI-ARL)	31.128	257	80	1.46e-32	FALSE	FALSE
EGD78023	-1.70117	2.78615	0.00390218	['IPR020846|Major facilitator superfamily domain', 'IPR005828|Major facilitator, sugar transporter-like', 'IPR036259|MFS transporter superfamily', 'IPR003663|Sugar/inositol transporter', 'IPR005829|Sugar transporter, conserved site']	Q96QE2	Proton myo-inositol cotransporter (H(+)-myo-inositol cotransporter) (Hmit) (H(+)-myo-inositol symporter) (Solute carrier family 2 member 13)	36.887	591	90	4.51e-124	FALSE	FALSE
EGD81639	1.09286	3.37148	0.00391256	['IPR002110|Ankyrin repeat', 'IPR036770|Ankyrin repeat-containing domain superfamily']	Q8IV38	Ankyrin repeat and MYND domain-containing protein 2	39.806	103	79	5.77e-18	FALSE	FALSE
EGD75811	1.05554	3.2953	0.00392719	['IPR030383|Very large inducible GTPASE (VLIG)-type guanine nucleotide-binding (G) domain', 'IPR027417|P-loop containing nucleoside triphosphate hydrolase']	Q7Z2Y8	Interferon-induced very large GTPase 1 (Interferon-induced very large GTPase pseudogene 1)	29.153	295	14	2.51e-22	FALSE	FALSE
EGD81053	-0.602431	4.84943	0.00401991	['IPR028260|FAM177 family']	Q8N128	Protein FAM177A1	43.243	37	34	2.77e-05	FALSE	FALSE
EGD79247	-0.638192	7.27115	0.00402036	['IPR003016|2-oxo acid dehydrogenase, lipoyl-binding site', 'IPR001078|2-oxoacid dehydrogenase acyltransferase, catalytic domain', 'IPR000089|Biotin/lipoyl attachment', 'IPR023213|Chloramphenicol acetyltransferase-like domain superfamily', 'IPR011053|Single hybrid motif', 'IPR006255|Dihydrolipoamide succinyltransferase']	P36957	Dihydrolipoyllysine-residue succinyltransferase component of 2-oxoglutarate dehydrogenase complex, mitochondrial (EC 2.3.1.61) (2-oxoglutarate dehydrogenase complex component E2) (OGDC-E2) (Dihydrolipoamide succinyltransferase component of 2-oxoglutarate dehydrogenase complex) (E2K)	49.779	452	95	1.27e-128	TRUE	FALSE
EGD82138	-0.602802	5.64992	0.00404596	['IPR000851|Ribosomal protein S5', 'IPR005324|Ribosomal protein S5, C-terminal', 'IPR020568|Ribosomal protein S5 domain 2-type fold', 'IPR014721|Ribosomal protein S5 domain 2-type fold, subgroup']	P82675	28S ribosomal protein S5, mitochondrial (MRP-S5) (S5mt) (Mitochondrial small ribosomal subunit protein uS5m)	28.571	98	28	6.28e-09	FALSE	FALSE
EGD76035	0.72569	4.04154	0.00410848	['IPR011009|Protein kinase-like domain superfamily', 'IPR032675|Leucine-rich repeat domain superfamily', 'IPR000719|Protein kinase domain', 'IPR017441|Protein kinase, ATP binding site', 'IPR001245|Serine-threonine/tyrosine-protein kinase, catalytic domain', 'IPR008266|Tyrosine-protein kinase, active site', 'IPR020635|Tyrosine-protein kinase, catalytic domain']	A0A8I5KZB7	Tyrosine-protein kinase receptor (EC 2.7.10.1)	38.062	289	23	1.59e-51	FALSE	FALSE
EGD82240	1.01458	3.62509	0.0041748	['IPR003018|GAF domain', 'IPR029016|GAF-like domain superfamily', 'IPR003607|HD/PDEase domain', "IPR023088|3'5'-cyclic nucleotide phosphodiesterase", "IPR002073|3'5'-cyclic nucleotide phosphodiesterase, catalytic domain", "IPR036971|3'5'-cyclic nucleotide phosphodiesterase, catalytic domain superfamily", "IPR023174|3'5'-cyclic nucleotide phosphodiesterase, conserved site"]	Q9HCR9	Dual 3',5'-cyclic-AMP and -GMP phosphodiesterase 11A (EC 3.1.4.35) (EC 3.1.4.53) (cAMP and cGMP phosphodiesterase 11A)	39.573	609	59	1.31e-152	FALSE	FALSE
EGD80496	-0.699589	4.17091	0.00421027	['IPR004328|BRO1 domain', 'IPR038499|BRO1 domain superfamily', 'IPR001478|PDZ domain', 'IPR036034|PDZ superfamily']	Q8TCX5	Rhophilin-1 (GTP-Rho-binding protein 1)	24.096	498	71	2.73e-29	FALSE	FALSE
EGD72438	0.63445	4.57011	0.00438299	['IPR045269|Serine/threonine-protein kinase Atg1-like', 'IPR011009|Protein kinase-like domain superfamily', 'IPR007330|MIT domain', 'IPR036181|MIT domain superfamily', 'IPR000719|Protein kinase domain', 'IPR017441|Protein kinase, ATP binding site', 'IPR008271|Serine/threonine-protein kinase, active site']	Q6PHR2	Serine/threonine-protein kinase ULK3 (EC 2.7.11.1) (Unc-51-like kinase 3)	45.042	353	73	5.58e-102	FALSE	FALSE
EGD77836	-0.628452	7.55447	0.00438299	['IPR029358|Protein of unknown function DUF4586']	A7E2U8	UPF0602 protein C4orf47	32.558	215	68	1.04e-21	FALSE	FALSE
EGD74799	-0.915026	3.1968	0.00438896	['IPR007577|Glycosyltransferase, DXD sugar-binding motif', 'IPR029044|Nucleotide-diphospho-sugar transferases']	Q9P219	Protein Daple (Coiled-coil domain-containing protein 88C) (Dvl-associating protein with a high frequency of leucine residues) (hDaple) (Hook-related protein 2) (HkRP2)	45.161	31	9	1.2	FALSE	FALSE
EGD77528	-0.728579	6.70061	0.00438896	['IPR002110|Ankyrin repeat', 'IPR036770|Ankyrin repeat-containing domain superfamily']	A0A5F9ZI45	Ankyrin-2	30.543	681	61	3.03e-67	FALSE	FALSE
EGD80936	1.20993	3.52178	0.00443704	['IPR026645|Dermatopontin family', 'IPR035976|Sushi/SCR/CCP superfamily', 'IPR000436|Sushi/SCR/CCP domain']	Q96PZ7	CUB and sushi domain-containing protein 1 (CUB and sushi multiple domains protein 1)	29.57	186	27	7.66e-12	FALSE	FALSE
EGD75090	-0.575164	7.97718	0.00455649	['nan|nan']							FALSE	FALSE
EGD79678	-1.54036	7.14086	0.00459472	['IPR013525|ABC-2 type transporter']	P45844	ATP-binding cassette sub-family G member 1 (EC 7.6.2.-) (ATP-binding cassette transporter 8) (White protein homolog)	24.936	393	97	8.76e-20	FALSE	FALSE
EGD77860	-0.808592	5.15468	0.00460451	['IPR007695|DNA mismatch repair protein MutS-like, N-terminal', 'IPR017261|DNA mismatch repair protein MutS/MSH', 'IPR000432|DNA mismatch repair protein MutS, C-terminal', 'IPR007861|DNA mismatch repair protein MutS, clamp', 'IPR007696|DNA mismatch repair protein MutS, core', 'IPR016151|DNA mismatch repair protein MutS, N-terminal', 'IPR036187|DNA mismatch repair protein MutS, core domain superfa…	P20585	DNA mismatch repair protein Msh3 (hMSH3) (Divergent upstream protein) (DUP) (Mismatch repair protein 1) (MRP1)	37.526	954	78	0	FALSE	FALSE
EGD73809	0.675869	5.49587	0.00472934	['IPR009057|Homeobox-like domain superfamily', 'IPR017930|Myb domain', 'IPR028311|nan', 'IPR001005|SANT/Myb domain']	A0A0C4DG19	Transcriptional activator Myb	59.231	130	14	1.17e-45	FALSE	FALSE
EGD77486	0.589742	6.99149	0.00494103	['IPR007243|Atg6/Beclin', 'IPR038274|Atg6/Beclin C-terminal domain superfamily', 'IPR041691|Atg6/beclin, coiled-coil domain', 'IPR040455|Atg6, BARA domain']	Q14457	Beclin-1 (Coiled-coil myosin-like BCL2-interacting protein) (Protein GT197) [Cleaved into: Beclin-1-C 35 kDa; Beclin-1-C 37 kDa]	40.133	451	99	6.44e-98	FALSE	FALSE
EGD81061	0.517388	6.76271	0.00498004	['IPR008011|Complex 1 LYR protein domain', 'IPR045294|LYRM1, LYR domain', 'IPR027417|P-loop containing nucleoside triphosphate hydrolase', 'IPR005225|Small GTP-binding protein domain', 'IPR001806|Small GTPase']	P61006	Ras-related protein Rab-8A (EC 3.6.5.2) (Oncogene c-mel)	81.921	177	74	3.74e-105	FALSE	FALSE
EGD74081	-0.944637	2.86327	0.00502437	['nan|nan']							FALSE	FALSE
EGD78995	-0.899165	5.8149	0.00514426	['IPR026983|Dynein heavy chain', 'IPR024743|Dynein heavy chain, coiled coil stalk', 'IPR013602|Dynein heavy chain, linker', 'IPR027417|P-loop containing nucleoside triphosphate hydrolase']	Q9C0G6	Dynein axonemal heavy chain 6 (Axonemal beta dynein heavy chain 6) (Ciliary dynein heavy chain 6)	33.54	161	3	6.19e-21	FALSE	FALSE
EGD79241	-0.617619	7.19787	0.0051646	['IPR000749|ATP:guanido phosphotransferase', 'IPR022414|ATP:guanido phosphotransferase, catalytic domain', 'IPR022413|ATP:guanido phosphotransferase, N-terminal', 'IPR036802|ATP:guanido phosphotransferase, N-terminal domain superfamily', 'IPR014746|Glutamine synthetase/guanido kinase, catalytic domain']	P12277	Creatine kinase B-type (EC 2.7.3.2) (Brain creatine kinase) (B-CK) (Creatine kinase B chain) (Creatine phosphokinase B-type) (CPK-B)	50.708	353	60	4.83e-125	FALSE	FALSE
EGD82962	0.696045	4.6376	0.00519005	['nan|nan']							FALSE	FALSE
EGD79886	1.31656	0.783884	0.00519005	['nan|nan']	P24043	Laminin subunit alpha-2 (Laminin M chain) (Laminin-12 subunit alpha) (Laminin-2 subunit alpha) (Laminin-4 subunit alpha) (Merosin heavy chain)	28.916	83	44	1.3	FALSE	FALSE
EGD73234	-0.594873	7.57941	0.00526373	['IPR013320|Concanavalin A-like lectin/glucanase domain superfamily', 'IPR000250|Peptidase G1', 'IPR038656|Peptidase G1 superfamily']	Q9Y3B3	Transmembrane emp24 domain-containing protein 7 (p24 family protein gamma-3) (p24gamma3) (p27)	25.275	91	40	0.31	FALSE	FALSE
EGD79223	0.755127	3.56744	0.00530124	['IPR042530|EME1/EME2, C-terminal domain', 'IPR006166|ERCC4 domain', 'IPR033309|Crossover junction endonuclease Mus81', 'IPR011335|Restriction endonuclease type II-like']	E9PRI1	Crossover junction endonuclease MUS81 (EC 3.1.22.-)	36.644	292	46	3.05e-44	FALSE	FALSE
EGD78290	-0.749261	4.25833	0.00530124	['IPR010920|LSM domain superfamily', 'IPR045275|Mechanosensitive ion channel MscS, archaea/bacteria type', 'IPR023408|Mechanosensitive ion channel MscS, beta-domain superfamily', 'IPR006685|Mechanosensitive ion channel MscS', 'IPR011014|Mechanosensitive ion channel MscS, transmembrane-2']	A0A5F9ZH85	Ataxin-2	35.484	62	15	0.9	FALSE	FALSE
EGD76626	0.861054	3.63852	0.00530603	['nan|nan']	P62993	Growth factor receptor-bound protein 2 (Adapter protein GRB2) (Protein Ash) (SH2/SH3 adapter GRB2)	31.507	73	14	0.69	FALSE	FALSE
EGD78249	0.541161	5.36308	0.00540723	['nan|nan']	Q7Z429	Protein lifeguard 1 (Glutamate [NMDA] receptor-associated protein 1) (NMDA receptor glutamate-binding subunit) (Putative MAPK-activating protein PM02) (Transmembrane BAX inhibitor motif-containing protein 3)	39.806	103	30	0.38	FALSE	FALSE
EGD74697	-0.694468	4.38256	0.00547688	['nan|nan']	M0R047	Mitochondrial import inner membrane translocase subunit TIM50	27.545	167	72	5.14e-06	FALSE	FALSE
EGD76276	0.611853	4.36056	0.00547688	['IPR027267|AH/BAR domain superfamily', 'IPR001060|FCH domain', 'IPR001478|PDZ domain', 'IPR041489|PDZ domain 6', 'IPR036034|PDZ superfamily', 'IPR036028|SH3-like domain superfamily', 'IPR001452|SH3 domain']							FALSE	FALSE
EGD74732	-1.42701	-0.395708	0.00548907	['IPR036236|Zinc finger C2H2 superfamily', 'IPR013087|Zinc finger C2H2-type']	Q9UIH9	Krueppel-like factor 15 (Kidney-enriched krueppel-like factor)	43.75	64	24	8.65e-12	FALSE	FALSE
EGD76461	-0.629501	7.9167	0.00556014	['IPR016161|Aldehyde/histidinol dehydrogenase', 'IPR016163|Aldehyde dehydrogenase, C-terminal', 'IPR029510|Aldehyde dehydrogenase, glutamic acid active site', 'IPR016162|Aldehyde dehydrogenase, N-terminal', 'IPR015590|Aldehyde dehydrogenase domain', 'IPR044638|Aldehyde dehydrogenase family 7 member A1-like']	P49419	Alpha-aminoadipic semialdehyde dehydrogenase (Alpha-AASA dehydrogenase) (EC 1.2.1.31) (Aldehyde dehydrogenase family 7 member A1) (EC 1.2.1.3) (Antiquitin-1) (Betaine aldehyde dehydrogenase) (EC 1.2.1.8) (Delta1-piperideine-6-carboxylate dehydrogenase) (P6c dehydrogenase)	61.569	497	93	0	TRUE	FALSE
EGD80464	0.56812	5.56939	0.00556201	['IPR000961|AGC-kinase, C-terminal', 'IPR001180|Citron homology (CNH) domain', 'IPR011009|Protein kinase-like domain superfamily', 'IPR000719|Protein kinase domain', 'IPR008271|Serine/threonine-protein kinase, active site']	O14578	Citron Rho-interacting kinase (CRIK) (EC 2.7.11.1) (Serine/threonine-protein kinase 21)	28.044	813	42	4.35e-68	FALSE	FALSE
EGD76793	-1.65392	7.57341	0.00556221	['IPR011043|Galactose oxidase/kelch, beta-propeller', 'IPR015943|WD40/YVTN repeat-like-containing domain superfamily']							FALSE	FALSE
EGD82379	0.660041	8.82691	0.00559998	['nan|nan']	A0A804HKQ1	RCR-type E3 ubiquitin transferase (EC 2.3.2.33)	48.387	31	24	0.69	FALSE	FALSE
EGD81229	0.551436	5.25951	0.00560396	['nan|nan']							FALSE	FALSE
EGD77515	1.28483	1.16683	0.00562204	['IPR011009|Protein kinase-like domain superfamily', 'IPR032675|Leucine-rich repeat domain superfamily', 'IPR000719|Protein kinase domain', 'IPR008271|Serine/threonine-protein kinase, active site']	H7C155	RAF proto-oncogene serine/threonine-protein kinase	32.243	214	36	3.11e-25	FALSE	FALSE
EGD73505	-0.640004	4.38068	0.0056648	['nan|nan']							FALSE	FALSE
EGD80661	1.03935	1.50307	0.0056648	['IPR000742|EGF-like domain', 'IPR006212|Furin-like repeat', 'IPR009030|Growth factor receptor cysteine-rich domain superfamily']	A0A804HI32	Extracellular matrix organizing protein FRAS1	25.749	334	34	0.14	FALSE	FALSE
EGD77479	0.598853	5.00147	0.00572945	['IPR013057|Amino acid transporter, transmembrane domain']	Q8IZM9	Probable sodium-coupled neutral amino acid transporter 6 (N-system amino acid transporter 1) (NAT-1) (Na(+)-coupled neutral amino acid transporter 6) (Solute carrier family 38 member 6)	32.798	436	87	2.79e-51	FALSE	FALSE
EGD77279	0.874018	3.65798	0.00582604	['nan|nan']	A0A8I5KYE8	Myosin-15	31.481	54	22	1.3	FALSE	FALSE
EGD79763	-0.954603	9.69072	0.00589221	['IPR029058|Alpha/Beta hydrolase fold', 'IPR022742|Serine aminopeptidase, S33']	Q99685	Monoglyceride lipase (MGL) (EC 3.1.1.23) (HU-K5) (Lysophospholipase homolog) (Lysophospholipase-like) (Monoacylglycerol lipase) (MAGL)	28.713	303	87	1.22e-22	FALSE	FALSE
EGD73472	-1.14325	6.67434	0.00611496	['IPR002110|Ankyrin repeat', 'IPR036770|Ankyrin repeat-containing domain superfamily', 'IPR036236|Zinc finger C2H2 superfamily', 'IPR013087|Zinc finger C2H2-type']	A0A5F9ZHM6	Ankyrin-2	31.461	178	18	3.29e-12	FALSE	FALSE
EGD80199	0.84726	4.1301	0.0061774	['nan|nan']	A0A087X124	DNA repair and recombination protein RAD54-like	46.154	26	7	1.2	FALSE	FALSE
EGD73190	-0.685421	7.49288	0.00624586	['IPR015943|WD40/YVTN repeat-like-containing domain superfamily', 'IPR001680|WD40 repeat', 'IPR036322|WD40-repeat-containing domain superfamily']	Q96MR6	Cilia- and flagella-associated protein 57 (WD repeat-containing protein 65)	45.933	1254	100	0	TRUE	TRUE
EGD79490	-0.649257	9.78273	0.00624586	['IPR009072|Histone-fold', 'IPR007125|Histone H2A/H2B/H3', 'IPR000558|Histone H2B']	Q96A08	Histone H2B type 1-A (Histone H2B, testis) (TSH2B.1) (hTSH2B) (Testis-specific histone H2B)	81.197	117	89	8.04e-61	FALSE	FALSE
EGD77633	-0.948611	2.37586	0.00629456	['nan|nan']	E9PD68	Dihydropyrimidinase-related protein 1	54.167	24	15	1	FALSE	FALSE
EGD77817	-0.575758	4.71977	0.00631981	['IPR004853|Sugar phosphate transporter domain']	Q96K37	Solute carrier family 35 member E1	29.858	211	72	5.02e-22	FALSE	FALSE
EGD78832	0.957581	3.73445	0.00631981	['IPR029063|S-adenosyl-L-methionine-dependent methyltransferase superfamily']	A0A2R8Y4H2	Neuronal-specific septin-3	44.828	58	15	0.41	FALSE	FALSE
EGD80591	0.67817	4.60711	0.0063481	['IPR003123|VPS9 domain', 'IPR037191|VPS9 domain superfamily']							FALSE	FALSE
EGD79771	-0.744947	6.67879	0.00637401	['IPR004147|ABC1 atypical kinase-like domain', 'IPR045307|ADCK1-like domain', 'IPR011009|Protein kinase-like domain superfamily']	Q86TW2	AarF domain-containing protein kinase 1 (EC 2.7.-.-)	33.777	376	71	1.09e-68	FALSE	FALSE
EGD72258	-0.837777	3.49671	0.00638871	['IPR006076|FAD dependent oxidoreductase', 'IPR036188|FAD/NAD(P)-binding domain superfamily']	Q9H9P8	L-2-hydroxyglutarate dehydrogenase, mitochondrial (EC 1.1.99.2) (Duranin)	51.556	450	93	1.65e-156	FALSE	FALSE
EGD78500	-0.859288	2.6736	0.00649377	['IPR015943|WD40/YVTN repeat-like-containing domain superfamily']	F6U4U2	Serine/threonine-protein kinase Nek2	40	35	9	0.69	FALSE	FALSE
EGD79511	-0.665536	6.73927	0.00649606	['IPR001107|Band 7 domain', 'IPR036013|Band 7/SPFH domain superfamily', 'IPR033294|Erlin1/2']	E5RHW4	Erlin (SPFH domain-containing protein) (Endoplasmic reticulum lipid raft-associated protein) (Stomatin-prohibitin-flotillin-HflC/K domain-containing protein)	63.192	307	96	2.54e-149	FALSE	FALSE
EGD75581	0.504923	6.01154	0.00670643	['IPR027417|P-loop containing nucleoside triphosphate hydrolase', 'IPR003395|RecF/RecN/SMC, N-terminal', 'IPR024704|Structural maintenance of chromosomes protein', 'IPR027120|Smc2, ATP-binding cassette domain', 'IPR010935|SMCs flexible hinge', 'IPR036277|SMCs flexible hinge superfamily']	O95347	Structural maintenance of chromosomes protein 2 (SMC protein 2) (SMC-2) (Chromosome-associated protein E) (hCAP-E) (XCAP-E homolog)	47.97	1207	99	0	FALSE	FALSE
EGD75848	-0.807257	8.45446	0.00674956	['IPR035699|Dynein heavy chain, hydrolytic ATP-binding dynein motor region', 'IPR035706|Dynein heavy chain, ATP-binding dynein motor region', 'IPR041658|Dynein heavy chain AAA lid domain', 'IPR042219|Dynein heavy chain AAA lid domain superfamily', 'IPR041589|Dynein heavy chain 3, AAA+ lid domain', 'IPR042222|Dynein heavy chain, domain 2, N-terminal', 'IPR043157|Dynein heavy chain, AAA1 domain, sm…	Q8WXX0	Dynein axonemal heavy chain 7 (Axonemal beta dynein heavy chain 7) (Ciliary dynein heavy chain 7) (Dynein heavy chain-like protein 2) (hDHC2)	58.71	4001	96	0	TRUE	TRUE
EGD73543	0.660532	7.07059	0.00676434	['IPR016024|Armadillo-type fold', 'IPR023394|Sec7, C-terminal domain superfamily', 'IPR000904|Sec7 domain', 'IPR035999|Sec7 domain superfamily', 'IPR032691|Mon2/Sec7/BIG1-like, HUS domain']	A0A7I2V452	Golgi-specific brefeldin A-resistance guanine nucleotide exchange factor 1	29.071	829	39	2.85e-99	FALSE	FALSE
EGD74181	-0.575146	5.03214	0.00676434	['IPR018939|Autophagy-related protein 27', 'IPR009011|Mannose-6-phosphate receptor binding domain superfamily', 'IPR044865|MRH domain']	H0YF90	Cation-dependent mannose-6-phosphate receptor	25	112	41	0.0007	FALSE	FALSE
EGD78092	-0.641222	4.90521	0.00678508	['IPR021234|Protein of unknown function DUF2827']							FALSE	FALSE
EGD81462	-0.652299	5.81239	0.00678508	['IPR010625|CHCH', 'IPR009069|Cysteine alpha-hairpin motif superfamily']	Q49B96	Cytochrome c oxidase assembly protein COX19 (hCOX19)	56.757	74	71	1.28e-25	FALSE	FALSE
EGD83514	0.674437	3.86136	0.00679356	['IPR026770|Ribonuclease kappa']	A0A1B0GWF3	Mevalonate kinase	52	25	3	2	FALSE	FALSE
EGD76294	0.801801	3.03863	0.00681094	['IPR026823|Complement Clr-like EGF domain', 'IPR001881|EGF-like calcium-binding domain', 'IPR000742|EGF-like domain', 'IPR000152|EGF-type aspartate/asparagine hydroxylation site', 'IPR018097|EGF-like calcium-binding, conserved site', 'IPR009030|Growth factor receptor cysteine-rich domain superfamily']	Q14766	Latent-transforming growth factor beta-binding protein 1 (LTBP-1) (Transforming growth factor beta-1-binding protein 1) (TGF-beta1-BP-1)	43.258	178	38	3.65e-32	FALSE	FALSE
EGD78846	0.672943	3.58089	0.00686648	['IPR036872|CH domain superfamily', 'IPR043936|HOOK, N-terminal']	Q9P219	Protein Daple (Coiled-coil domain-containing protein 88C) (Dvl-associating protein with a high frequency of leucine residues) (hDaple) (Hook-related protein 2) (HkRP2)	28.732	623	45	5.27e-40	FALSE	FALSE
EGD76940	-0.745486	3.48308	0.0068922	['nan|nan']	Q92954	Proteoglycan 4 (Lubricin) (Megakaryocyte-stimulating factor) (Superficial zone proteoglycan) [Cleaved into: Proteoglycan 4 C-terminal part]	22.086	163	39	1.7	FALSE	FALSE
EGD76403	-0.671147	4.44118	0.00705629	['IPR013618|Protein O-mannosyl-transferase TMTC, DUF1736', 'IPR011990|Tetratricopeptide-like helical domain superfamily', 'IPR019734|Tetratricopeptide repeat']	Q5T4D3	Protein O-mannosyl-transferase TMTC4 (EC 2.4.1.109) (Transmembrane and TPR repeat-containing protein 4)	32.39	636	93	1.54e-79	FALSE	FALSE
EGD75001	-0.672465	4.86423	0.00717648	['IPR018524|DNA/RNA non-specific endonuclease, active site', 'IPR001604|DNA/RNA non-specific endonuclease', 'IPR044929|DNA/RNA non-specific endonuclease superfamily', 'IPR020821|Extracellular Endonuclease, subunit A', 'IPR044925|His-Me finger superfamily', 'IPR040255|Non-specific endonuclease']	Q14249	Endonuclease G, mitochondrial (Endo G) (EC 3.1.30.-)	51.121	223	73	1.12e-79	FALSE	FALSE
EGD72371	0.614341	5.77267	0.00717707	['IPR007828|Inositol oxygenase']	Q9UGB7	Inositol oxygenase (EC 1.13.99.1) (Aldehyde reductase-like 6) (Kidney-specific protein 32) (Myo-inositol oxygenase) (MI oxygenase) (Renal-specific oxidoreductase)	52.263	243	93	5.33e-87	FALSE	FALSE
EGD82955	0.725838	5.80905	0.00721773	['IPR036047|F-box-like domain superfamily', 'IPR001810|F-box domain', 'IPR039588|F-box only protein 4', 'IPR027417|P-loop containing nucleoside triphosphate hydrolase']	Q9UKT5	F-box only protein 4	29.193	322	70	1.62e-31	FALSE	FALSE
EGD73846	-0.764331	3.61599	0.00724437	['IPR003409|MORN motif']	Q5T089	MORN repeat-containing protein 1	29.557	203	60	1.03e-18	FALSE	FALSE
EGD74255	0.546785	4.65146	0.00727658	['nan|nan']	A0A8I5KY43	Centriolin	25	304	24	5.9	FALSE	FALSE
EGD77009	-0.846512	6.10984	0.00757188	['IPR034907|Nucleoside diphosphate kinase-like domain', 'IPR036850|Nucleoside diphosphate kinase-like domain superfamily', 'IPR001564|Nucleoside diphosphate kinase', 'IPR023005|Nucleoside diphosphate kinase, active site', 'IPR036249|Thioredoxin-like superfamily', 'IPR013766|Thioredoxin domain']	Q86XW9	Thioredoxin domain-containing protein 6 (Thioredoxin-like protein 2) (Txl-2)	36.808	307	46	7.71e-61	TRUE	TRUE
EGD82396	-0.791873	4.84039	0.0078429	['IPR008972|Cupredoxin']	E7EV07	Rho guanine nucleotide exchange factor 4	33.01	103	4	0.23	TRUE	FALSE
EGD75383	-0.603085	8.97534	0.00804027	['IPR001107|Band 7 domain', 'IPR036013|Band 7/SPFH domain superfamily', 'IPR000163|Prohibitin']	Q99623	Prohibitin-2 (B-cell receptor-associated protein BAP37) (D-prohibitin) (Repressor of estrogen receptor activity)	63.118	263	90	9.79e-124	FALSE	FALSE
EGD74834	1.29359	0.255994	0.00804027	['nan|nan']	A0A087X1C3	Uncharacterized protein C2orf74	28.358	134	44	0.039	FALSE	FALSE
EGD79264	0.818931	5.00786	0.00805191	['IPR011009|Protein kinase-like domain superfamily', 'IPR000719|Protein kinase domain', 'IPR001245|Serine-threonine/tyrosine-protein kinase, catalytic domain', 'IPR008271|Serine/threonine-protein kinase, active site']	A0A8I5KQV4	Non-specific serine/threonine protein kinase (EC 2.7.11.1)	27.338	278	30	5.19e-21	FALSE	FALSE
EGD81362	0.85853	4.34217	0.00806952	['IPR016024|Armadillo-type fold', 'IPR011009|Protein kinase-like domain superfamily', 'IPR000403|Phosphatidylinositol 3-/4-kinase, catalytic domain', 'IPR036940|Phosphatidylinositol 3-/4-kinase, catalytic domain superfamily', 'IPR018936|Phosphatidylinositol 3/4-kinase, conserved site', 'IPR042236|Phosphoinositide 3-kinase, accessory (PIK) domain superfamily', 'IPR015433|Phosphatidylinositol kinas…	A8MYT4	Phosphatidylinositol 3-kinase catalytic subunit type 3 (EC 2.7.1.137)	30.855	269	25	2.89e-23	FALSE	FALSE
EGD82020	-0.768984	6.40187	0.00811653	['IPR011009|Protein kinase-like domain superfamily', 'IPR000719|Protein kinase domain', 'IPR001245|Serine-threonine/tyrosine-protein kinase, catalytic domain']	P34925	Tyrosine-protein kinase RYK (EC 2.7.10.1)	22.885	520	49	1.14e-13	FALSE	FALSE
EGD77078	0.822777	2.86476	0.008159	['nan|nan']							FALSE	FALSE
EGD75469	-1.17007	3.62375	0.00825131	['nan|nan']							FALSE	FALSE
EGD72360	0.660549	4.14452	0.00825131	['IPR011013|Galactose mutarotase-like domain superfamily', 'IPR011330|Glycoside hydrolase/deacetylase, beta/alpha-barrel', 'IPR037094|Glycoside hydrolase family 38, central domain superfamily', 'IPR000602|Glycoside hydrolase family 38, N-terminal domain', 'IPR027291|Glycoside hydrolase 38, N-terminal domain superfamily', 'IPR028995|Glycoside hydrolase families 57/38, central domain superfamily']	A0A0C4DGL1	Alpha-mannosidase 2x (Mannosidase, alpha, class 2A, member 2, isoform CRA_f)	31.967	366	31	1.12e-37	FALSE	FALSE
EGD81605	-0.898526	7.90699	0.00828653	['IPR003593|AAA+ ATPase domain', 'IPR035699|Dynein heavy chain, hydrolytic ATP-binding dynein motor region', 'IPR035706|Dynein heavy chain, ATP-binding dynein motor region', 'IPR041658|Dynein heavy chain AAA lid domain', 'IPR042219|Dynein heavy chain AAA lid domain superfamily', 'IPR041589|Dynein heavy chain 3, AAA+ lid domain', 'IPR042222|Dynein heavy chain, domain 2, N-terminal', 'IPR043157|Dyn…	Q9P225	Dynein axonemal heavy chain 2 (Axonemal beta dynein heavy chain 2) (Ciliary dynein heavy chain 2) (Dynein heavy chain domain-containing protein 3)	59.279	3578	76	0	TRUE	TRUE
EGD83662	-0.553116	4.961	0.00837076	['IPR003593|AAA+ ATPase domain', 'IPR011527|ABC transporter type 1, transmembrane domain', 'IPR036640|ABC transporter type 1, transmembrane domain superfamily', 'IPR003439|ABC transporter-like, ATP-binding domain', 'IPR017871|ABC transporter-like, conserved site', 'IPR027417|P-loop containing nucleoside triphosphate hydrolase', 'IPR039421|Type 1 protein exporter']	Q9NUT2	Mitochondrial potassium channel ATP-binding subunit (ATP-binding cassette sub-family B member 8, mitochondrial) (ABCB8) (Mitochondrial ATP-binding cassette 1) (M-ABC1) (Mitochondrial sulfonylurea-receptor) (MITOSUR)	52.554	607	85	0	FALSE	FALSE
EGD79692	0.629941	8.25896	0.00839044	['IPR027417|P-loop containing nucleoside triphosphate hydrolase', 'IPR005225|Small GTP-binding protein domain', 'IPR001806|Small GTPase']	P61106	Ras-related protein Rab-14	78.873	213	99	2.04e-125	FALSE	FALSE
EGD81973	-0.610533	7.01092	0.0084055	['IPR005334|Dynein light chain Tctex-1 like', 'IPR038586|Tctex-1-like superfamily']	P63172	Dynein light chain Tctex-type 1 (Protein CW-1) (T-complex testis-specific protein 1 homolog)	71.681	113	100	2.2e-61	FALSE	FALSE
EGD73490	0.560127	6.66759	0.00843471	['IPR028375|KA1 domain/Ssp2, C-terminal', 'IPR001772|Kinase associated domain 1 (KA1)', 'IPR011009|Protein kinase-like domain superfamily', 'IPR000719|Protein kinase domain', 'IPR017441|Protein kinase, ATP binding site', 'IPR008271|Serine/threonine-protein kinase, active site']	Q14680	Maternal embryonic leucine zipper kinase (hMELK) (EC 2.7.11.1) (Protein kinase Eg3) (pEg3 kinase) (Protein kinase PK38) (hPK38) (Tyrosine-protein kinase MELK) (EC 2.7.10.2)	35.517	687	95	3.37e-122	FALSE	FALSE
EGD73136	-0.747515	2.90107	0.00844614	['IPR001594|Palmitoyltransferase, DHHC domain']	Q9UIJ5	Palmitoyltransferase ZDHHC2 (EC 2.3.1.225) (Acyltransferase ZDHHC2) (EC 2.3.1.-) (Reduced expression associated with metastasis protein) (Ream) (Reduced expression in cancer protein) (Rec) (Zinc finger DHHC domain-containing protein 2) (DHHC-2) (Zinc finger protein 372)	41.048	229	94	4.2e-52	FALSE	FALSE
EGD80874	-0.590067	6.90994	0.00846236	['IPR016561|Dynein light chain roadblock-type 1/2', 'IPR004942|Roadblock/LAMTOR2 domain']	Q9NP97	Dynein light chain roadblock-type 1 (Bithoraxoid-like protein) (BLP) (Dynein light chain 2A, cytoplasmic) (Dynein-associated protein Km23) (Roadblock domain-containing protein 1)	64.211	95	97	1.2e-42	TRUE	FALSE
EGD78508	-0.867184	6.80474	0.00846236	['IPR039692|nan', 'IPR015943|WD40/YVTN repeat-like-containing domain superfamily', 'IPR001680|WD40 repeat', 'IPR036322|WD40-repeat-containing domain superfamily']	Q8NDM7	Cilia- and flagella-associated protein 43 (WD repeat-containing protein 96)	28.313	498	31	3.45e-49	TRUE	TRUE
EGD78004	-0.528647	5.54957	0.00856418	['IPR015655|Protein phosphatase 2C family', 'IPR036457|PPM-type phosphatase-like domain superfamily', 'IPR001932|PPM-type phosphatase-like domain']	Q9P2J9	[Pyruvate dehydrogenase [acetyl-transferring]]-phosphatase 2, mitochondrial (PDP 2) (EC 3.1.3.43) (Pyruvate dehydrogenase phosphatase catalytic subunit 2) (PDPC 2)	30.435	414	58	1e-41	FALSE	FALSE
EGD79545	-1.00456	2.74276	0.00859759	['nan|nan']	A0A7P0TAC3	UPF0688 protein C1orf174	30.612	49	46	1.3	FALSE	FALSE
EGD82233	0.799045	3.53627	0.00868973	['IPR005606|Sec20']	F5GZB8	Synaptotagmin-10	41.026	39	22	0.26	FALSE	FALSE
EGD75700	-0.701722	3.68774	0.00873494	['nan|nan']	Q86X52	Chondroitin sulfate synthase 1 (EC 2.4.1.175) (EC 2.4.1.226) (Chondroitin glucuronyltransferase 1) (Chondroitin synthase 1) (ChSy-1) (Glucuronosyl-N-acetylgalactosaminyl-proteoglycan 4-beta-N-acetylgalactosaminyltransferase 1) (N-acetylgalactosaminyl-proteoglycan 3-beta-glucuronosyltransferase 1) (N-acetylgalactosaminyltransferase 1)	27.329	161	12	4.88e-09	FALSE	FALSE
EGD79251	-0.606189	4.7633	0.00881609	['IPR002885|Pentatricopeptide repeat', 'IPR011990|Tetratricopeptide-like helical domain superfamily']	A0A804HKR5	Leucine-rich PPR motif-containing protein, mitochondrial	25.641	117	19	1.02e-06	FALSE	FALSE
EGD79551	-0.706823	3.60979	0.00881801	['IPR009003|Peptidase S1, PA clan']	Q9BYK8	Helicase with zinc finger domain 2 (ATP-dependent helicase PRIC285) (Helicase with zinc finger 2, transcriptional coactivator) (PPAR-alpha-interacting complex protein 285) (PPAR-gamma DNA-binding domain-interacting protein 1) (PDIP1) (PPAR-gamma DBD-interacting protein 1) (Peroxisomal proliferator-activated receptor A-interacting complex 285 kDa protein) (EC 3.6.4.-)	29.412	102	14	3.4	FALSE	FALSE
EGD82785	-0.844556	2.93941	0.0088561	['nan|nan']	C9J1D2	Tetratricopeptide repeat protein 12	21.469	177	30	1.1	FALSE	FALSE
EGD79235	0.642998	5.00931	0.00889737	['IPR004170|WWE domain', 'IPR037197|WWE domain superfamily']	Q9BRX5	DNA replication complex GINS protein PSF3 (GINS complex subunit 3)	22.764	123	28	0.043	FALSE	FALSE
EGD79913	-0.549082	5.60901	0.00889737	['IPR033469|CYTH-like domain superfamily']	Q8N5C7	tRNA-uridine aminocarboxypropyltransferase 1 (EC 2.5.1.25) (DTW domain-containing protein 1)	34.146	41	11	9.1	FALSE	FALSE
EGD77266	0.807397	6.44265	0.00889737	['nan|nan']	Q4G0N8	Sodium/hydrogen exchanger 10 (Na(+)/H(+) exchanger 10) (NHE-10) (Solute carrier family 9 member 10) (Solute carrier family 9 member C1) (Sperm-specific Na(+)/H(+) exchanger) (sNHE)	27.419	62	13	0.059	FALSE	FALSE
EGD74113	0.731711	4.03289	0.00890957	['IPR022773|Siva']							FALSE	FALSE
EGD78975	-0.795296	8.14327	0.00914497	['IPR007603|Choline transporter-like']	Q8WWI5	Choline transporter-like protein 1 (CDw92) (Solute carrier family 44 member 1) (CD antigen CD92)	33.871	620	94	1.7e-121	FALSE	FALSE
EGD76445	-0.562765	7.18218	0.00918503	['IPR029514|nan', 'IPR045175|Peptidase M28 family', 'IPR007484|Peptidase M28']	Q9Y646	Carboxypeptidase Q (EC 3.4.17.-) (Lysosomal dipeptidase) (Plasma glutamate carboxypeptidase)	30.556	72	13	0.000232	FALSE	FALSE
EGD83222	-0.585674	5.27165	0.00944444	['IPR016166|FAD-binding domain, PCMH-type', 'IPR036318|FAD-binding, type PCMH-like superfamily', 'IPR016169|FAD-binding, type PCMH, subdomain 2', 'IPR016164|FAD-linked oxidase-like, C-terminal', 'IPR004113|FAD-linked oxidase, C-terminal', 'IPR006094|FAD linked oxidase, N-terminal', 'IPR016171|Vanillyl-alcohol oxidase, C-terminal subdomain 2']	Q86WU2	Probable D-lactate dehydrogenase, mitochondrial (DLD) (Lactate dehydrogenase D) (EC 1.1.2.4)	53.766	478	81	1.67e-178	FALSE	FALSE
EGD74490	-0.737923	3.33705	0.0098193	['IPR007052|CS domain', 'IPR008978|HSP20-like chaperone', 'IPR012981|PIH1, N-terminal', 'IPR041442|PIH1D1/2/3, CS-like domain']	Q8WWB5	PIH1 domain-containing protein 2	31.915	141	30	2.64e-18	FALSE	FALSE
EGD82065	0.61458	5.5533	0.00984357	['IPR011417|AP180 N-terminal homology (ANTH) domain', 'IPR013809|ENTH domain', 'IPR008942|ENTH/VHS', 'IPR035964|I/LWEQ domain superfamily', 'IPR002558|I/LWEQ domain', 'IPR030224|Sla2 family']	O00291	Huntingtin-interacting protein 1 (HIP-1) (Huntingtin-interacting protein I) (HIP-I)	35.102	245	17	1.05e-27	FALSE	FALSE
EGD81756	0.832409	4.24238	0.00991348	['nan|nan']	H0YDN1	Plectin	32.558	86	11	0.83	FALSE	FALSE
EGD74854	-0.522999	5.24013	0.00999775	['IPR005129|SIMIBI class G3E GTPase, ArgK/MeaB', 'IPR027417|P-loop containing nucleoside triphosphate hydrolase']	Q495G5	MMAA protein (Methylmalonic aciduria type A protein, mitochondrial)	49.702	336	97	1.04e-110	FALSE	FALSE
EGD82336	-0.824281	2.6544	0.0100219	['nan|nan']							FALSE	FALSE
EGD79444	-1.63259	3.50063	0.0101076	['IPR039008|Intermediate filament, rod domain', 'IPR036415|Lamin tail domain superfamily']	A0A1W2PR46	Glial fibrillary acidic protein	24.722	360	66	2.09e-06	FALSE	FALSE
EGD75264	-0.520306	5.34996	0.010186	['IPR005000|HpcH/HpaI aldolase/citrate lyase domain', 'IPR011206|Citrate lyase beta subunit-like', 'IPR015813|Pyruvate/Phosphoenolpyruvate kinase-like domain superfamily', 'IPR040442|Pyruvate kinase-like domain superfamily']	Q8N0X4	Citramalyl-CoA lyase, mitochondrial (EC 4.1.3.25) ((3S)-malyl-CoA thioesterase) (EC 3.1.2.30) (Beta-methylmalate synthase) (EC 2.3.3.-) (Citrate lyase subunit beta-like protein) (Citrate lyase beta-like) (Malate synthase) (EC 2.3.3.9)	46.254	307	80	7.65e-92	FALSE	FALSE
EGD73934	-0.664068	4.58478	0.0104019	['IPR018108|Mitochondrial substrate/solute carrier', 'IPR023395|Mitochondrial carrier domain superfamily']	Q9H0C2	ADP/ATP translocase 4 (ADP,ATP carrier protein 4) (Adenine nucleotide translocator 4) (ANT 4) (Solute carrier family 25 member 31) (Sperm flagellar energy carrier protein)	20.243	247	77	0.000356	FALSE	FALSE
EGD78676	-0.576815	5.39646	0.0104019	['IPR000961|AGC-kinase, C-terminal', 'IPR046349|C1-like domain superfamily', 'IPR000008|C2 domain', 'IPR035892|C2 domain superfamily', 'IPR020454|Diacylglycerol/phorbol-ester binding', 'IPR011009|Protein kinase-like domain superfamily', 'IPR002219|Protein kinase C-like, phorbol ester/diacylglycerol-binding domain', 'IPR017892|Protein kinase, C-terminal', 'IPR014376|Protein kinase C, delta/epsilon…	Q02156	Protein kinase C epsilon type (EC 2.7.11.13) (nPKC-epsilon)	45.913	734	98	0	FALSE	FALSE
EGD81774	0.664176	6.26167	0.0104019	['IPR000608|Ubiquitin-conjugating enzyme E2', 'IPR023313|Ubiquitin-conjugating enzyme, active site', 'IPR016135|Ubiquitin-conjugating enzyme/RWD-like']	C9JZY6	Ubiquitin-conjugating enzyme E2 H	54.783	115	53	3.35e-40	FALSE	FALSE
EGD73304	1.03475	1.93243	0.010431	['IPR001357|BRCT domain', 'IPR036420|BRCT domain superfamily', 'IPR012309|DNA ligase, ATP-dependent, C-terminal', 'IPR012310|DNA ligase, ATP-dependent, central', 'IPR029710|DNA ligase 4', 'IPR012340|Nucleic acid-binding, OB-fold']	A0A0C4DGV9	DNA ligase (EC 6.5.1.1)	32.459	610	90	7.89e-95	FALSE	FALSE
EGD80232	1.40896	6.03865	0.0104363	['IPR027417|P-loop containing nucleoside triphosphate hydrolase', 'IPR002035|von Willebrand factor, type A', 'IPR036465|von Willebrand factor A-like domain superfamily']	Q9NY47	Voltage-dependent calcium channel subunit alpha-2/delta-2 (Voltage-gated calcium channel subunit alpha-2/delta-2) [Cleaved into: Voltage-dependent calcium channel subunit alpha-2-2; Voltage-dependent calcium channel subunit delta-2]	26.087	115	2	0.13	FALSE	FALSE
EGD74726	0.662005	3.66589	0.0104363	['IPR046349|C1-like domain superfamily', 'IPR002219|Protein kinase C-like, phorbol ester/diacylglycerol-binding domain', 'IPR025258|Rubicon Homology Domain', 'IPR004012|RUN domain', 'IPR037213|RUN domain superfamily']	Q6ZN54	Differentially expressed in FDCP 8 homolog (DEF-8)	38.868	265	23	2.08e-51	FALSE	FALSE
EGD82050	-0.709248	3.75556	0.0104363	['IPR036075|Damage-control phosphatase ARMT1-like, metal-binding domain superfamily', 'IPR002791|Damage-control phosphatase ARMT1-like, metal-binding domain', 'IPR035073|At2g17340, three-helix bundle domain', 'IPR043129|ATPase, nucleotide binding domain', 'IPR004567|Type II pantothenate kinase', 'IPR001878|Zinc finger, CCHC-type', 'IPR036875|Zinc finger, CCHC-type superfamily']	Q9NVE7	4'-phosphopantetheine phosphatase (EC 3.1.3.-) (Inactive pantothenic acid kinase 4) (hPanK4)	39.873	790	66	0	FALSE	FALSE
EGD83112	1.20853	3.55746	0.0104939	['IPR016024|Armadillo-type fold', 'IPR001451|Hexapeptide repeat', 'IPR011004|Trimeric LpxA-like superfamily', 'IPR003307|W2 domain', 'IPR044123|Translation initiation factor eIF-2B subunit epsilon, W2 domain']	A0A3B3IUB1	eIF-2B GDP-GTP exchange factor subunit epsilon	31.25	144	26	2.4e-13	FALSE	FALSE
EGD82205	-0.545313	5.38031	0.0105744	['IPR029208|Cytochrome c oxidase assembly protein COX14']	Q9BX84	Transient receptor potential cation channel subfamily M member 6 (EC 2.7.11.1) (Channel kinase 2) (Melastatin-related TRP cation channel 6)	35.185	54	55	1.5	FALSE	FALSE
EGD72192	0.549261	5.35752	0.0105744	['IPR005550|Kinetochore protein Ndc80', 'IPR038273|Ndc80 domain superfamily']	O14777	Kinetochore protein NDC80 homolog (Highly expressed in cancer protein) (Kinetochore protein Hec1) (HsHec1) (Kinetochore-associated protein 2) (Retinoblastoma-associated protein HEC)	23.499	583	87	7.53e-32	FALSE	FALSE
EGD80878	-1.29662	1.18712	0.0105744	['nan|nan']							FALSE	FALSE
EGD82448	0.535665	5.34287	0.010669	['nan|nan']	F8VVU2	Testis-expressed basic protein 1	26.724	116	15	2.8	FALSE	FALSE
EGD77562	0.606717	7.37372	0.0108175	['IPR004240|Nonaspanin (TM9SF)']	Q9HD45	Transmembrane 9 superfamily member 3 (EP70-P-iso) (SM-11044-binding protein)	65.729	569	96	0	FALSE	FALSE
EGD77818	0.867675	2.10235	0.0110012	['nan|nan']							FALSE	FALSE
EGD81502	0.636956	4.82444	0.0110776	['IPR029021|Protein-tyrosine phosphatase-like', 'IPR000242|Tyrosine-specific protein phosphatase, PTPase domain', 'IPR016130|Protein-tyrosine phosphatase, active site', 'IPR003595|Protein-tyrosine phosphatase, catalytic', 'IPR000387|Tyrosine-specific protein phosphatases domain', 'IPR001202|WW domain', 'IPR036020|WW domain superfamily']	Q15256	Receptor-type tyrosine-protein phosphatase R (R-PTP-R) (EC 3.1.3.48) (Ch-1PTPase) (NC-PTPCOM1) (Protein-tyrosine phosphatase PCPTP1)	42.917	240	42	1.5e-55	FALSE	FALSE
EGD80868	-0.909909	6.01155	0.0110845	['IPR029058|Alpha/Beta hydrolase fold', 'IPR000073|Alpha/beta hydrolase fold-1', 'IPR008220|Homoserine/serine acetyltransferase MetX-like']	H0YH33	Serine-threonine kinase receptor-associated protein	25	64	13	3.8	FALSE	FALSE
EGD81482	-0.48619	6.61332	0.0111027	['IPR002204|3-hydroxyisobutyrate dehydrogenase-related, conserved site', 'IPR008927|6-phosphogluconate dehydrogenase-like, C-terminal domain superfamily', 'IPR013328|6-phosphogluconate dehydrogenase, domain 2', 'IPR006115|6-phosphogluconate dehydrogenase, NADP-binding', 'IPR011548|3-hydroxyisobutyrate dehydrogenase', 'IPR015815|3-hydroxyisobutyrate dehydrogenase-related', 'IPR036291|NAD(P)-bindin…	P31937	3-hydroxyisobutyrate dehydrogenase, mitochondrial (HIBADH) (EC 1.1.1.31)	54.762	294	88	9.48e-107	TRUE	FALSE
EGD79283	-0.893645	7.75407	0.0111058	['IPR024361|Bacteroidetes-Associated Carbohydrate-binding Often N-terminal', 'IPR033305|Hydrocephalus-inducing-like', 'IPR033768|Hydin adenylate kinase-like domain', 'IPR013783|Immunoglobulin-like fold', 'IPR027417|P-loop containing nucleoside triphosphate hydrolase']	Q4G0P3	Hydrocephalus-inducing protein homolog	35.381	944	16	1.5e-169	TRUE	TRUE
EGD74355	1.22116	1.94912	0.0111432	['IPR024079|Metallopeptidase, catalytic domain superfamily']							FALSE	FALSE
EGD77804	-0.924581	4.43486	0.0111449	['IPR036047|F-box-like domain superfamily', 'IPR001810|F-box domain', 'IPR001611|Leucine-rich repeat', 'IPR032675|Leucine-rich repeat domain superfamily']	Q7RTR2	NLR family CARD domain-containing protein 3 (CARD15-like protein) (Caterpiller protein 16.2) (CLR16.2) (NACHT, LRR and CARD domains-containing protein 3) (Nucleotide-binding oligomerization domain protein 3)	31.915	376	63	5.15e-30	FALSE	FALSE
EGD77851	-0.590909	6.0294	0.0111449	['IPR045063|Dynamin, N-terminal', 'IPR006884|Fzo/mitofusin HR2 domain', 'IPR030381|Dynamin-type guanine nucleotide-binding (G) domain', 'IPR027088|nan', 'IPR027094|Mitofusin family', 'IPR027417|P-loop containing nucleoside triphosphate hydrolase']	O95140	Mitofusin-2 (EC 3.6.5.-) (Transmembrane GTPase MFN2)	27.725	743	88	1.73e-69	FALSE	FALSE
EGD74381	0.66396	6.80667	0.0111666	['IPR011339|ISC system FeS cluster assembly, IscU scaffold', 'IPR002871|NIF system FeS cluster assembly, NifU, N-terminal']	Q9H1K1	Iron-sulfur cluster assembly enzyme ISCU, mitochondrial (NifU-like N-terminal domain-containing protein) (NifU-like protein)	74.436	133	79	6.06e-72	FALSE	FALSE
EGD81584	-0.848095	7.36523	0.0111819	['IPR003593|AAA+ ATPase domain', 'IPR035699|Dynein heavy chain, hydrolytic ATP-binding dynein motor region', 'IPR035706|Dynein heavy chain, ATP-binding dynein motor region', 'IPR041658|Dynein heavy chain AAA lid domain', 'IPR042219|Dynein heavy chain AAA lid domain superfamily', 'IPR041589|Dynein heavy chain 3, AAA+ lid domain', 'IPR026980|nan', 'IPR042222|Dynein heavy chain, domain 2, N-terminal…	Q9C0G6	Dynein axonemal heavy chain 6 (Axonemal beta dynein heavy chain 6) (Ciliary dynein heavy chain 6)	55.591	4024	95	0	TRUE	TRUE
EGD79326	-0.478558	6.02592	0.0112622	['IPR033557|Lymphocyte expansion molecule']	Q3ZCV2	Lymphocyte expansion molecule	25.63	238	45	0.000486	FALSE	FALSE
EGD80156	0.651159	5.24874	0.0113525	['IPR013057|Amino acid transporter, transmembrane domain']	Q7Z2H8	Proton-coupled amino acid transporter 1 (Proton/amino acid transporter 1) (hPAT1) (Solute carrier family 36 member 1)	22.965	479	88	8.81e-22	FALSE	FALSE
EGD82947	-0.766687	3.5357	0.0113525	['nan|nan']	A0A494BZV2	Myosin phosphatase Rho-interacting protein	27.541	305	30	0.002	FALSE	FALSE
EGD74764	-0.689778	3.48364	0.0113525	['nan|nan']	O43182	Rho GTPase-activating protein 6 (Rho-type GTPase-activating protein 6) (Rho-type GTPase-activating protein RhoGAPX-1)	27.119	118	27	0.26	FALSE	FALSE
EGD74784	1.2558	4.36688	0.0114466	['IPR003593|AAA+ ATPase domain', 'IPR003959|ATPase, AAA-type, core', 'IPR027417|P-loop containing nucleoside triphosphate hydrolase']	Q8NB90	Ribosome biogenesis protein SPATA5 (EC 3.6.4.10) (Spermatogenesis-associated factor protein) (Spermatogenesis-associated protein 5)	25.253	198	34	1.83e-06	FALSE	FALSE
EGD80436	0.512052	6.18347	0.0114591	['IPR036497|Glycolipid transfer protein superfamily', 'IPR014830|Glycolipid transfer protein domain']	Q96JA3	Pleckstrin homology domain-containing family A member 8 (PH domain-containing family A member 8) (Phosphatidylinositol-four-phosphate adapter protein 2) (FAPP-2) (Phosphoinositol 4-phosphate adapter protein 2) (hFAPP2) (Serologically defined breast cancer antigen NY-BR-86)	36.667	210	99	5.15e-36	FALSE	FALSE
EGD77751	-1.24993	2.74393	0.0115085	['nan|nan']	C9J5B8	Leucine-rich repeat and calponin homology domain-containing protein 1	43.182	44	22	3.6	FALSE	FALSE
EGD81399	-0.685216	4.69989	0.0115085	['nan|nan']							FALSE	FALSE
EGD80470	-0.503387	6.26112	0.0115919	['IPR040008|39S ribosomal protein L46, mitochondrial', 'IPR021757|Ribosomal protein L46, N-terminal']	Q9H2W6	39S ribosomal protein L46, mitochondrial (L46mt) (MRP-L46) (Mitochondrial large ribosomal subunit protein mL46) (P2ECSL)	28.916	249	80	2.88e-19	FALSE	FALSE
EGD72198	-0.542669	5.35474	0.0115929	['IPR009294|Gamma-secretase subunit Aph-1']	Q96BI3	Gamma-secretase subunit APH-1A (APH-1a) (Aph-1alpha) (Presenilin-stabilization factor)	35.593	236	89	2.81e-34	FALSE	FALSE
EGD76788	0.941478	6.07499	0.0116694	['IPR003323|OTU domain', 'IPR038765|Papain-like cysteine peptidase superfamily']	Q01804	OTU domain-containing protein 4 (EC 3.4.19.12) (HIV-1-induced protein HIN-1)	27.143	140	9	0.000738	FALSE	FALSE
EGD77337	0.648374	6.55653	0.0116694	['IPR006214|Bax inhibitor 1-related']	F6UZH7	Protein lifeguard 4	46.98	149	67	7.24e-38	FALSE	FALSE
EGD77727	0.711059	3.33234	0.011693	['IPR011019|KIND domain', 'IPR029901|Protein Spire', 'IPR011011|Zinc finger, FYVE/PHD-type', 'IPR013083|Zinc finger, RING/FYVE/PHD-type']	D6R9M4	Tyrosine-protein phosphatase non-receptor type 13	28.09	178	25	1.71e-15	FALSE	FALSE
EGD79495	-1.75593	5.08216	0.0117516	['IPR008143|Alanine dehydrogenase/pyridine nucleotide transhydrogenase, conserved site-2', 'IPR007886|Alanine dehydrogenase/pyridine nucleotide transhydrogenase, N-terminal', 'IPR007698|Alanine dehydrogenase/pyridine nucleotide transhydrogenase, NAD(H)-binding domain', 'IPR029035|DHS-like NAD/FAD-binding domain superfamily', 'IPR036291|NAD(P)-binding domain superfamily', 'IPR026255|NAD(P) transhy…	Q13423	NAD(P) transhydrogenase, mitochondrial (EC 7.1.1.1) (Nicotinamide nucleotide transhydrogenase) (Pyridine nucleotide transhydrogenase)	48.987	1037	88	0	FALSE	FALSE
EGD76273	-0.577308	7.80233	0.0117957	['IPR002155|Thiolase', 'IPR016039|Thiolase-like', 'IPR020615|Thiolase, acyl-enzyme intermediate active site', 'IPR020610|Thiolase, active site', 'IPR020617|Thiolase, C-terminal', 'IPR020613|Thiolase, conserved site', 'IPR020616|Thiolase, N-terminal']	P42765	3-ketoacyl-CoA thiolase, mitochondrial (EC 2.3.1.16) (Acetyl-CoA acetyltransferase) (EC 2.3.1.9) (Acetyl-CoA acyltransferase) (Acyl-CoA hydrolase, mitochondrial) (EC 3.1.2.-, EC 3.1.2.1, EC 3.1.2.2) (Beta-ketothiolase) (Mitochondrial 3-oxoacyl-CoA thiolase) (T1)	59.033	393	98	1.44e-175	FALSE	FALSE
EGD77899	1.20775	7.62202	0.011966	['IPR003010|Carbon-nitrogen hydrolase', 'IPR036526|Carbon-nitrogen hydrolase superfamily', 'IPR036940|Phosphatidylinositol 3-/4-kinase, catalytic domain superfamily']							FALSE	FALSE
EGD79553	-0.870345	2.42932	0.012019	['IPR011989|Armadillo-like helical']	O00410	Importin-5 (Imp5) (Importin subunit beta-3) (Karyopherin beta-3) (Ran-binding protein 5) (RanBP5)	31.707	82	23	0.000102	FALSE	FALSE
EGD83288	-0.550284	4.67388	0.0120334	['IPR000980|SH2 domain', 'IPR036860|SH2 domain superfamily']							FALSE	FALSE
EGD74699	0.497865	6.04254	0.0120661	['nan|nan']	Q9NU22	Midasin (Dynein-related AAA-ATPase MDN1) (MIDAS-containing protein)	30.693	101	9	0.004	FALSE	FALSE
EGD81933	-0.534648	7.21087	0.0121377	['IPR006089|Acyl-CoA dehydrogenase, conserved site', 'IPR006091|Acyl-CoA oxidase/dehydrogenase, middle domain', 'IPR046373|Acyl-CoA oxidase/dehydrogenase, middle domain superfamily', 'IPR036250|Acyl-CoA dehydrogenase-like, C-terminal', 'IPR009075|Acyl-CoA dehydrogenase/oxidase C-terminal', 'IPR013786|Acyl-CoA dehydrogenase/oxidase, N-terminal', 'IPR037069|Acyl-CoA dehydrogenase/oxidase, N-termina…	Q92947	Glutaryl-CoA dehydrogenase, mitochondrial (GCD) (EC 1.3.8.6)	63.403	429	98	0	FALSE	FALSE
EGD83655	0.765669	2.74043	0.0121463	['nan|nan']							FALSE	FALSE
EGD74044	1.05287	1.61889	0.0121494	['nan|nan']	B4DTR2	Cadherin-5 (cDNA FLJ51088, highly similar to Cadherin-5)	31.765	85	26	5.4	FALSE	FALSE
EGD80176	0.578759	4.81987	0.0121882	['nan|nan']							FALSE	FALSE
EGD82215	-1.69949	7.49211	0.0122114	['IPR036291|NAD(P)-binding domain superfamily', 'IPR008030|NmrA-like domain']	Q9HBL8	NmrA-like family domain-containing protein 1	26.797	306	98	3.35e-14	FALSE	FALSE
EGD74038	-0.731333	6.75367	0.0123713	['IPR001763|Rhodanese-like domain', 'IPR036873|Rhodanese-like domain superfamily']							FALSE	FALSE
EGD81664	-0.729676	3.66697	0.0123812	['nan|nan']	A0A0A0MRJ1	Non-specific serine/threonine protein kinase (EC 2.7.11.1)	22.267	247	54	0.009	FALSE	FALSE
EGD75273	-0.548996	5.48985	0.0123812	['IPR006597|Sel1-like repeat', 'IPR011990|Tetratricopeptide-like helical domain superfamily']	Q9UBV2	Protein sel-1 homolog 1 (Suppressor of lin-12-like protein 1) (Sel-1L)	28.796	191	47	6.07e-17	FALSE	FALSE
EGD74999	-0.505767	6.49821	0.0124037	['IPR013261|Mitochondrial import inner membrane translocase subunit Tim21', 'IPR038552|Tim21 IMS domain superfamily']	Q9BVV7	Mitochondrial import inner membrane translocase subunit Tim21 (TIM21-like protein, mitochondrial)	26.02	196	79	6.95e-07	TRUE	FALSE
EGD80804	-0.49614	5.72399	0.0124037	['IPR027640|Kinesin-like protein', 'IPR032405|Kinesin-associated', 'IPR019821|Kinesin motor domain, conserved site', 'IPR001752|Kinesin motor domain', 'IPR036961|Kinesin motor domain superfamily', 'IPR027417|P-loop containing nucleoside triphosphate hydrolase']	Q9P2E2	Kinesin-like protein KIF17 (KIF3-related motor protein)	56.4	500	42	0	FALSE	FALSE
EGD74325	-0.628116	6.50364	0.0124037	['IPR010961|Tetrapyrrole biosynthesis, 5-aminolevulinic acid synthase', 'IPR001917|Aminotransferase, class-II, pyridoxal-phosphate binding site', 'IPR004839|Aminotransferase, class I/classII', 'IPR015424|Pyridoxal phosphate-dependent transferase', 'IPR015421|Pyridoxal phosphate-dependent transferase, major domain', 'IPR015422|Pyridoxal phosphate-dependent transferase, small domain']	P22557	5-aminolevulinate synthase, erythroid-specific, mitochondrial (ALAS-E) (EC 2.3.1.37) (5-aminolevulinic acid synthase 2) (Delta-ALA synthase 2) (Delta-aminolevulinate synthase 2)	39.308	491	75	6.45e-105	FALSE	FALSE
EGD74395	-0.528928	4.56196	0.0124037	['IPR010490|Conserved oligomeric Golgi complex subunit 6']	Q9Y2V7	Conserved oligomeric Golgi complex subunit 6 (COG complex subunit 6) (Component of oligomeric Golgi complex 6)	39.909	659	99	2.87e-170	FALSE	FALSE
EGD75268	-0.550467	4.33716	0.0124349	['IPR000177|Apple domain', 'IPR044993|Beta-D-xylosidase', 'IPR026891|Fibronectin type III-like domain', 'IPR036881|Glycoside hydrolase family 3 C-terminal domain superfamily', 'IPR001764|Glycoside hydrolase, family 3, N-terminal', 'IPR036962|Glycoside hydrolase, family 3, N-terminal domain superfamily', 'IPR017853|Glycoside hydrolase superfamily', 'IPR013783|Immunoglobulin-like fold', 'IPR003609|…	A0A8I5KQL6	Neurobeachin	29.851	67	13	2.7	FALSE	FALSE
EGD80147	0.550203	6.86623	0.0124695	['IPR006876|LMBR1-like membrane protein']	Q9NUN5	Lysosomal cobalamin transport escort protein LMBD1 (LMBD1) (HDAg-L-interacting protein NESI) (LMBR1 domain-containing protein 1) (Nuclear export signal-interacting protein)	31.833	600	78	1.05e-88	FALSE	FALSE
EGD77050	-1.11621	1.257	0.0124695	['nan|nan']	Q9C0B9	Zinc finger CCHC domain-containing protein 2	35.417	48	36	0.96	FALSE	FALSE
EGD80666	-0.805101	7.51035	0.0124755	['IPR035699|Dynein heavy chain, hydrolytic ATP-binding dynein motor region', 'IPR035706|Dynein heavy chain, ATP-binding dynein motor region', 'IPR041658|Dynein heavy chain AAA lid domain', 'IPR042219|Dynein heavy chain AAA lid domain superfamily', 'IPR041589|Dynein heavy chain 3, AAA+ lid domain', 'IPR042222|Dynein heavy chain, domain 2, N-terminal', 'IPR043157|Dynein heavy chain, AAA1 domain, sm…	Q9P2D7	Dynein axonemal heavy chain 1 (Axonemal beta dynein heavy chain 1) (Ciliary dynein heavy chain 1) (Heat shock regulated protein 1) (HSRF-1) (hDHC7)	55.408	4225	98	0	TRUE	TRUE
EGD72728	0.79969	4.19488	0.0126901	['IPR011009|Protein kinase-like domain superfamily', 'IPR000719|Protein kinase domain', 'IPR017441|Protein kinase, ATP binding site', 'IPR008271|Serine/threonine-protein kinase, active site']	Q96PN8	Testis-specific serine/threonine-protein kinase 3 (TSK-3) (TSSK-3) (Testis-specific kinase 3) (EC 2.7.11.1) (Serine/threonine-protein kinase 22C)	47.414	232	47	4.82e-64	FALSE	FALSE
EGD77995	0.667875	3.45541	0.0127576	['IPR011989|Armadillo-like helical', 'IPR016024|Armadillo-type fold', 'IPR001494|Importin-beta, N-terminal domain']	Q9H3T2	Semaphorin-6C (Semaphorin-Y) (Sema Y)	54.167	24	4	1.3	FALSE	FALSE
EGD77696	-0.531438	6.62186	0.0129787	['nan|nan']	O60925	Prefoldin subunit 1	29.07	86	20	8.3	FALSE	FALSE
EGD76786	-0.9897	3.19878	0.0129787	['IPR031367|Coiled-coil domain-containing protein 24']							FALSE	FALSE
EGD72244	-0.507593	6.99535	0.0130291	['IPR033157|Cathepsin Z', 'IPR038765|Papain-like cysteine peptidase superfamily', 'IPR000668|Peptidase C1A, papain C-terminal']	A0A7P0T989	Cathepsin X (EC 3.4.18.1)	63.922	255	85	3.39e-120	FALSE	FALSE
EGD78437	1.46808	2.45452	0.0130823	['nan|nan']	Q9NPA2	Matrix metalloproteinase-25 (MMP-25) (EC 3.4.24.-) (Leukolysin) (Membrane-type matrix metalloproteinase 6) (MT-MMP 6) (MTMMP6) (Membrane-type-6 matrix metalloproteinase) (MT6-MMP) (MT6MMP)	25.175	143	34	0.35	FALSE	FALSE
EGD78074	0.561291	5.07624	0.0134177	['nan|nan']	J3KTE8	Calcium-binding tyrosine phosphorylation-regulated protein	29.787	47	21	0.52	FALSE	FALSE
EGD77780	-0.67607	5.85849	0.0134177	['IPR025986|RNA-polymerase II-associated protein 3-like, C-terminal domain', 'IPR011990|Tetratricopeptide-like helical domain superfamily', 'IPR001440|Tetratricopeptide repeat 1', 'IPR019734|Tetratricopeptide repeat']	Q07617	Sperm-associated antigen 1 (HSD-3.8) (Infertility-related sperm protein Spag-1)	30.343	379	28	4.26e-40	FALSE	FALSE
EGD81956	0.547152	5.27114	0.0134275	['IPR006569|CID domain', 'IPR008942|ENTH/VHS', 'IPR012677|Nucleotide-binding alpha-beta plait domain superfamily', 'IPR045154|Protein PCF11-like', 'IPR035979|RNA-binding domain superfamily', 'IPR000504|RNA recognition motif domain']	A0A0A0MT33	SR-related and CTD-associated factor 8	40.881	159	17	4.97e-28	FALSE	FALSE
EGD81538	0.55853	4.13442	0.0134307	['IPR037151|Alpha-ketoglutarate-dependent dioxygenase AlkB-like superfamily', 'IPR005123|Oxoglutarate/iron-dependent dioxygenase']							FALSE	FALSE
EGD81099	-0.504334	5.8376	0.0134307	['IPR020568|Ribosomal protein S5 domain 2-type fold', 'IPR014721|Ribosomal protein S5 domain 2-type fold, subgroup', 'IPR000754|Ribosomal protein S9', 'IPR020574|Ribosomal protein S9, conserved site']	P82933	28S ribosomal protein S9, mitochondrial (MRP-S9) (S9mt) (Mitochondrial small ribosomal subunit protein uS9m)	32.727	110	35	9.89e-07	FALSE	FALSE
EGD74555	0.667561	5.85533	0.0134889	['IPR002110|Ankyrin repeat', 'IPR036770|Ankyrin repeat-containing domain superfamily', 'IPR000569|HECT domain', 'IPR035983|HECT, E3 ligase catalytic domain']	Q8IYU2	E3 ubiquitin-protein ligase HACE1 (EC 2.3.2.26) (HECT domain and ankyrin repeat-containing E3 ubiquitin-protein ligase 1) (HECT-type E3 ubiquitin transferase HACE1)	42.355	484	58	4.25e-119	FALSE	FALSE
EGD80354	-0.670786	5.32397	0.0135268	['IPR011577|Cytochrome b561, bacterial/Ni-hydrogenase', 'IPR016174|Di-haem cytochrome, transmembrane']	Q9NUP7	tRNA:m(4)X modification enzyme TRM13 homolog (EC 2.1.1.225) (Coiled-coil domain-containing protein 76)	29.167	72	24	3.3	FALSE	FALSE
EGD77385	1.12624	2.91877	0.0135408	['nan|nan']							FALSE	FALSE
EGD78894	1.04445	3.24059	0.0136015	['IPR015915|Kelch-type beta propeller', 'IPR006652|Kelch repeat type 1', 'IPR020864|Membrane attack complex component/perforin (MACPF) domain']	Q96M94	Kelch-like protein 15	29.609	179	7	8.6e-14	FALSE	FALSE
EGD82682	-0.575133	5.62502	0.0138464	['IPR004182|GRAM domain', 'IPR011993|PH-like domain superfamily', 'IPR031968|VASt domain', 'IPR040147|nan']	E9PRD6	Protein Aster-B	36.111	216	25	7.39e-32	FALSE	FALSE
EGD76794	-0.495656	5.48696	0.0139361	['IPR045864|Class II Aminoacyl-tRNA synthetase/Biotinyl protein ligase (BPL) and lipoyl protein ligase (LPL)', 'IPR004408|Biotin--acetyl-CoA-carboxylase ligase', 'IPR004143|Biotinyl protein ligase (BPL) and lipoyl protein ligase (LPL), catalytic domain']	A0A8C8QSB1	Biotin--protein ligase	27.215	158	50	4.08e-06	FALSE	FALSE
EGD80836	0.551466	7.32827	0.0139361	['IPR036188|FAD/NAD(P)-binding domain superfamily', 'IPR018203|GDP dissociation inhibitor']	P24386	Rab proteins geranylgeranyltransferase component A 1 (Choroideremia protein) (Rab escort protein 1) (REP-1) (TCD protein)	40.306	196	26	1.08e-36	FALSE	FALSE
EGD76464	0.862549	1.61404	0.0139361	['nan|nan']	V9GY94	Rho guanine nucleotide exchange factor 2	38.462	39	34	4.6	FALSE	FALSE
EGD72350	0.698382	3.59099	0.0139659	['nan|nan', 'nan|nan']	Q9UII2	ATPase inhibitor, mitochondrial (ATP synthase F1 subunit epsilon) (Inhibitor of F(1)F(o)-ATPase) (IF(1)) (IF1)	28.571	49	24	3.8	FALSE	FALSE
EGD75100	0.921836	1.2838	0.0139666	['IPR011629|Zinc chaperone CobW-like, C-terminal', 'IPR003495|CobW/HypB/UreG, nucleotide-binding domain', 'IPR027417|P-loop containing nucleoside triphosphate hydrolase']	Q8IUF1	Zinc-regulated GTPase metalloprotein activator 1B (EC 3.6.5.-) (Cobalamin synthase W domain-containing protein 2) (COBW domain-containing protein 2)	29.71	276	52	9.61e-28	FALSE	FALSE
EGD82257	-0.520492	5.6218	0.0139666	['IPR000850|Adenylate kinase/UMP-CMP kinase', 'IPR033690|Adenylate kinase, conserved site', 'IPR027417|P-loop containing nucleoside triphosphate hydrolase']	P00568	Adenylate kinase isoenzyme 1 (AK 1) (EC 2.7.4.3) (EC 2.7.4.6) (ATP-AMP transphosphorylase 1) (ATP:AMP phosphotransferase) (Adenylate monophosphate kinase) (Myokinase)	46.857	175	77	3.07e-54	TRUE	FALSE
EGD75199	-0.536538	5.44725	0.0139941	['IPR000235|Ribosomal protein S5/S7', 'IPR023798|Ribosomal protein S7 domain', 'IPR036823|Ribosomal protein S7 domain superfamily']	J3KSI8	28S ribosomal protein S7, mitochondrial	39.355	155	97	1.23e-31	FALSE	FALSE
EGD75347	-0.96513	1.39982	0.0139941	['nan|nan']							FALSE	FALSE
EGD78675	-0.575381	5.43814	0.0141662	['IPR000299|FERM domain', 'IPR000857|MyTH4 domain', 'IPR038185|MyTH4 domain superfamily', 'IPR011993|PH-like domain superfamily', 'IPR001849|Pleckstrin homology domain']	Q9ULM0	Pleckstrin homology domain-containing family H member 1 (PH domain-containing family H member 1)	26.437	783	66	2.07e-71	FALSE	FALSE
EGD83359	-0.657275	5.92391	0.0142364	['IPR031656|Alpha-glycerophosphate oxidase, C-terminal', 'IPR038299|Alpha-glycerophosphate oxidase, C-terminal domain superfamily', 'IPR006076|FAD dependent oxidoreductase', 'IPR036188|FAD/NAD(P)-binding domain superfamily', 'IPR000447|FAD-dependent glycerol-3-phosphate dehydrogenase']	P43304	Glycerol-3-phosphate dehydrogenase, mitochondrial (GPD-M) (GPDH-M) (EC 1.1.5.3) (mitohondrial glycerophosphate dehydrogenase gene) (mGDH) (mtGPD)	51.986	554	89	0	FALSE	FALSE
EGD76777	0.664825	4.47516	0.0142397	['nan|nan']	Q9P219	Protein Daple (Coiled-coil domain-containing protein 88C) (Dvl-associating protein with a high frequency of leucine residues) (hDaple) (Hook-related protein 2) (HkRP2)	25.149	505	42	0.57	FALSE	FALSE
EGD75270	-0.540263	5.11279	0.0143128	['IPR019591|Mrp/NBP35 ATP-binding protein', 'IPR000808|Mrp, conserved site', 'IPR044304|Iron-sulfur protein NUBPL-like', 'IPR027417|P-loop containing nucleoside triphosphate hydrolase', 'IPR033756|Flagellum site-determining protein YlxH/ Fe-S cluster assembling factor NBP35']	Q8TB37	Iron-sulfur protein NUBPL (IND1 homolog) (Nucleotide-binding protein-like) (huInd1)	64.093	259	77	5.51e-118	FALSE	FALSE
EGD79146	-0.533085	10.0426	0.014413	['IPR029058|Alpha/Beta hydrolase fold', 'IPR001563|Peptidase S10, serine carboxypeptidase', 'IPR033124|Serine carboxypeptidases, histidine active site', 'IPR018202|Serine carboxypeptidase, serine active site']	P10619	Lysosomal protective protein (EC 3.4.16.5) (Carboxypeptidase C) (Carboxypeptidase L) (Cathepsin A) (Protective protein cathepsin A) (PPCA) (Protective protein for beta-galactosidase) [Cleaved into: Lysosomal protective protein 32 kDa chain; Lysosomal protective protein 20 kDa chain]	37.143	490	97	2.81e-86	FALSE	FALSE
EGD83009	-0.629667	6.43452	0.0144657	['IPR015797|NUDIX hydrolase-like domain superfamily', 'IPR000086|NUDIX hydrolase domain', 'IPR039989|ADP-ribose pyrophosphatase, mitochondrial']	Q9BW91	ADP-ribose pyrophosphatase, mitochondrial (EC 3.6.1.13) (ADP-ribose diphosphatase) (ADP-ribose phosphohydrolase) (Adenosine diphosphoribose pyrophosphatase) (ADPR-PPase) (Nucleoside diphosphate-linked moiety X motif 9) (Nudix motif 9)	51.471	272	71	8.04e-84	FALSE	FALSE
EGD80295	-0.893374	6.71125	0.0145052	['IPR006214|Bax inhibitor 1-related']	Q9H3K2	Growth hormone-inducible transmembrane protein (Dermal papilla-derived protein 2) (Mitochondrial morphology and cristae structure 1) (MICS1) (Transmembrane BAX inhibitor motif-containing protein 5)	42.616	237	69	1.87e-52	FALSE	FALSE
EGD77435	0.662559	8.51702	0.0145052	['IPR001478|PDZ domain', 'IPR036034|PDZ superfamily']	O00560	Syntenin-1 (Melanoma differentiation-associated protein 9) (MDA-9) (Pro-TGF-alpha cytoplasmic domain-interacting protein 18) (TACIP18) (Scaffold protein Pbp1) (Syndecan-binding protein 1)	37.892	351	99	1.24e-75	FALSE	FALSE
EGD80823	-0.59557	4.80409	0.0145678	['IPR036188|FAD/NAD(P)-binding domain superfamily', 'IPR004416|tRNA uridine 5-carboxymethylaminomethyl modification enzyme MnmG', 'IPR002218|tRNA uridine 5-carboxymethylaminomethyl modification enzyme MnmG-related', 'IPR020595|MnmG-related, conserved site', 'IPR026904|tRNA uridine 5-carboxymethylaminomethyl modification enzyme MnmG, C-terminal', 'IPR044920|tRNA uridine 5-carboxymethylaminomethyl …	A0A7P0TB86	Protein MTO1 homolog, mitochondrial	45.187	509	92	3.21e-138	FALSE	FALSE
EGD73120	-0.569986	5.2226	0.0145764	['IPR034257|Acinus, RNA recognition motif', 'IPR012677|Nucleotide-binding alpha-beta plait domain superfamily', 'IPR035979|RNA-binding domain superfamily', 'IPR032552|Acin1, RNSP1-SAP18 binding (RSB) motif', 'IPR003034|SAP domain', 'IPR036361|SAP domain superfamily']	E7EQT4	Apoptotic chromatin condensation inducer in the nucleus	47.692	65	13	1.24e-11	FALSE	FALSE
EGD79814	-0.545976	7.27243	0.014578	['IPR036291|NAD(P)-binding domain superfamily', 'IPR005097|Saccharopine dehydrogenase, NADP binding domain']	Q8NBX0	Saccharopine dehydrogenase-like oxidoreductase (EC 1.-.-.-)	29.478	441	96	4.47e-40	FALSE	FALSE
EGD80577	0.571721	4.68863	0.0145948	['IPR027417|P-loop containing nucleoside triphosphate hydrolase']							FALSE	FALSE
EGD83417	-0.623832	5.7026	0.0145955	['IPR000511|Holocytochrome c/c1 synthase']	P53701	Holocytochrome c-type synthase (EC 4.4.1.17) (Cytochrome c-type heme lyase)	33.824	204	69	5.54e-25	FALSE	FALSE
EGD78144	0.529032	5.47655	0.0146462	['IPR037919|UDP-N-acetylglucosamine--peptide N-acetylglucosaminyltransferase 110kDa subunit', 'IPR029489|O-GlcNAc transferase, C-terminal', 'IPR011990|Tetratricopeptide-like helical domain superfamily', 'IPR019734|Tetratricopeptide repeat']	O15294	UDP-N-acetylglucosamine--peptide N-acetylglucosaminyltransferase 110 kDa subunit (EC 2.4.1.255) (O-GlcNAc transferase subunit p110) (O-linked N-acetylglucosamine transferase 110 kDa subunit) (OGT)	50	486	31	4.16e-146	FALSE	FALSE
EGD79306	-0.707761	3.06021	0.0146462	['IPR023584|Ribosome recycling factor domain', 'IPR036191|RRF superfamily']	Q96E11	Ribosome-recycling factor, mitochondrial (RRF) (Ribosome-releasing factor, mitochondrial)	34.211	76	97	0.089	FALSE	FALSE
EGD79180	-0.740593	9.06	0.0148083	['IPR035699|Dynein heavy chain, hydrolytic ATP-binding dynein motor region', 'IPR035706|Dynein heavy chain, ATP-binding dynein motor region', 'IPR041658|Dynein heavy chain AAA lid domain', 'IPR042219|Dynein heavy chain AAA lid domain superfamily', 'IPR026983|Dynein heavy chain', 'IPR041589|Dynein heavy chain 3, AAA+ lid domain', 'IPR030443|nan', 'IPR042222|Dynein heavy chain, domain 2, N-terminal…	Q9UFH2	Dynein axonemal heavy chain 17 (Axonemal beta dynein heavy chain 17) (Axonemal dynein heavy chain-like protein 1) (Ciliary dynein heavy chain 17) (Ciliary dynein heavy chain-like protein 1) (Dynein axonemal light chain 2)	55.217	4629	99	0	TRUE	TRUE
EGD77588	1.57602	1.25651	0.0148145	['IPR002343|Paraneoplastic encephalomyelitis antigen', 'IPR012677|Nucleotide-binding alpha-beta plait domain superfamily', 'IPR035979|RNA-binding domain superfamily', 'IPR000504|RNA recognition motif domain', 'IPR003954|RNA recognition motif domain, eukaryote']	P26378	ELAV-like protein 4 (Hu-antigen D) (HuD) (Paraneoplastic encephalomyelitis antigen HuD)	36.628	344	62	4e-66	FALSE	FALSE
EGD81213	0.675165	3.37653	0.0149651	['IPR017850|Alkaline-phosphatase-like, core domain superfamily', 'IPR000917|Sulfatase, N-terminal']	P15586	N-acetylglucosamine-6-sulfatase (EC 3.1.6.14) (Glucosamine-6-sulfatase) (G6S)	30.019	523	71	3.24e-48	FALSE	FALSE
EGD82913	-0.68075	3.83056	0.0151499	['IPR000048|IQ motif, EF-hand binding site']	A0A7P0Z491	Abnormal spindle-like microcephaly-associated protein	23.885	314	28	5.98e-07	FALSE	FALSE
EGD72182	-0.74023	4.78351	0.0151724	['IPR003593|AAA+ ATPase domain', 'IPR027417|P-loop containing nucleoside triphosphate hydrolase', 'IPR015943|WD40/YVTN repeat-like-containing domain superfamily', 'IPR001680|WD40 repeat', 'IPR019775|WD40 repeat, conserved site', 'IPR036322|WD40-repeat-containing domain superfamily']	Q149M9	NACHT domain- and WD repeat-containing protein 1	28.088	502	25	1.03e-32	FALSE	FALSE
EGD79109	0.678334	4.97535	0.0151724	['nan|nan']	Q92805	Golgin subfamily A member 1 (Golgin-97)	41.86	43	9	2.1	FALSE	FALSE
EGD74177	-0.541169	6.41109	0.015494	['IPR006680|Amidohydrolase-related', 'IPR014311|Guanine deaminase', 'IPR011059|Metal-dependent hydrolase, composite domain superfamily', 'IPR032466|Metal-dependent hydrolase']	Q9Y2T3	Guanine deaminase (Guanase) (Guanine aminase) (EC 3.5.4.3) (Guanine aminohydrolase) (GAH) (p51-nedasin)	32.368	380	83	6.39e-59	FALSE	FALSE
EGD80148	0.520917	6.84505	0.015494	['IPR010301|Ribosomal RNA processing protein 1']	Q14684	Ribosomal RNA processing protein 1 homolog B (RRP1-like protein B)	29.07	86	9	2.05e-11	FALSE	FALSE
EGD81625	0.696753	5.1151	0.0155962	['IPR019527|RZZ complex, subunit KNTC1/ROD, C-terminal', 'IPR015943|WD40/YVTN repeat-like-containing domain superfamily']	P50748	Kinetochore-associated protein 1 (Rough deal homolog) (HsROD) (Rod) (hRod)	21.944	1039	37	1.18e-40	FALSE	FALSE
EGD72447	0.521299	5.71101	0.0156336	['IPR031327|Mini-chromosome maintenance protein', 'IPR008049|DNA replication licensing factor Mcm6', 'IPR041024|Mcm6, C-terminal winged-helix domain', 'IPR018525|Mini-chromosome maintenance, conserved site', 'IPR001208|MCM domain', 'IPR041562|MCM, AAA-lid domain', 'IPR027925|MCM N-terminal domain', 'IPR033762|MCM OB domain', 'IPR012340|Nucleic acid-binding, OB-fold', 'IPR027417|P-loop containing …	Q14566	DNA replication licensing factor MCM6 (EC 3.6.4.12) (p105MCM)	50.24	834	100	0	FALSE	FALSE
EGD83402	0.991773	4.29893	0.0157736	['IPR036397|Ribonuclease H superfamily', 'IPR038717|Tc1-like transposase, DDE domain', 'IPR001878|Zinc finger, CCHC-type']	K7EL07	DNA topoisomerase 3-alpha	76.471	17	3	0.072	FALSE	FALSE
EGD74823	-1.74448	1.0845	0.0158087	['nan|nan']	A0A1W2PPA4	Adhesion G-protein-coupled receptor V1	41.304	46	13	0.98	FALSE	FALSE
EGD77616	0.53811	6.3567	0.0158106	['IPR007972|Mitochondrial fission regulator 1']	Q6P444	Mitochondrial fission regulator 2 (DUF729 domain-containing protein 1)	28.037	321	76	1.58e-13	FALSE	FALSE
EGD82954	0.664073	5.1132	0.015886	['IPR002893|Zinc finger, MYND-type']	A0A0A0MR08	Ubiquitin carboxyl-terminal hydrolase 19	36.17	47	10	0.000189	FALSE	FALSE
EGD77587	0.514967	5.70397	0.0160249	['nan|nan']	A0A0G2JNW7	Solute carrier family 12 member 7	28.571	84	26	0.7	FALSE	FALSE
EGD80739	-0.66051	3.4036	0.0162018	['nan|nan']							FALSE	FALSE
EGD73626	-0.870618	2.68816	0.0163647	['IPR032016|Protein of unknown function DUF4796']	H3BPM6	MKRN2 opposite strand protein (MKRN2 antisense RNA 1) (MKRN2 antisense gene protein 1)	25.688	109	36	2.94e-05	FALSE	FALSE
EGD76778	-0.679383	4.28605	0.0164995	['IPR026321|Coiled-coil domain-containing protein 134']	Q9H6E4	Coiled-coil domain-containing protein 134	33.974	156	55	6.26e-22	FALSE	FALSE
EGD83467	0.441764	5.88958	0.0165657	['IPR003961|Fibronectin type III', 'IPR036116|Fibronectin type III superfamily', 'IPR013783|Immunoglobulin-like fold']	A0A087WZU1	Protein-tyrosine-phosphatase (EC 3.1.3.48)	30.476	105	25	0.032	FALSE	FALSE
EGD80763	0.657634	3.46202	0.0166133	['IPR029058|Alpha/Beta hydrolase fold']	F8W9U3	Putative protein-lysine deacylase ABHD14B	41.964	112	40	1.58e-27	FALSE	FALSE
EGD76541	1.0384	1.1546	0.0166483	['nan|nan']							FALSE	FALSE
EGD79816	-0.580959	7.07947	0.0166483	['IPR001128|Cytochrome P450', 'IPR017972|Cytochrome P450, conserved site', 'IPR002401|Cytochrome P450, E-class, group I', 'IPR036396|Cytochrome P450 superfamily']	Q08477	Cytochrome P450 4F3 (EC 1.14.14.1) (20-hydroxyeicosatetraenoic acid synthase) (20-HETE synthase) (CYPIVF3) (Cytochrome P450-LTB-omega) (Docosahexaenoic acid omega-hydroxylase CYP4F3) (EC 1.14.14.79) (Leukotriene-B(4) 20-monooxygenase 2) (Leukotriene-B(4) omega-hydroxylase 2) (EC 1.14.14.94)	38.851	435	44	7.41e-96	FALSE	FALSE
EGD81009	0.539857	4.9251	0.0167099	['IPR011989|Armadillo-like helical', 'IPR016024|Armadillo-type fold', 'IPR016197|Chromo-like domain superfamily', 'IPR000953|Chromo/chromo shadow domain', 'IPR023780|Chromo domain', 'IPR027165|Condensin complex subunit 3', 'IPR025977|Nuclear condensin complex subunit 3, C-terminal domain']	Q9BPX3	Condensin complex subunit 3 (Chromosome-associated protein G) (Condensin subunit CAP-G) (hCAP-G) (Melanoma antigen NY-MEL-3) (Non-SMC condensin I complex subunit G) (XCAP-G homolog)	29.312	1061	88	9.89e-121	FALSE	FALSE
EGD80164	0.790602	3.48712	0.0167647	['IPR010760|DNA repair protein, Swi5']	V9GYD7	DNA repair protein SWI5 homolog (Protein SAE3 homolog)	31.395	172	90	4.6e-17	FALSE	FALSE
EGD75430	0.501606	5.21115	0.0169493	['IPR027267|AH/BAR domain superfamily', 'IPR001683|Phox homology', 'IPR036871|PX domain superfamily']	Q9UNH6	Sorting nexin-7	22.892	415	82	7.14e-25	FALSE	FALSE
EGD83152	-0.494562	13.3097	0.0169668	['IPR002452|Alpha tubulin', 'IPR008280|Tubulin/FtsZ, C-terminal', 'IPR000217|Tubulin', 'IPR037103|Tubulin/FtsZ-like, C-terminal domain', 'IPR018316|Tubulin/FtsZ, 2-layer sandwich domain', 'IPR036525|Tubulin/FtsZ, GTPase domain superfamily', 'IPR023123|Tubulin, C-terminal', 'IPR017975|Tubulin, conserved site', 'IPR003008|Tubulin/FtsZ, GTPase domain']	Q9BQE3	Tubulin alpha-1C chain (EC 3.6.5.-) (Alpha-tubulin 6) (Tubulin alpha-6 chain) [Cleaved into: Detyrosinated tubulin alpha-1C chain]	91.796	451	100	0	TRUE	FALSE
EGD80734	0.504031	4.72199	0.0170145	['IPR000195|Rab-GTPase-TBC domain', 'IPR035969|Rab-GTPase-TBC domain superfamily', 'IPR015943|WD40/YVTN repeat-like-containing domain superfamily', 'IPR001680|WD40 repeat', 'IPR036322|WD40-repeat-containing domain superfamily']	E7ERK7	TBC1 domain family member 31 (WD repeat-containing protein 67)	44.103	390	36	6.62e-118	FALSE	FALSE
EGD83029	-0.525538	5.61003	0.0170296	['IPR002838|Mitochondrial biogenesis protein AIM24', 'IPR036983|Mitochondrial biogenesis AIM24 superfamily', 'IPR016031|Tryptophan RNA-binding attenuator protein-like domain superfamily']							FALSE	FALSE
EGD76750	0.697672	4.17183	0.0171632	['IPR029035|DHS-like NAD/FAD-binding domain superfamily', 'IPR003000|Sirtuin family', 'IPR026591|Sirtuin, catalytic core small domain superfamily', 'IPR017328|Sirtuin, class I', 'IPR026590|Sirtuin family, catalytic core domain']	Q8IXJ6	NAD-dependent protein deacetylase sirtuin-2 (EC 2.3.1.286) (NAD-dependent protein defatty-acylase sirtuin-2) (EC 2.3.1.-) (Regulatory protein SIR2 homolog 2) (SIR2-like protein 2)	48.521	338	82	1.26e-109	FALSE	FALSE
EGD82631	-0.516338	7.62758	0.0172946	['IPR036010|2Fe-2S ferredoxin-like superfamily', 'IPR001041|2Fe-2S ferredoxin-type iron-sulfur binding domain', 'IPR006656|Molybdopterin oxidoreductase', 'IPR006963|Molybdopterin oxidoreductase, 4Fe-4S domain', 'IPR000283|NADH:ubiquinone oxidoreductase, 75kDa subunit, conserved site', 'IPR010228|NADH:ubiquinone oxidoreductase, subunit G', 'IPR019574|NADH:ubiquinone oxidoreductase, subunit G, iron…	P28331	NADH-ubiquinone oxidoreductase 75 kDa subunit, mitochondrial (EC 7.1.1.2) (Complex I-75kD) (CI-75kD)	62.518	691	95	0	FALSE	FALSE
EGD75098	-0.978894	3.18917	0.0176819	['nan|nan']	Q9HC16	DNA dC->dU-editing enzyme APOBEC-3G (EC 3.5.4.38) (APOBEC-related cytidine deaminase) (APOBEC-related protein) (ARCD) (APOBEC-related protein 9) (ARP-9) (CEM-15) (CEM15) (Deoxycytidine deaminase) (A3G)	30.189	53	14	0.54	FALSE	FALSE
EGD79337	-0.594344	3.94818	0.0178206	['IPR007865|Aminopeptidase P, N-terminal', 'IPR029149|Creatinase/Aminopeptidase P/Spt16, N-terminal', 'IPR036005|Creatinase/aminopeptidase-like', 'IPR000994|Peptidase M24']	Q9NQH7	Xaa-Pro aminopeptidase 3 (X-Pro aminopeptidase 3) (EC 3.4.11.9) (Aminopeptidase P3) (APP3)	38.257	413	82	6.25e-84	FALSE	FALSE
EGD78875	0.582311	7.37534	0.0178267	['nan|nan']							FALSE	FALSE
EGD79407	-0.56833	6.21412	0.0182378	['nan|nan']	D6RIY6	Exosome complex component RRP45 (Exosome component 9)	38.095	63	15	2.9	FALSE	FALSE
EGD73794	-0.486532	7.50871	0.018335	['IPR001997|Calponin/LIMCH1', 'IPR001715|Calponin homology domain', 'IPR036872|CH domain superfamily', 'IPR003096|Smooth muscle protein/calponin']	K7ES69	Calponin-2	48.246	114	38	2.05e-30	FALSE	FALSE
EGD81444	-0.607658	7.53831	0.018357	['IPR001557|L-lactate/malate dehydrogenase', 'IPR022383|Lactate/malate dehydrogenase, C-terminal', 'IPR001236|Lactate/malate dehydrogenase, N-terminal', 'IPR015955|Lactate dehydrogenase/glycoside hydrolase, family 4, C-terminal', 'IPR011274|Malate dehydrogenase, NAD-dependent, cytosolic', 'IPR010945|Malate dehydrogenase, type 2', 'IPR036291|NAD(P)-binding domain superfamily']	P40925	Malate dehydrogenase, cytoplasmic (EC 1.1.1.37) (Aromatic alpha-keto acid reductase) (KAR) (EC 1.1.1.96) (Cytosolic malate dehydrogenase)	61.515	330	99	1.89e-145	FALSE	FALSE
EGD73849	-0.588282	6.03111	0.0186841	['nan|nan']							FALSE	FALSE
EGD72871	0.622321	4.25763	0.0187214	['nan|nan']							FALSE	FALSE
EGD82304	0.61365	5.93481	0.0187406	['IPR027417|P-loop containing nucleoside triphosphate hydrolase', 'IPR003395|RecF/RecN/SMC, N-terminal', 'IPR024704|Structural maintenance of chromosomes protein', 'IPR041738|Structural maintenance of chromosomes 4, ABC domain, eukaryotic', 'IPR010935|SMCs flexible hinge', 'IPR036277|SMCs flexible hinge superfamily']	E9PD53	Structural maintenance of chromosomes protein	36.853	985	75	0	FALSE	FALSE
EGD76534	-0.61269	5.897	0.0187618	['IPR036412|HAD-like superfamily', "IPR008380|HAD-superfamily hydrolase, subfamily IG, 5'-nucleotidase", 'IPR023214|HAD superfamily']	P49902	Cytosolic purine 5'-nucleotidase (EC 3.1.3.5) (EC 3.1.3.99) (Cytosolic 5'-nucleotidase II) (cN-II) (Cytosolic IMP/GMP-specific 5'-nucleotidase) (Cytosolic nucleoside phosphotransferase 5'N) (EC 2.7.1.77) (High Km 5'-nucleotidase)	47.342	395	98	6.67e-121	FALSE	FALSE
EGD81219	0.636096	3.69828	0.0187618	['IPR036056|Fibrinogen-like, C-terminal', 'IPR014716|Fibrinogen, alpha/beta/gamma chain, C-terminal globular, subdomain 1', 'IPR002181|Fibrinogen, alpha/beta/gamma chain, C-terminal globular domain']	Q9UKX2	Myosin-2 (Myosin heavy chain 2) (Myosin heavy chain 2a) (MyHC-2a) (Myosin heavy chain IIa) (MyHC-IIa) (Myosin heavy chain, skeletal muscle, adult 2)	24.405	168	30	0.001	FALSE	FALSE
EGD78388	1.4961	0.519416	0.018794	['nan|nan']							FALSE	FALSE
EGD82607	-0.529008	4.44428	0.018794	['IPR032098|Acyltransferase, C-terminal domain', 'IPR002123|Phospholipid/glycerol acyltransferase']	Q9NUQ2	1-acyl-sn-glycerol-3-phosphate acyltransferase epsilon (EC 2.3.1.51) (1-acylglycerol-3-phosphate O-acyltransferase 5) (1-AGP acyltransferase 5) (1-AGPAT 5) (Lysophosphatidic acid acyltransferase epsilon) (LPAAT-epsilon)	34.263	251	64	2.38e-47	FALSE	FALSE
EGD73340	1.06861	1.76217	0.0188261	['IPR000494|Receptor L-domain', 'IPR036941|Receptor L-domain superfamily']	O76021	Ribosomal L1 domain-containing protein 1 (CATX-11) (Cellular senescence-inhibited gene protein) (Protein PBK1)	24.219	128	24	0.16	FALSE	FALSE
EGD73011	0.626846	3.38461	0.0192098	['IPR021139|NYN domain, MARF1-type']							FALSE	FALSE
EGD75732	-0.629371	3.80983	0.0192412	['IPR017943|Bactericidal permeability-increasing protein, alpha/beta domain superfamily', 'IPR032942|BPI/LBP/Plunc family', 'IPR001124|Lipid-binding serum glycoprotein, C-terminal', 'IPR017942|Lipid-binding serum glycoprotein, N-terminal']	P18428	Lipopolysaccharide-binding protein (LBP)	22.993	274	39	6.24e-09	FALSE	FALSE
EGD82727	-0.82399	2.63061	0.0196257	['IPR012340|Nucleic acid-binding, OB-fold']	A6NC57	Ankyrin repeat domain-containing protein 62	29.508	61	40	0.94	FALSE	FALSE
EGD81254	-0.59217	5.02365	0.0196257	['nan|nan']	B1AJZ9	Forkhead-associated domain-containing protein 1 (FHA domain-containing protein 1)	31.429	70	39	3.6	FALSE	FALSE
EGD79945	1.05515	3.50848	0.0196257	['IPR011009|Protein kinase-like domain superfamily', 'IPR001611|Leucine-rich repeat', 'IPR003591|Leucine-rich repeat, typical subtype', 'IPR032675|Leucine-rich repeat domain superfamily', 'IPR000719|Protein kinase domain']	P00519	Tyrosine-protein kinase ABL1 (EC 2.7.10.2) (Abelson murine leukemia viral oncogene homolog 1) (Abelson tyrosine-protein kinase 1) (Proto-oncogene c-Abl) (p150)	27.586	319	24	3.52e-27	FALSE	FALSE
EGD72376	-0.93237	3.95024	0.0196483	['IPR043450|Coiled-coil domain-containing protein 89-like']	Q8N998	Coiled-coil domain-containing protein 89 (Bc8 orange-interacting protein)	29.769	346	89	9.79e-16	FALSE	FALSE
EGD82980	0.613628	3.75715	0.0198367	['IPR000980|SH2 domain', 'IPR036860|SH2 domain superfamily']	Q5T4P3	Phosphatidylinositol 3-kinase regulatory subunit gamma	41.026	39	12	0.000714	FALSE	FALSE
EGD74496	1.08512	-0.0695509	0.019876	['nan|nan']							FALSE	FALSE
EGD80747	0.653083	4.61579	0.0199511	['nan|nan']							FALSE	FALSE
EGD74547	0.849071	1.99597	0.0200473	['IPR026768|Protein FAM72']	Q5TYM5	Protein FAM72A (Latent membrane protein 1-induced protein) (LMP1-induced protein) (LMPIP)	47.619	126	43	1.94e-37	FALSE	FALSE
EGD82597	0.787372	3.54798	0.0201438	['nan|nan']	Q7Z429	Protein lifeguard 1 (Glutamate [NMDA] receptor-associated protein 1) (NMDA receptor glutamate-binding subunit) (Putative MAPK-activating protein PM02) (Transmembrane BAX inhibitor motif-containing protein 3)	56.25	48	49	0.004	FALSE	FALSE
EGD78374	-0.505163	6.1303	0.0201641	['nan|nan']	F8W9U4	Microtubule-associated protein	31.325	83	33	3.7	FALSE	FALSE
EGD83008	-0.708037	6.93189	0.0201696	['IPR036402|Elongation factor Ts, dimerisation domain superfamily', 'IPR001816|Translation elongation factor EFTs/EF1B', 'IPR014039|Translation elongation factor EFTs/EF1B, dimerisation', 'IPR009060|UBA-like superfamily']	P43897	Elongation factor Ts, mitochondrial (EF-Ts) (EF-TsMt)	27.24	279	88	3.67e-21	FALSE	FALSE
EGD76694	0.920313	3.81225	0.0202837	['IPR011009|Protein kinase-like domain superfamily', 'IPR015785|nan', 'IPR000719|Protein kinase domain', 'IPR017441|Protein kinase, ATP binding site', 'IPR001245|Serine-threonine/tyrosine-protein kinase, catalytic domain', 'IPR008271|Serine/threonine-protein kinase, active site']	Q16584	Mitogen-activated protein kinase kinase kinase 11 (EC 2.7.11.25) (Mixed lineage kinase 3) (Src-homology 3 domain-containing proline-rich kinase)	49.839	311	29	4.45e-95	FALSE	FALSE
EGD83316	-0.560053	5.71295	0.0203091	['IPR045022|3-ketodihydrosphingosine reductase KDSR-like', 'IPR036291|NAD(P)-binding domain superfamily', 'IPR002347|Short-chain dehydrogenase/reductase SDR']	Q06136	3-ketodihydrosphingosine reductase (KDS reductase) (EC 1.1.1.102) (3-dehydrosphinganine reductase) (Follicular variant translocation protein 1) (FVT-1) (Short chain dehydrogenase/reductase family 35C member 1)	35.776	232	70	5.72e-44	FALSE	FALSE
EGD77550	0.850978	3.64185	0.0204192	['IPR026906|BspA type Leucine rich repeat region', 'IPR032675|Leucine-rich repeat domain superfamily', 'IPR036941|Receptor L-domain superfamily']	Q14392	Transforming growth factor beta activator LRRC32 (Garpin) (Glycoprotein A repetitions predominant) (GARP) (Leucine-rich repeat-containing protein 32)	24.653	576	25	2.43e-06	FALSE	FALSE
EGD72586	0.996041	1.85804	0.0204192	['IPR012677|Nucleotide-binding alpha-beta plait domain superfamily', 'IPR035979|RNA-binding domain superfamily', 'IPR040224|RAD52 motif-containing protein 1', 'IPR000504|RNA recognition motif domain']	A0A494C001	RNA-binding protein 15	30.488	82	20	5.6e-06	FALSE	FALSE
EGD78310	-0.530902	4.79978	0.0204972	['IPR001604|DNA/RNA non-specific endonuclease', 'IPR044929|DNA/RNA non-specific endonuclease superfamily', 'IPR020821|Extracellular Endonuclease, subunit A', 'IPR044925|His-Me finger superfamily', 'IPR040255|Non-specific endonuclease']	Q9Y2C4	Nuclease EXOG, mitochondrial (EC 3.1.30.-) (Endonuclease G-like 1) (Endo G-like 1)	34.653	303	91	6.58e-49	FALSE	FALSE
EGD73115	-1.01015	6.76599	0.0206265	['IPR001304|C-type lectin-like', 'IPR016186|C-type lectin-like/link domain superfamily', 'IPR016187|C-type lectin fold']	Q6ZS10	C-type lectin domain family 17, member A (Prolectin)	28.169	142	30	1.25e-05	FALSE	FALSE
EGD82423	0.946175	5.54107	0.020751	['IPR006132|Aspartate/ornithine carbamoyltransferase, carbamoyl-P binding', 'IPR006130|Aspartate/ornithine carbamoyltransferase', 'IPR036901|Aspartate/ornithine carbamoyltransferase superfamily', 'IPR002082|Aspartate carbamoyltransferase', 'IPR006131|Aspartate/ornithine carbamoyltransferase, Asp/Orn-binding domain', 'IPR011761|ATP-grasp fold', 'IPR013815|ATP-grasp fold, subdomain 1', 'IPR006275|C…	P27708	CAD protein [Includes: Glutamine-dependent carbamoyl-phosphate synthase (EC 6.3.5.5); Aspartate carbamoyltransferase (EC 2.1.3.2); Dihydroorotase (EC 3.5.2.3)]	52.936	2265	99	0	FALSE	FALSE
EGD82903	-0.676617	3.58632	0.020751	['nan|nan']	H7C5E0	Testis-specific-expressed protein 55	27.273	55	25	4.5	FALSE	FALSE
EGD73919	0.699186	3.10465	0.020943	['IPR001461|Aspartic peptidase A1 family', 'IPR009120|Beta-secretase BACE1', 'IPR033121|Peptidase family A1 domain', 'IPR021109|Aspartic peptidase domain superfamily']	A0A7P0T924	Beta-secretase 1 (EC 3.4.23.46) (Beta-site amyloid precursor protein cleaving enzyme 1) (Memapsin-2) (Membrane-associated aspartic protease 2)	30.808	198	29	9.99e-22	FALSE	FALSE
EGD79105	-1.05733	0.515281	0.020943	['nan|nan']	A0A1B0GUM4	Cyclin-dependent kinase-like 5	34.545	55	20	2.9	FALSE	FALSE
EGD72454	0.836902	5.00496	0.0209697	['nan|nan']							FALSE	FALSE
EGD82546	0.687192	4.50384	0.0210562	['IPR008521|Magnesium transporter NIPA']	Q8N8Q9	Magnesium transporter NIPA2 (Non-imprinted in Prader-Willi/Angelman syndrome region protein 2)	53.595	306	88	8.3e-105	FALSE	FALSE
EGD75982	0.78185	2.50463	0.0211192	['nan|nan']	A0A3B3ITQ1	Inositol 1,4,5-trisphosphate receptor	34.375	64	42	0.081	FALSE	FALSE
EGD72805	-0.514334	7.14695	0.0211192	['IPR000683|Gfo/Idh/MocA-like oxidoreductase, N-terminal', 'IPR036291|NAD(P)-binding domain superfamily']	Q9UQ10	Trans-1,2-dihydrobenzene-1,2-diol dehydrogenase (EC 1.3.1.20) (D-xylose 1-dehydrogenase) (D-xylose-NADP dehydrogenase) (EC 1.1.1.179) (Dimeric dihydrodiol dehydrogenase) (Hum2DD)	28.125	256	70	1.23e-20	FALSE	FALSE
EGD77246	1.29334	2.96221	0.0211238	['IPR000679|Zinc finger, GATA-type', 'IPR013088|Zinc finger, NHR/GATA-type']	B5MCP8	GATA-type zinc finger protein 1	43.75	64	7	7.9e-09	FALSE	FALSE
EGD82006	-0.8142	3.11768	0.0211875	['IPR027961|Protein of unknown function DUF4442', 'IPR029069|HotDog domain superfamily']	H0YBC6	Dynamin GTPase (EC 3.6.5.5)	37.5	56	20	0.67	FALSE	FALSE
EGD76520	-0.480204	5.57338	0.021191	['IPR045866|Protein FAM210A/B-like', 'IPR009688|Protein FAM210A/B-like domain']	K7EK00	Protein FAM210A	26.776	183	62	6.89e-07	FALSE	FALSE
EGD79187	0.993488	2.45979	0.021191	['IPR015943|WD40/YVTN repeat-like-containing domain superfamily']	Q99576	TSC22 domain family protein 3 (DSIP-immunoreactive peptide) (Protein DIP) (hDIP) (Delta sleep-inducing peptide immunoreactor) (Glucocorticoid-induced leucine zipper protein) (GILZ) (TSC-22-like protein) (TSC-22-related protein) (TSC-22R)	30.189	106	22	0.6	FALSE	FALSE
EGD76034	-0.592851	5.06684	0.021191	['IPR011043|Galactose oxidase/kelch, beta-propeller', 'IPR009030|Growth factor receptor cysteine-rich domain superfamily', 'IPR015915|Kelch-type beta propeller', 'IPR011009|Protein kinase-like domain superfamily', 'IPR003409|MORN motif', 'IPR000719|Protein kinase domain', 'IPR001245|Serine-threonine/tyrosine-protein kinase, catalytic domain', 'IPR008271|Serine/threonine-protein kinase, active sit…	Q5VZ52	MORN repeat-containing protein 5	57.658	111	6	5.81e-39	FALSE	FALSE
EGD76528	0.634449	4.0969	0.021211	['IPR023271|Aquaporin-like', 'IPR034294|Aquaporin transporter', 'IPR000425|Major intrinsic protein', 'IPR022357|Major intrinsic protein, conserved site']	P55087	Aquaporin-4 (AQP-4) (Mercurial-insensitive water channel) (MIWC) (WCH4)	36.131	274	73	8.02e-45	FALSE	FALSE
EGD72655	-0.722233	4.65917	0.0213327	['IPR024224|DENND6']	H7C5D0	Protein DENND6A	39.216	102	16	1.76e-21	FALSE	FALSE
EGD73064	-0.533455	7.69443	0.021368	['IPR029061|Thiamin diphosphate-binding fold', 'IPR009014|Transketolase C-terminal/Pyruvate-ferredoxin oxidoreductase domain II', 'IPR005475|Transketolase-like, pyrimidine-binding domain', 'IPR033248|Transketolase, C-terminal domain']	P21953	2-oxoisovalerate dehydrogenase subunit beta, mitochondrial (EC 1.2.4.4) (Branched-chain alpha-keto acid dehydrogenase E1 component beta chain) (BCKDE1B) (BCKDH E1-beta)	59.05	337	87	2.51e-149	FALSE	FALSE
EGD80229	0.589839	4.42362	0.0214442	['IPR001660|Sterile alpha motif domain', 'IPR013761|Sterile alpha motif/pointed domain superfamily', 'IPR000980|SH2 domain', 'IPR036860|SH2 domain superfamily']	P42685	Tyrosine-protein kinase FRK (EC 2.7.10.2) (FYN-related kinase) (Nuclear tyrosine protein kinase RAK) (Protein-tyrosine kinase 5)	37.079	89	9	2.44e-10	FALSE	FALSE
EGD78843	-0.463958	5.79789	0.0215318	['IPR011989|Armadillo-like helical', 'IPR016024|Armadillo-type fold', 'IPR041090|Protein of unknown function DUF5578']	Q6PIY5	Armadillo-like helical domain containing protein 1 (p40)	31.128	257	51	9.39e-22	FALSE	FALSE
EGD80121	-0.555118	7.6426	0.0216161	['IPR006571|TLDc domain']	Q6P9B6	MTOR-associated protein MEAK7 (MEAK7) (MTOR associated protein, eak-7 homolog) (TBC/LysM-associated domain-containing protein 1) (TLD domain-containing protein 1)	24.46	139	41	0.000234	FALSE	FALSE
EGD81134	0.562089	3.92659	0.0219285	['IPR036236|Zinc finger C2H2 superfamily', 'IPR013087|Zinc finger C2H2-type']	P18146	Early growth response protein 1 (EGR-1) (AT225) (Nerve growth factor-induced protein A) (NGFI-A) (Transcription factor ETR103) (Transcription factor Zif268) (Zinc finger protein 225) (Zinc finger protein Krox-24)	34.066	91	12	3.92e-12	FALSE	FALSE
EGD80418	-0.547731	3.97568	0.0219285	['IPR011990|Tetratricopeptide-like helical domain superfamily']	P31948	Stress-induced-phosphoprotein 1 (STI1) (Hsc70/Hsp90-organizing protein) (Hop) (Renal carcinoma antigen NY-REN-11) (Transformation-sensitive protein IEF SSP 3521)	25	72	15	0.04	FALSE	FALSE
EGD76695	0.575039	4.0509	0.0219285	['IPR000095|CRIB domain']							FALSE	FALSE
EGD76499	-0.487329	4.91736	0.0219931	['nan|nan']							FALSE	FALSE
EGD78996	-0.526089	5.50395	0.0221295	['IPR000361|FeS cluster biogenesis', 'IPR016092|FeS cluster insertion protein', 'IPR035903|HesB-like domain superfamily']	Q86U28	Iron-sulfur cluster assembly 2 homolog, mitochondrial (HESB-like domain-containing protein 1)	34.395	157	66	6.83e-20	FALSE	FALSE
EGD77622	0.551812	5.0969	0.0222338	['IPR019150|Vesicle transport protein, Use1']							FALSE	FALSE
EGD72440	0.542662	4.40014	0.0226194	['IPR036056|Fibrinogen-like, C-terminal', 'IPR014716|Fibrinogen, alpha/beta/gamma chain, C-terminal globular, subdomain 1']	Q9UQP3	Tenascin-N (TN-N) (Tenascin-W) (TN-W)	42.553	47	7	0.021	FALSE	FALSE
EGD73684	-0.570841	4.11674	0.023139	['nan|nan']	Q14722	Voltage-gated potassium channel subunit beta-1 (EC 1.1.1.-) (K(+) channel subunit beta-1) (Kv-beta-1)	24.49	147	50	0.049	FALSE	FALSE
EGD77234	1.08659	6.20968	0.023139	['IPR036412|HAD-like superfamily', 'IPR041492|Haloacid dehalogenase-like hydrolase', 'IPR023214|HAD superfamily']							FALSE	FALSE
EGD82885	-0.935254	1.80763	0.0231525	['nan|nan']	Q96GP6	Scavenger receptor class F member 2 (SRECRP-1) (Scavenger receptor expressed by endothelial cells 2 protein) (SREC-II)	41.463	41	21	0.028	FALSE	FALSE
EGD74287	-0.676307	5.79877	0.0231876	['IPR013785|Aldolase-type TIM barrel', 'IPR026019|Ribulose-phosphate 3-epimerase', 'IPR000056|Ribulose-phosphate 3-epimerase-like', 'IPR011060|Ribulose-phosphate binding barrel']	Q96AT9	Ribulose-phosphate 3-epimerase (EC 5.1.3.1) (Ribulose-5-phosphate-3-epimerase)	54.839	217	87	8.53e-81	FALSE	FALSE
EGD75823	0.828432	3.73642	0.0231876	['IPR029058|Alpha/Beta hydrolase fold', 'IPR002921|Fungal lipase-like domain']	H0Y864	Dystrophin	23	100	22	6.3	FALSE	FALSE
EGD81215	0.557773	4.59353	0.0233047	['IPR002110|Ankyrin repeat', 'IPR036770|Ankyrin repeat-containing domain superfamily', 'IPR032171|C-terminal of Roc (COR) domain', 'IPR027417|P-loop containing nucleoside triphosphate hydrolase', 'IPR020859|Roc domain', 'IPR000157|Toll/interleukin-1 receptor homology (TIR) domain', 'IPR035897|Toll/interleukin-1 receptor homology (TIR) domain superfamily', 'IPR036388|Winged helix-like DNA-binding …	Q8N6D5	Ankyrin repeat domain-containing protein 29	36.257	171	14	2.92e-23	FALSE	FALSE
EGD78007	-0.595772	5.16599	0.0233047	['IPR045864|Class II Aminoacyl-tRNA synthetase/Biotinyl protein ligase (BPL) and lipoyl protein ligase (LPL)', 'IPR004143|Biotinyl protein ligase (BPL) and lipoyl protein ligase (LPL), catalytic domain', 'IPR000544|Octanoyltransferase', 'IPR020605|Octanoyltransferase, conserved site']	A6NK58	Putative lipoyltransferase 2, mitochondrial (EC 2.3.1.181) (Lipoate-protein ligase B) (Lipoyl/octanoyl transferase) (Octanoyl-[acyl-carrier-protein]-protein N-octanoyltransferase)	46.486	185	65	9.59e-46	FALSE	FALSE
EGD83078	-0.536651	5.16602	0.0233047	['nan|nan']	J3KS17	Beta-2-glycoprotein 1	47.619	21	2	5.7	FALSE	FALSE
EGD72140	-0.503952	6.19281	0.0234806	['IPR002110|Ankyrin repeat', 'IPR036770|Ankyrin repeat-containing domain superfamily']	Q3KP44	Ankyrin repeat domain-containing protein 55	39.194	273	31	3.12e-48	FALSE	FALSE
EGD81405	-0.513636	7.42128	0.0235238	['IPR006089|Acyl-CoA dehydrogenase, conserved site', 'IPR006091|Acyl-CoA oxidase/dehydrogenase, middle domain', 'IPR046373|Acyl-CoA oxidase/dehydrogenase, middle domain superfamily', 'IPR036250|Acyl-CoA dehydrogenase-like, C-terminal', 'IPR009075|Acyl-CoA dehydrogenase/oxidase C-terminal', 'IPR013786|Acyl-CoA dehydrogenase/oxidase, N-terminal', 'IPR037069|Acyl-CoA dehydrogenase/oxidase, N-termina…	A0A0A0MT83	Isovaleryl-CoA dehydrogenase, mitochondrial (EC 1.3.8.1) (EC 1.3.8.4) (Butyryl-CoA dehydrogenase)	70.026	387	90	0	FALSE	FALSE
EGD79506	-1.16385	2.44719	0.0235238	['IPR013320|Concanavalin A-like lectin/glucanase domain superfamily']	A0A804HI49	Histone demethylase UTY	23.75	80	31	5.3	FALSE	FALSE
EGD75727	0.623219	3.91966	0.0235307	['nan|nan']	K7EJG9	Zinc finger protein 653	27.083	96	13	3.5	FALSE	FALSE
EGD76857	-0.546402	6.45049	0.0236726	['IPR023366|ATP synthase subunit alpha, N-terminal domain-like superfamily', 'IPR034964|Lumazine synthase', 'IPR002180|Lumazine/riboflavin synthase', 'IPR036467|Lumazine/riboflavin synthase superfamily', 'IPR001783|Lumazine-binding protein', 'IPR026017|Lumazine-binding domain', 'IPR017938|Riboflavin synthase-like beta-barrel']							FALSE	FALSE
EGD81092	0.952914	1.4112	0.0243803	['IPR045886|ThiF/MoeB/HesA family', 'IPR019572|Ubiquitin-activating enzyme, SCCH domain', 'IPR042063|Ubiquitin-activating enzyme E1, SCCH domain', 'IPR035985|Ubiquitin-activating enzyme', 'IPR033127|Ubiquitin-activating enzyme E1, Cys active site', 'IPR015943|WD40/YVTN repeat-like-containing domain superfamily']	P22314	Ubiquitin-like modifier-activating enzyme 1 (EC 6.2.1.45) (Protein A1S9) (Ubiquitin-activating enzyme E1)	32.62	187	28	2.47e-18	FALSE	FALSE
EGD79390	-0.5087	4.37988	0.0244883	['IPR029035|DHS-like NAD/FAD-binding domain superfamily', 'IPR003000|Sirtuin family', 'IPR026591|Sirtuin, catalytic core small domain superfamily', 'IPR026590|Sirtuin family, catalytic core domain']	Q9Y6E7	NAD-dependent protein lipoamidase sirtuin-4, mitochondrial (EC 2.3.1.-) (NAD-dependent ADP-ribosyltransferase sirtuin-4) (EC 2.4.2.-) (NAD-dependent protein biotinylase sirtuin-4) (EC 2.3.1.-) (NAD-dependent protein deacetylase sirtuin-4) (EC 2.3.1.286) (Regulatory protein SIR2 homolog 4) (SIR2-like protein 4)	42.446	278	93	1.15e-67	FALSE	FALSE
EGD82009	0.572065	5.4417	0.0244897	['IPR007330|MIT domain', 'IPR036181|MIT domain superfamily']							FALSE	FALSE
EGD72088	0.583663	6.74015	0.0244897	['IPR029021|Protein-tyrosine phosphatase-like', 'IPR000242|Tyrosine-specific protein phosphatase, PTPase domain', 'IPR003595|Protein-tyrosine phosphatase, catalytic', 'IPR000387|Tyrosine-specific protein phosphatases domain', 'IPR020422|Dual specificity protein phosphatase domain']	Q93096	Protein tyrosine phosphatase type IVA 1 (EC 3.1.3.48) (PTP(CAAXI)) (Protein-tyrosine phosphatase 4a1) (Protein-tyrosine phosphatase of regenerating liver 1) (PRL-1)	54.225	142	86	8.31e-51	FALSE	FALSE
EGD78597	-0.573941	4.64699	0.0244897	['nan|nan']	B1APR7	Eyes absent homolog (EC 3.1.3.48)	45.455	33	15	1	FALSE	FALSE
EGD76721	1.05244	1.02301	0.0244897	['nan|nan']							FALSE	FALSE
EGD78012	-0.533064	7.67124	0.0245755	['IPR019587|Polyketide cyclase/dehydrase', 'IPR023393|START-like domain superfamily']	O00370	LINE-1 retrotransposable element ORF2 protein (ORF2p) [Includes: Reverse transcriptase (EC 2.7.7.49); Endonuclease (EC 3.1.21.-)]	28.814	59	31	1.1	FALSE	FALSE
EGD83234	0.999655	3.21482	0.024703	['nan|nan']							FALSE	FALSE
EGD79544	-0.808344	2.22603	0.024703	['nan|nan']	B4E019	Interferon-induced protein 44-like (cDNA FLJ50321, highly similar to Homo sapiens interferon-induced protein 44-like (IFI44L), mRNA) (cDNA, FLJ79131, highly similar to Homo sapiens interferon-induced protein 44-like (IFI44L), mRNA)	50	18	23	6.9	FALSE	FALSE
EGD72458	-0.526155	4.89135	0.0249848	['IPR006076|FAD dependent oxidoreductase', 'IPR036188|FAD/NAD(P)-binding domain superfamily']	Q96CU9	FAD-dependent oxidoreductase domain-containing protein 1 (EC 1.-.-.-)	25.057	435	91	2.55e-17	FALSE	FALSE
EGD74577	1.10704	0.140442	0.0249848	['nan|nan']	E7EQB5	Lutropin-choriogonadotropic hormone receptor	44.828	29	49	0.7	FALSE	FALSE
EGD74680	0.662615	3.90545	0.0250171	['IPR008922|Di-copper centre-containing domain superfamily', 'IPR002350|Kazal domain', 'IPR036058|Kazal domain superfamily', 'IPR002223|Pancreatic trypsin inhibitor Kunitz domain', 'IPR036880|Pancreatic trypsin inhibitor Kunitz domain superfamily', 'IPR020901|Proteinase inhibitor I2, Kunitz, conserved site', 'IPR002227|Tyrosinase copper-binding domain']	P49223	Kunitz-type protease inhibitor 3 (HKIB9)	53.846	52	3	7.28e-14	FALSE	FALSE
EGD82241	-0.471299	5.90627	0.0252191	['IPR011419|ATP12, ATP synthase F1-assembly protein', 'IPR042272|ATP12, ATP synthase F1-assembly protein, N-terminal', 'IPR023335|ATP12 orthogonal Bundle domain superfamily']	Q8N5M1	ATP synthase mitochondrial F1 complex assembly factor 2 (ATP12 homolog)	35.897	234	79	8.22e-50	FALSE	FALSE
EGD78760	-0.813254	4.21486	0.0252228	['IPR018902|Uncharacterised protein FAM166/UPF0605']	A8MTA8	Protein FAM166B	29.927	137	43	0.046	FALSE	FALSE
EGD79224	1.01554	2.22446	0.0252228	['IPR027421|DNA polymerase lambda lyase domain superfamily', 'IPR033309|Crossover junction endonuclease Mus81', 'IPR036388|Winged helix-like DNA-binding domain superfamily']	Q96NY9	Crossover junction endonuclease MUS81 (EC 3.1.22.-)	24.82	278	64	8.42e-14	FALSE	FALSE
EGD75086	-1.24344	3.08262	0.0253146	['IPR029327|HAUS augmin-like complex subunit 4']	E9PS69	Squalene synthase	26.984	63	19	0.066	FALSE	FALSE
EGD77118	-0.643879	3.81815	0.025323	['IPR004839|Aminotransferase, class I/classII', 'IPR015424|Pyridoxal phosphate-dependent transferase', 'IPR015421|Pyridoxal phosphate-dependent transferase, major domain', 'IPR015422|Pyridoxal phosphate-dependent transferase, small domain']	Q6YP21	Kynurenine--oxoglutarate transaminase 3 (EC 2.6.1.7) (Cysteine-S-conjugate beta-lyase 2) (EC 4.4.1.13) (Kynurenine aminotransferase 3) (Kynurenine aminotransferase III) (KATIII) (Kynurenine--glyoxylate transaminase) (EC 2.6.1.63) (Kynurenine--oxoglutarate transaminase III)	44.377	329	80	7.93e-90	FALSE	FALSE
EGD77523	0.60445	3.66172	0.025323	['IPR011009|Protein kinase-like domain superfamily', 'IPR001611|Leucine-rich repeat', 'IPR032675|Leucine-rich repeat domain superfamily', 'IPR000719|Protein kinase domain', 'IPR045203|RAN GTPase-activating protein 1/2', 'IPR008271|Serine/threonine-protein kinase, active site']	H3BLT9	NLR family CARD domain-containing protein 3 (NOD3 protein, isoform CRA_d)	36.392	316	29	7.93e-32	FALSE	FALSE
EGD80787	-1.89437	7.3887	0.0253882	['IPR011989|Armadillo-like helical', 'IPR016024|Armadillo-type fold']							FALSE	FALSE
EGD73370	-0.526884	6.79016	0.0253882	['IPR011545|DEAD/DEAH box helicase domain', 'IPR014001|Helicase superfamily 1/2, ATP-binding domain', 'IPR001650|Helicase, C-terminal', 'IPR027417|P-loop containing nucleoside triphosphate hydrolase', 'IPR000629|ATP-dependent RNA helicase DEAD-box, conserved site']	A0A8I5KXY1	RNA helicase (EC 3.6.4.13)	32.915	398	60	1.25e-52	TRUE	FALSE
EGD82172	-0.626072	4.95414	0.0255314	['IPR003593|AAA+ ATPase domain', 'IPR036640|ABC transporter type 1, transmembrane domain superfamily', 'IPR003439|ABC transporter-like, ATP-binding domain', 'IPR017871|ABC transporter-like, conserved site', 'IPR027417|P-loop containing nucleoside triphosphate hydrolase', 'IPR039421|Type 1 protein exporter']	A0A087WW65	Iron-sulfur clusters transporter ABCB7, mitochondrial	51.948	385	69	1.86e-125	FALSE	FALSE
EGD82991	-0.639084	3.95551	0.0255965	['nan|nan']	J3QL35	Anaphase-promoting complex subunit 11	36	25	3	0.47	FALSE	FALSE
EGD77084	-0.480868	5.5868	0.0258452	['IPR011990|Tetratricopeptide-like helical domain superfamily']	D6RJC7		20.183	109	35	0.007	FALSE	FALSE
EGD78517	-0.466097	7.16403	0.0258557	['nan|nan']							FALSE	FALSE
EGD76018	0.720568	3.86843	0.0258779	['IPR017261|DNA mismatch repair protein MutS/MSH', 'IPR000432|DNA mismatch repair protein MutS, C-terminal', 'IPR007696|DNA mismatch repair protein MutS, core', 'IPR036187|DNA mismatch repair protein MutS, core domain superfamily', 'IPR045076|DNA mismatch repair MutS family', 'IPR027417|P-loop containing nucleoside triphosphate hydrolase']	O43196	MutS protein homolog 5 (hMSH5)	34.767	814	93	1.79e-148	FALSE	FALSE
EGD82555	0.791072	3.51336	0.0259542	['IPR018608|Gti1/Pac2 family']							FALSE	FALSE
EGD74466	-0.531625	5.75299	0.0260743	['IPR044302|Costars family', 'IPR027817|Costars domain', 'IPR038095|Costars domain superfamily', 'IPR001781|Zinc finger, LIM-type']	A0A8I5KYZ1	Plectin	32.719	217	25	7.24e-05	FALSE	FALSE
EGD75614	0.537873	5.9802	0.0261229	['IPR040354|Tectonic', 'IPR011677|Tectonic domain']	Q6NUS6	Tectonic-3	25.42	476	90	7.02e-19	FALSE	FALSE
EGD79106	-0.498021	7.44949	0.0262258	['IPR004827|Basic-leucine zipper domain', 'IPR046347|Basic-leucine zipper domain superfamily']	P49716	CCAAT/enhancer-binding protein delta (C/EBP delta) (Nuclear factor NF-IL6-beta) (NF-IL6-beta)	34.375	64	23	0.001	FALSE	FALSE
EGD78043	0.904652	2.17654	0.0264332	['IPR011044|Quinoprotein amine dehydrogenase, beta chain-like', 'IPR015943|WD40/YVTN repeat-like-containing domain superfamily', 'IPR001680|WD40 repeat']	Q9NVX2	Notchless protein homolog 1	37.5	56	19	0.013	FALSE	FALSE
EGD82057	-0.716487	4.07216	0.0265377	['IPR029058|Alpha/Beta hydrolase fold', 'IPR008547|Protein of unknown function DUF829, TMEM53']	Q5TDE5	Transmembrane protein 53	27.673	159	56	5.51e-08	FALSE	FALSE
EGD75889	-0.607478	4.89823	0.0268699	['IPR001017|Dehydrogenase, E1 component', 'IPR029061|Thiamin diphosphate-binding fold', 'IPR009014|Transketolase C-terminal/Pyruvate-ferredoxin oxidoreductase domain II', 'IPR005475|Transketolase-like, pyrimidine-binding domain', 'IPR033248|Transketolase, C-terminal domain']	P08559	Pyruvate dehydrogenase E1 component subunit alpha, somatic form, mitochondrial (EC 1.2.4.1) (PDHE1-A type I)	26.512	215	25	5.69e-07	FALSE	FALSE
EGD76957	0.589388	5.05323	0.0269624	['nan|nan']							FALSE	FALSE
EGD78440	-0.444852	5.98502	0.0270603	['IPR036291|NAD(P)-binding domain superfamily', 'IPR020904|Short-chain dehydrogenase/reductase, conserved site', 'IPR002347|Short-chain dehydrogenase/reductase SDR']	Q53GQ0	Very-long-chain 3-oxoacyl-CoA reductase (EC 1.1.1.330) (17-beta-hydroxysteroid dehydrogenase 12) (17-beta-HSD 12) (3-ketoacyl-CoA reductase) (KAR) (Estradiol 17-beta-dehydrogenase 12) (EC 1.1.1.62) (Short chain dehydrogenase/reductase family 12C member 1)	47.598	229	89	1.3e-58	FALSE	FALSE
EGD74900	0.564055	3.81766	0.0270792	['IPR018488|Cyclic nucleotide-binding, conserved site', 'IPR000595|Cyclic nucleotide-binding domain', 'IPR018490|Cyclic nucleotide-binding domain superfamily', 'IPR005821|Ion transport domain', 'IPR013099|Potassium channel domain', 'IPR014710|RmlC-like jelly roll fold']	Q16281	Cyclic nucleotide-gated cation channel alpha-3 (Cone photoreceptor cGMP-gated channel subunit alpha) (Cyclic nucleotide-gated channel alpha-3) (CNG channel alpha-3) (CNG-3) (CNG3)	24.314	547	20	7.78e-43	FALSE	FALSE
EGD80289	0.700983	4.31165	0.027081	['IPR011009|Protein kinase-like domain superfamily', 'IPR000719|Protein kinase domain', 'IPR017441|Protein kinase, ATP binding site', 'IPR008271|Serine/threonine-protein kinase, active site']	E9PIX7	Serine/threonine-protein kinase Nek5	34.328	268	17	4.29e-46	FALSE	FALSE
EGD80555	-0.509753	7.45322	0.027081	['IPR003593|AAA+ ATPase domain', 'IPR027417|P-loop containing nucleoside triphosphate hydrolase', 'IPR027238|RuvB-like', 'IPR041048|RuvB-like, AAA-lid domain', 'IPR042487|RuvBL1/2, DNA/RNA binding domain', 'IPR037942|nan', 'IPR010339|TIP49, P-loop domain']	Q9Y230	RuvB-like 2 (EC 3.6.4.12) (48 kDa TATA box-binding protein-interacting protein) (48 kDa TBP-interacting protein) (51 kDa erythrocyte cytosolic protein) (ECP-51) (INO80 complex subunit J) (Repressing pontin 52) (Reptin 52) (TIP49b) (TIP60-associated protein 54-beta) (TAP54-beta)	75.938	453	88	0	FALSE	FALSE
EGD75173	-0.5359	4.85167	0.0270923	['IPR025139|Domain of unknown function DUF4062', 'IPR007111|NACHT nucleoside triphosphatase', 'IPR027417|P-loop containing nucleoside triphosphate hydrolase', 'IPR011990|Tetratricopeptide-like helical domain superfamily']	Q6P2S7	Putative tetratricopeptide repeat protein 41 (TPR repeat protein 41) (Grp94-neighboring nucleotidase)	23.753	762	43	5.56e-27	FALSE	FALSE
EGD77355	-0.646916	4.18202	0.0271673	['nan|nan']							FALSE	FALSE
EGD77204	0.773333	3.51562	0.0272027	['IPR032675|Leucine-rich repeat domain superfamily']	Q8WUA8	Tsukushi (E2-induced gene 4 protein) (Leucine-rich repeat-containing protein 54)	30.112	269	44	0.000183	FALSE	FALSE
EGD79608	0.56498	6.70441	0.0272027	['IPR026664|Stereocilin-related']	Q7RTU9	Stereocilin	22.182	275	23	0.000485	FALSE	FALSE
EGD78245	-0.644776	8.51758	0.0273787	['IPR018370|Chaperonin Cpn60, conserved site', 'IPR001844|Chaperonin Cpn60/GroEL', 'IPR002423|Chaperonin Cpn60/GroEL/TCP-1 family', 'IPR027409|GroEL-like apical domain superfamily', 'IPR027413|GroEL-like equatorial domain superfamily', 'IPR027410|TCP-1-like chaperonin intermediate domain superfamily']	P10809	60 kDa heat shock protein, mitochondrial (EC 5.6.1.7) (60 kDa chaperonin) (Chaperonin 60) (CPN60) (Heat shock protein 60) (HSP-60) (Hsp60) (HuCHA60) (Mitochondrial matrix protein P1) (P60 lymphocyte protein)	58.349	545	95	0	FALSE	FALSE
EGD76618	-0.593085	7.53903	0.0273787	['IPR011044|Quinoprotein amine dehydrogenase, beta chain-like', 'IPR015943|WD40/YVTN repeat-like-containing domain superfamily', 'IPR001680|WD40 repeat', 'IPR036322|WD40-repeat-containing domain superfamily']	Q9UG01	Intraflagellar transport protein 172 homolog	52.011	1765	100	0	TRUE	TRUE
EGD77449	0.644412	5.4307	0.0276711	['IPR013785|Aldolase-type TIM barrel', 'IPR002241|Glycoside hydrolase, family 27', 'IPR000111|Glycoside hydrolase family 27/36, conserved site', 'IPR013780|Glycosyl hydrolase, all-beta', 'IPR017853|Glycoside hydrolase superfamily', 'IPR041233|Alpha galactosidase, C-terminal beta sandwich domain']	P06280	Alpha-galactosidase A (EC 3.2.1.22) (Alpha-D-galactosidase A) (Alpha-D-galactoside galactohydrolase) (Galactosylgalactosylglucosylceramidase GLA) (Melibiase) (Agalsidase)	32.065	368	84	7.87e-54	FALSE	FALSE
EGD82447	0.558918	4.75902	0.0277108	['IPR001841|Zinc finger, RING-type', 'IPR013083|Zinc finger, RING/FYVE/PHD-type', 'IPR001607|Zinc finger, UBP-type']	Q7Z569	BRCA1-associated protein (EC 2.3.2.27) (BRAP2) (Impedes mitogenic signal propagation) (IMP) (RING finger protein 52) (RING-type E3 ubiquitin transferase BRAP2) (Renal carcinoma antigen NY-REN-63)	32.677	254	49	1.23e-33	FALSE	FALSE
EGD76852	-0.511215	6.73053	0.0277337	['IPR004646|Fe-S hydro-lyase, tartrate dehydratase alpha-type, catalytic domain', 'IPR004647|Fe-S hydro-lyase, tartrate dehydratase beta-type, catalytic domain', 'IPR036660|Fe-S hydro-lyase, tartrate dehydratase beta-type, catalytic domain superfamily', 'IPR011167|Iron-dependent fumarate hydratase']	Q9P2D1	Chromodomain-helicase-DNA-binding protein 7 (CHD-7) (EC 3.6.4.12) (ATP-dependent helicase CHD7)	35.938	64	10	1.6	TRUE	FALSE
EGD81580	0.56543	6.02623	0.0279694	['nan|nan']	H9KV29	Signal-regulatory protein beta-1	28.947	76	6	5.5	FALSE	FALSE
EGD74557	-0.610872	4.9857	0.0281391	['IPR003593|AAA+ ATPase domain', 'IPR003959|ATPase, AAA-type, core', 'IPR019489|Clp ATPase, C-terminal', 'IPR001270|ClpA/B family', 'IPR018368|ClpA/B, conserved site 1', 'IPR028299|ClpA/B, conserved site 2', 'IPR041546|ClpA/ClpB, AAA lid domain', 'IPR027417|P-loop containing nucleoside triphosphate hydrolase']	H0YGM0	Caseinolytic peptidase B protein homolog	34.043	329	37	1.68e-46	FALSE	FALSE
EGD79760	0.493611	4.93863	0.0282753	['IPR000253|Forkhead-associated (FHA) domain', 'IPR001766|Fork head domain', 'IPR008984|SMAD/FHA domain superfamily', 'IPR018122|Fork head domain conserved site1', 'IPR030456|Fork head domain conserved site 2', 'IPR036388|Winged helix-like DNA-binding domain superfamily', 'IPR036390|Winged helix DNA-binding domain superfamily']	E9PM37	Forkhead box protein K2	54.082	98	8	1.08e-28	FALSE	FALSE
EGD74842	0.756728	6.01427	0.0284547	['nan|nan']	O60841	Eukaryotic translation initiation factor 5B (eIF-5B) (EC 3.6.5.3) (Translation initiation factor IF-2)	32.203	59	18	9.1	FALSE	FALSE
EGD77431	0.863391	4.87956	0.0286232	['IPR028484|nan']	Q99571	P2X purinoceptor 4 (P2X4) (ATP receptor) (Purinergic receptor)	28.448	116	59	1.35e-08	FALSE	FALSE
EGD75824	-0.469003	6.09884	0.0287398	['IPR011990|Tetratricopeptide-like helical domain superfamily', 'IPR019734|Tetratricopeptide repeat', 'IPR039941|Tetratricopeptide repeat protein 30']	Q8N4P2	Tetratricopeptide repeat protein 30B (TPR repeat protein 30B)	58.182	660	99	0	FALSE	FALSE
EGD76315	-0.54376	4.79882	0.0290256	['IPR005299|SAM dependent carboxyl methyltransferase', 'IPR042086|Methyltransferase, alpha-helical capping domain', 'IPR029063|S-adenosyl-L-methionine-dependent methyltransferase superfamily', 'IPR005299|SAM dependent carboxyl methyltransferase', 'IPR042086|Methyltransferase, alpha-helical capping domain', 'IPR029063|S-adenosyl-L-methionine-dependent methyltransferase superfamily']	A0A7P0Z417	Huntingtin	24.038	104	24	1.6	FALSE	FALSE
EGD76669	0.802733	5.81415	0.0290811	['IPR045180|La domain containing protein', 'IPR006630|La-type HTH domain', 'IPR002344|Lupus La protein', 'IPR024642|SUZ-C domain', 'IPR036388|Winged helix-like DNA-binding domain superfamily', 'IPR036390|Winged helix DNA-binding domain superfamily']	D6RFF0	La-related protein 7 (La ribonucleoprotein domain family member 7)	39.837	123	13	5.08e-19	FALSE	FALSE
EGD80437	0.462118	6.86103	0.0290811	['IPR011009|Protein kinase-like domain superfamily', 'IPR008349|Mitogen-activated protein (MAP) kinase, ERK1/2', 'IPR000719|Protein kinase domain', 'IPR017441|Protein kinase, ATP binding site', 'IPR008271|Serine/threonine-protein kinase, active site']	P27361	Mitogen-activated protein kinase 3 (MAP kinase 3) (MAPK 3) (EC 2.7.11.24) (ERT2) (Extracellular signal-regulated kinase 1) (ERK-1) (Insulin-stimulated MAP2 kinase) (MAP kinase isoform p44) (p44-MAPK) (Microtubule-associated protein 2 kinase) (p44-ERK1)	55.556	315	92	1.29e-128	FALSE	FALSE
EGD75882	0.857988	5.9899	0.0291687	['IPR013087|Zinc finger C2H2-type']	C9JH62	Zinc finger protein 277	32.653	49	20	3.4	FALSE	FALSE
EGD77911	0.624373	4.08308	0.0291687	['nan|nan']	P49454	Centromere protein F (CENP-F) (AH antigen) (Kinetochore protein CENPF) (Mitosin)	30.37	135	5	3.11e-07	FALSE	FALSE
EGD81978	0.58104	4.39607	0.0294957	['IPR008927|6-phosphogluconate dehydrogenase-like, C-terminal domain superfamily', 'IPR036291|NAD(P)-binding domain superfamily', 'IPR028939|Pyrroline-5-carboxylate reductase, catalytic, N-terminal', 'IPR029036|Pyrroline-5-carboxylate reductase, dimerisation domain', 'IPR000304|Pyrroline-5-carboxylate reductase']	P32322	Pyrroline-5-carboxylate reductase 1, mitochondrial (P5C reductase 1) (P5CR 1) (EC 1.5.1.2)	35.581	267	47	2.21e-42	FALSE	FALSE
EGD77967	-0.700517	4.24099	0.0296593		Q9Y6N5	Sulfide:quinone oxidoreductase, mitochondrial (SQOR) (EC 1.8.5.8) (Sulfide dehydrogenase-like) (Sulfide quinone oxidoreductase)	48.139	403	92	3.14e-139	FALSE	FALSE
EGD81819	-0.566968	4.96523	0.0296667	['IPR002713|FF domain', 'IPR036517|FF domain superfamily', 'IPR045148|Transcription elongation regulator 1-like', 'IPR001202|WW domain', 'IPR036020|WW domain superfamily']	O14776	Transcription elongation regulator 1 (TATA box-binding protein-associated factor 2S) (Transcription factor CA150)	31.973	441	57	2.25e-53	FALSE	FALSE
EGD81382	0.75654	2.10667	0.0297451	['IPR009071|High mobility group box domain', 'IPR036910|High mobility group box domain superfamily']	Q9UN79	Transcription factor SOX-13 (Islet cell antigen 12) (SRY (Sex determining region Y)-box 13) (Type 1 diabetes autoantigen ICA12)	49.383	81	25	3.95e-21	FALSE	FALSE
EGD75050	-0.418873	6.18578	0.0298293	['IPR013149|Alcohol dehydrogenase-like, C-terminal', 'IPR014183|Alcohol dehydrogenase class III', 'IPR013154|Alcohol dehydrogenase, N-terminal', 'IPR011032|GroES-like superfamily', 'IPR036291|NAD(P)-binding domain superfamily']	P11766	Alcohol dehydrogenase class-3 (EC 1.1.1.1) (Alcohol dehydrogenase 5) (Alcohol dehydrogenase class chi chain) (Alcohol dehydrogenase class-III) (Glutathione-dependent formaldehyde dehydrogenase) (FALDH) (FDH) (GSH-FDH) (EC 1.1.1.-) (S-(hydroxymethyl)glutathione dehydrogenase) (EC 1.1.1.284)	65.944	323	91	7.68e-149	TRUE	FALSE
EGD78417	-0.784671	5.5707	0.0300216	['IPR036436|Disintegrin domain superfamily', 'IPR024079|Metallopeptidase, catalytic domain superfamily', 'IPR001590|Peptidase M12B, ADAM/reprolysin', 'IPR000884|Thrombospondin type-1 (TSP1) repeat', 'IPR036383|Thrombospondin type-1 (TSP1) repeat superfamily']	Q2M2H8	Probable maltase-glucoamylase 2 (Maltase-glucoamylase (alpha-glucosidase) pseudogene) [Includes: Glucoamylase (EC 3.2.1.3) (Glucan 1,4-alpha-glucosidase)]	32.653	196	11	2.9	FALSE	FALSE
EGD72697	0.561826	5.93721	0.0301292	['IPR038765|Papain-like cysteine peptidase superfamily', 'IPR001394|Peptidase C19, ubiquitin carboxyl-terminal hydrolase', 'IPR036873|Rhodanese-like domain superfamily', 'IPR018200|Ubiquitin specific protease, conserved site', 'IPR028889|Ubiquitin specific protease domain']	P40818	Ubiquitin carboxyl-terminal hydrolase 8 (EC 3.4.19.12) (Deubiquitinating enzyme 8) (Ubiquitin isopeptidase Y) (hUBPy) (Ubiquitin thioesterase 8) (Ubiquitin-specific-processing protease 8)	41.623	382	24	9.44e-89	FALSE	FALSE
EGD81676	-0.590205	3.81365	0.0302236	['IPR015021|Domain of unknown function DUF1907']	Q9H0W9	Ester hydrolase C11orf54 (EC 3.1.-.-)	45.779	308	98	4.06e-90	FALSE	FALSE
EGD75675	-0.492227	5.52309	0.030475	['nan|nan']							FALSE	FALSE
EGD78954	-0.464971	6.82732	0.0307528	['IPR029006|ADF-H/Gelsolin-like domain superfamily', 'IPR029919|nan', 'IPR007123|Gelsolin-like domain', 'IPR036180|Gelsolin-like domain superfamily', 'IPR000980|SH2 domain', 'IPR036860|SH2 domain superfamily', 'IPR007122|Villin/Gelsolin']	P06396	Gelsolin (AGEL) (Actin-depolymerizing factor) (ADF) (Brevin)	25.199	377	47	2.22e-20	FALSE	FALSE
EGD74772	0.56173	4.66925	0.0307683	['IPR006555|ATP-dependent helicase, C-terminal', 'IPR045028|Helicase superfamily 1/2, DinG/Rad3-like', 'IPR010643|Helical and beta-bridge domain', 'IPR027417|P-loop containing nucleoside triphosphate hydrolase', 'IPR013020|ATP-dependent helicase Rad3/Chl1-like', 'IPR001945|RAD3/XPD family']	A0A804HK53	General transcription and DNA repair factor IIH helicase subunit XPD (EC 3.6.4.12)	66.213	441	84	0	FALSE	FALSE
EGD76354	2.15437	0.381743	0.0307683	['IPR006674|HD domain', "IPR039356|5'-deoxynucleotidase YfbR/HDDC2", 'IPR006674|HD domain', "IPR039356|5'-deoxynucleotidase YfbR/HDDC2"]	V9GYS5	5'-deoxynucleotidase HDDC2	53.659	82	48	1.6e-25	FALSE	FALSE
EGD81088	-0.452239	5.20011	0.0307683	['IPR002030|Mitochondrial carrier UCP-like', 'IPR018108|Mitochondrial substrate/solute carrier', 'IPR023395|Mitochondrial carrier domain superfamily']	P55851	Mitochondrial uncoupling protein 2 (UCP 2) (Solute carrier family 25 member 8) (UCPH)	34.694	294	90	2.66e-53	FALSE	FALSE
EGD78959	-0.501172	6.35501	0.0310008	['IPR005821|Ion transport domain', 'IPR036028|SH3-like domain superfamily', 'IPR027359|Voltage-dependent channel domain superfamily']	Q9ULQ1	Two pore channel protein 1 (Two pore calcium channel protein 1) (Voltage-dependent calcium channel protein TPC1)	24.217	479	22	1.11e-13	FALSE	FALSE
EGD74619	-0.501856	4.69417	0.0310769	['nan|nan']	Q9Y5S2	Serine/threonine-protein kinase MRCK beta (EC 2.7.11.1) (CDC42-binding protein kinase beta) (CDC42BP-beta) (DMPK-like beta) (Myotonic dystrophy kinase-related CDC42-binding kinase beta) (MRCK beta) (Myotonic dystrophy protein kinase-like beta)	24.609	256	20	0.3	FALSE	FALSE
EGD83553	0.537368	4.52286	0.0311956	['IPR011989|Armadillo-like helical', 'IPR016024|Armadillo-type fold', 'IPR024741|Condensin-2 complex subunit G2']	Q86XI2	Condensin-2 complex subunit G2 (Chromosome-associated protein G2) (CAP-G2) (hCAP-G2) (Leucine zipper protein 5) (Non-SMC condensin II complex subunit G2)	32.227	723	45	5.01e-98	FALSE	FALSE
EGD76709	-0.547232	5.11935	0.0312132	['IPR012748|Rieske-like [2Fe-2S] domain, NirD-type', 'IPR017941|Rieske [2Fe-2S] iron-sulphur domain', 'IPR036922|Rieske [2Fe-2S] iron-sulphur domain superfamily']	Q8TAC1	Rieske domain-containing protein	40.196	102	67	1.34e-22	FALSE	FALSE
EGD72428	-0.522403	5.05608	0.0316447	['IPR002314|Aminoacyl-tRNA synthetase, class II (G/ P/ S/T)', 'IPR006195|Aminoacyl-tRNA synthetase, class II', 'IPR045864|Class II Aminoacyl-tRNA synthetase/Biotinyl protein ligase (BPL) and lipoyl protein ligase (LPL)', 'IPR004154|Anticodon-binding', 'IPR036621|Anticodon-binding domain superfamily', 'IPR002316|Proline-tRNA ligase, class IIa', 'IPR004500|Prolyl-tRNA synthetase, class IIa, bacteri…	Q7L3T8	Probable proline--tRNA ligase, mitochondrial (EC 6.1.1.15) (Prolyl-tRNA synthetase) (ProRS)	39.855	414	91	2.55e-99	FALSE	FALSE
EGD73394	0.487555	5.93004	0.0317495	['IPR007823|Ribosomal RNA processing protein 8', 'IPR029063|S-adenosyl-L-methionine-dependent methyltransferase superfamily']	O43159	Ribosomal RNA-processing protein 8 (EC 2.1.1.-) (Cerebral protein 1) (Nucleomethylin)	43.458	214	37	1.63e-52	FALSE	FALSE
EGD78410	0.475265	5.71448	0.0318034	["IPR002562|3'-5' exonuclease domain", 'IPR002110|Ankyrin repeat', 'IPR036770|Ankyrin repeat-containing domain superfamily', 'IPR012337|Ribonuclease H-like superfamily', 'IPR036397|Ribonuclease H superfamily']	Q8N9H8	Exonuclease mut-7 homolog (EC 3.1.-.-) (Exonuclease 3'-5' domain-containing protein 3)	32.941	170	14	2.12e-14	FALSE	FALSE
EGD76742	0.521792	7.67903	0.0318462	['IPR022812|Dynamin', 'IPR045063|Dynamin, N-terminal', 'IPR032675|Leucine-rich repeat domain superfamily', 'IPR027417|P-loop containing nucleoside triphosphate hydrolase']	F8VR28	Dynamin GTPase (EC 3.6.5.5)	36.207	58	5	0.000609	FALSE	FALSE
EGD80869	0.578127	4.86648	0.032181	['IPR001357|BRCT domain', 'IPR036420|BRCT domain superfamily', 'IPR035899|Dbl homology (DH) domain superfamily', 'IPR000219|Dbl homology (DH) domain', 'IPR026817|Guanine nucleotide exchange factor Ect2']	Q9H8V3	Protein ECT2 (Epithelial cell-transforming sequence 2 oncogene)	21.861	677	62	1.67e-22	FALSE	FALSE
EGD81526	-0.914216	3.26748	0.0322754	['IPR027417|P-loop containing nucleoside triphosphate hydrolase', 'IPR005331|Sulfotransferase']	A0A8I5KR52	Heparan sulfate 2-O-sulfotransferase 1	32.432	37	11	0.31	FALSE	FALSE
EGD76467	0.680571	4.35965	0.0324978	['IPR036844|Hint domain superfamily', 'IPR006141|Intein N-terminal splicing region', 'IPR039510|Vint domain', 'IPR032838|VWA-Hint protein, Vwaint domain', 'IPR002035|von Willebrand factor, type A', 'IPR036465|von Willebrand factor A-like domain superfamily', 'IPR013083|Zinc finger, RING/FYVE/PHD-type']							FALSE	FALSE
EGD79083	1.01006	4.39191	0.0326175	['IPR036236|Zinc finger C2H2 superfamily', 'IPR013087|Zinc finger C2H2-type', 'IPR036236|Zinc finger C2H2 superfamily', 'IPR013087|Zinc finger C2H2-type']	P57682	Krueppel-like factor 3 (Basic krueppel-like factor) (CACCC-box-binding protein BKLF) (TEF-2)	67.47	83	10	2.05e-37	FALSE	FALSE
EGD79129	0.572022	3.65934	0.032648	['IPR006166|ERCC4 domain', 'IPR033309|Crossover junction endonuclease Mus81', 'IPR011335|Restriction endonuclease type II-like']	H0YDU2	Crossover junction endonuclease MUS81 (EC 3.1.22.-)	40.86	93	13	2.81e-07	FALSE	FALSE
EGD76901	-0.511769	4.87327	0.0331889	['IPR001915|Peptidase M48']	Q9UN72	Protocadherin alpha-7 (PCDH-alpha-7)	29.885	87	31	0.65	FALSE	FALSE
EGD80879	0.862183	7.95874	0.0334835	['IPR002126|Cadherin-like', 'IPR015919|Cadherin-like superfamily', 'IPR001881|EGF-like calcium-binding domain', 'IPR000742|EGF-like domain', 'IPR000152|EGF-type aspartate/asparagine hydroxylation site', 'IPR018097|EGF-like calcium-binding, conserved site', 'IPR036941|Receptor L-domain superfamily', 'IPR031437|Transmembrane protein family 132, middle domain', 'IPR028974|TSP type-3 repeat', 'IPR001…	Q9Y5G6	Protocadherin gamma-A7 (PCDH-gamma-A7)	27.455	499	21	5.24e-15	FALSE	FALSE
EGD81649	0.481462	6.12072	0.0336677	['IPR027417|P-loop containing nucleoside triphosphate hydrolase', 'IPR041819|Rab4', 'IPR005225|Small GTP-binding protein domain', 'IPR001806|Small GTPase']	P20338	Ras-related protein Rab-4A (EC 3.6.5.2)	78.404	213	100	2.42e-125	FALSE	FALSE
EGD74583	-0.709289	3.54716	0.0337637	['IPR035896|AN1-like Zinc finger', 'IPR000058|Zinc finger, AN1-type']	Q8WV99	AN1-type zinc finger protein 2B (Arsenite-inducible RNA-associated protein-like protein) (AIRAP-like protein)	34.457	267	99	7.96e-39	FALSE	FALSE
EGD79162	-0.997944	3.49912	0.0337823	['nan|nan']							FALSE	FALSE
EGD76912	0.510853	4.06119	0.0337823	['IPR001025|Bromo adjacent homology (BAH) domain', 'IPR043151|Bromo adjacent homology (BAH) domain superfamily', 'IPR037382|Remodelling complex subunit Rsc/polybromo', 'IPR019786|Zinc finger, PHD-type, conserved site', 'IPR013087|Zinc finger C2H2-type', 'IPR011011|Zinc finger, FYVE/PHD-type', 'IPR013083|Zinc finger, RING/FYVE/PHD-type']	A0A7I2V4H9	Histone-lysine N-methyltransferase ASH1L	31.905	210	12	8.75e-28	FALSE	FALSE
EGD80946	-0.673831	4.45549	0.0341113	['IPR044145|Translation initiation factor IF-2, domain II', 'IPR027417|P-loop containing nucleoside triphosphate hydrolase', 'IPR005225|Small GTP-binding protein domain', 'IPR000795|Translational (tr)-type GTP-binding domain', 'IPR015760|Translation initiation factor IF- 2', 'IPR023115|Translation initiation factor IF- 2, domain 3', 'IPR036925|Translation initiation factor IF-2, domain 3 superfam…	P46199	Translation initiation factor IF-2, mitochondrial (IF-2(Mt)) (IF-2Mt) (IF2(mt))	40.808	495	98	6.53e-116	FALSE	FALSE
EGD77460	0.502979	8.11858	0.0343909	['IPR003874|CDC45 family']	O75419	Cell division control protein 45 homolog (PORC-PI-1)	27.469	557	92	2.07e-59	FALSE	FALSE
EGD72533	-0.449013	5.8464	0.0345587	['IPR013785|Aldolase-type TIM barrel', 'IPR002220|DapA-like']	Q9BXD5	N-acetylneuraminate lyase (NALase) (EC 4.1.3.3) (N-acetylneuraminate pyruvate-lyase) (N-acetylneuraminic acid aldolase) (Sialate lyase) (Sialate-pyruvate lyase) (Sialic acid aldolase) (Sialic acid lyase)	31.559	263	82	6.28e-28	FALSE	FALSE
EGD80234	1.23116	5.71074	0.0346087	['IPR027417|P-loop containing nucleoside triphosphate hydrolase']							FALSE	FALSE
EGD78543	-0.46507	4.72125	0.0350508	['IPR027961|Protein of unknown function DUF4442', 'IPR029069|HotDog domain superfamily']	A0A8C8UVZ7	Integrator complex subunit 4	27.358	106	56	3.5	FALSE	FALSE
EGD76784	0.64406	2.82251	0.0350508	['IPR029479|Nitroreductase', 'IPR000415|Nitroreductase-like']	Q6PHW0	Iodotyrosine deiodinase 1 (IYD-1) (EC 1.21.1.1) (Iodotyrosine dehalogenase 1)	39.446	289	94	3.49e-59	FALSE	FALSE
EGD82949	-0.412323	6.31848	0.0351045	['IPR023674|Ribosomal protein L1-like', 'IPR028364|Ribosomal protein L1/ribosomal biogenesis protein', 'IPR016095|Ribosomal protein L1, 3-layer alpha/beta-sandwich']							FALSE	FALSE
EGD80166	0.532551	8.34654	0.0353389	['IPR038765|Papain-like cysteine peptidase superfamily', 'IPR000169|Cysteine peptidase, cysteine active site', 'IPR004134|Peptidase C1B, bleomycin hydrolase']	Q13867	Bleomycin hydrolase (BH) (BLM hydrolase) (BMH) (EC 3.4.22.40)	44.201	457	99	6.72e-132	TRUE	FALSE
EGD75604	0.952912	2.58229	0.0353558	['nan|nan']							FALSE	FALSE
EGD80097	1.15737	1.70095	0.0355057	['nan|nan']	Q68D06	Schlafen family member 13 (EC 3.1.-.-) (Schlafen-13) (hSLFN13)	23.704	135	90	2.3	FALSE	FALSE
EGD79699	0.457885	5.66821	0.0355057	['IPR015797|NUDIX hydrolase-like domain superfamily']	O95347	Structural maintenance of chromosomes protein 2 (SMC protein 2) (SMC-2) (Chromosome-associated protein E) (hCAP-E) (XCAP-E homolog)	30.818	159	47	0.19	FALSE	FALSE
EGD75704	0.549902	3.92878	0.0355671	['IPR011009|Protein kinase-like domain superfamily', 'IPR001611|Leucine-rich repeat', 'IPR003591|Leucine-rich repeat, typical subtype', 'IPR032675|Leucine-rich repeat domain superfamily', 'IPR000719|Protein kinase domain', 'IPR008271|Serine/threonine-protein kinase, active site']	O94813	Slit homolog 2 protein (Slit-2) [Cleaved into: Slit homolog 2 protein N-product; Slit homolog 2 protein C-product]	28.797	316	20	1.92e-21	FALSE	FALSE
EGD77207	0.501569	5.39358	0.0355671	['nan|nan']	I3L0U5	Coiled-coil domain-containing protein 137	35.238	105	35	0.000125	FALSE	FALSE
EGD74448	-0.644732	4.48855	0.0355671	['nan|nan']	Q15020	Squamous cell carcinoma antigen recognized by T-cells 3 (SART-3) (Tat-interacting protein of 110 kDa) (Tip110) (p110 nuclear RNA-binding protein)	36.842	38	26	0.57	FALSE	FALSE
EGD77192	-0.554503	6.1496	0.0358528	['IPR038219|Selenoprotein F/M, thioredoxin-like domain superfamily', 'IPR039992|Selenoprotein F/M', 'IPR014912|Selenoprotein F/M domain', 'IPR036249|Thioredoxin-like superfamily']	O60613	Selenoprotein F (15 kDa selenoprotein)	36.842	133	67	3.34e-27	FALSE	FALSE
EGD72136	-0.747783	6.41405	0.0360143	['IPR002125|Cytidine and deoxycytidylate deaminase domain', 'IPR016193|Cytidine deaminase-like', 'IPR017945|DHBP synthase RibB-like alpha/beta domain superfamily', 'IPR000422|3,4-dihydroxy-2-butanone 4-phosphate synthase, RibB', 'IPR024072|Dihydrofolate reductase-like domain superfamily', 'IPR004794|Riboflavin biosynthesis protein RibD', 'IPR032677|GTP cyclohydrolase II', 'IPR000926|GTP cyclohydr…							FALSE	FALSE
EGD80559	0.638531	3.87243	0.0360222	['nan|nan']	A0A0A0MSJ8	Serine/threonine-protein phosphatase 6 regulatory subunit 2	36.111	36	31	2.7	FALSE	FALSE
EGD75108	-0.464339	6.89386	0.0360474	['IPR002110|Ankyrin repeat', 'IPR036770|Ankyrin repeat-containing domain superfamily']	Q9ULH0	Kinase D-interacting substrate of 220 kDa (Ankyrin repeat-rich membrane-spanning protein)	26.531	245	65	7.03e-25	FALSE	FALSE
EGD81843	0.872515	2.79618	0.0361028	['IPR045886|ThiF/MoeB/HesA family', 'IPR019572|Ubiquitin-activating enzyme, SCCH domain', 'IPR042063|Ubiquitin-activating enzyme E1, SCCH domain', 'IPR035985|Ubiquitin-activating enzyme', 'IPR015943|WD40/YVTN repeat-like-containing domain superfamily', 'IPR001680|WD40 repeat']	P22314	Ubiquitin-like modifier-activating enzyme 1 (EC 6.2.1.45) (Protein A1S9) (Ubiquitin-activating enzyme E1)	30.198	202	22	2.74e-13	FALSE	FALSE
EGD76720	0.976588	1.36216	0.036179	['nan|nan']							FALSE	FALSE
EGD78028	1.35809	2.37887	0.0361817	['IPR002110|Ankyrin repeat', 'IPR036770|Ankyrin repeat-containing domain superfamily', 'IPR001841|Zinc finger, RING-type', 'IPR013083|Zinc finger, RING/FYVE/PHD-type']	O15084	Serine/threonine-protein phosphatase 6 regulatory ankyrin repeat subunit A (PP6-ARS-A) (Serine/threonine-protein phosphatase 6 regulatory subunit ARS-A) (Ankyrin repeat domain-containing protein 28) (Phosphatase interactor targeting protein hnRNP K) (PITK)	37.624	101	25	4.27e-11	FALSE	FALSE
EGD80872	-0.491473	4.30121	0.0361969	['IPR002155|Thiolase', 'IPR016039|Thiolase-like', 'IPR020617|Thiolase, C-terminal', 'IPR020616|Thiolase, N-terminal']	P22307	Sterol carrier protein 2 (SCP-2) (Acetyl-CoA C-myristoyltransferase) (EC 2.3.1.155) (Non-specific lipid-transfer protein) (NSL-TP) (Propanoyl-CoA C-acyltransferase) (EC 2.3.1.176) (SCP-2/3-oxoacyl-CoA thiolase) (SCP-2/thiolase) (EC 2.3.1.16) (SCP-chi) (SCPX) (Sterol carrier protein X) (SCP-X)	25.581	387	89	2.99e-25	FALSE	FALSE
EGD75353	-1.05118	0.418639	0.0364948	['nan|nan']	A0A0A0MQZ8	Ankyrin repeat and KH domain-containing protein 1	35.714	42	28	0.6	FALSE	FALSE
EGD80171	0.56685	3.67596	0.0365866	['IPR002053|Glycoside hydrolase, family 25', 'IPR017853|Glycoside hydrolase superfamily']	C9IYN9	Histone-lysine N-trimethyltransferase SMYD5	29.787	47	19	8.9	FALSE	FALSE
EGD76814	-0.488777	4.53823	0.0365866	['IPR002110|Ankyrin repeat', 'IPR036770|Ankyrin repeat-containing domain superfamily']	Q8N6D5	Ankyrin repeat domain-containing protein 29	32.411	253	57	4.12e-14	FALSE	FALSE
EGD80366	0.786044	1.83176	0.0365866	['IPR027417|P-loop containing nucleoside triphosphate hydrolase']	Q9GZS9	Carbohydrate sulfotransferase 5 (EC 2.8.2.-) (Galactose/N-acetylglucosamine/N-acetylglucosamine 6-O-sulfotransferase 4-alpha) (GST4-alpha) (Intestinal N-acetylglucosamine-6-O-sulfotransferase) (I-GlcNAc6ST) (Intestinal GlcNAc-6-sulfotransferase) (hIGn6ST) (N-acetylglucosamine 6-O-sulfotransferase 3) (GlcNAc6ST-3) (Gn6st-3)	32.11	109	23	2.7	FALSE	FALSE
EGD77384	1.03046	2.66889	0.0367373	['nan|nan']	Q8NEW0	Zinc transporter 7 (ZnT-7) (Solute carrier family 30 member 7) (Znt-like transporter 2)	43.333	30	5	2.3	FALSE	FALSE
EGD78589	-0.518339	8.62983	0.0367373	['IPR001107|Band 7 domain', 'IPR036013|Band 7/SPFH domain superfamily', 'IPR000163|Prohibitin']	P35232	Prohibitin 1	65.672	268	99	2.19e-124	FALSE	FALSE
EGD77255	0.945827	0.531361	0.0367854	['IPR010987|Glutathione S-transferase, C-terminal-like', 'IPR036282|Glutathione S-transferase, C-terminal domain superfamily', 'IPR040079|Glutathione transferase family', 'IPR004045|Glutathione S-transferase, N-terminal', 'IPR004046|Glutathione S-transferase, C-terminal', 'IPR036249|Thioredoxin-like superfamily']	Q16772	Glutathione S-transferase A3 (EC 2.5.1.18) (GST class-alpha member 3) (Glutathione S-transferase A3-3)	27.885	208	96	1.15e-12	FALSE	FALSE
EGD80296	-0.459953	7.05021	0.036899	['IPR001135|NADH-quinone oxidoreductase, subunit D', 'IPR014029|NADH:ubiquinone oxidoreductase, 49kDa subunit, conserved site', 'IPR022885|NAD(P)H-quinone oxidoreductase subunit D/H', 'IPR029014|[NiFe]-hydrogenase, large subunit']	O75306	NADH dehydrogenase [ubiquinone] iron-sulfur protein 2, mitochondrial (EC 7.1.1.2) (Complex I-49kD) (CI-49kD) (NADH-ubiquinone oxidoreductase 49 kDa subunit)	80.201	399	87	0	FALSE	FALSE
EGD83179	-0.537857	5.57716	0.0369779	['IPR045139|Aladin', 'IPR015943|WD40/YVTN repeat-like-containing domain superfamily']	F8VZ44	Aladin	31.628	215	44	1.96e-19	FALSE	FALSE
EGD76624	0.760764	3.34812	0.0372191	['IPR018488|Cyclic nucleotide-binding, conserved site', 'IPR000595|Cyclic nucleotide-binding domain', 'IPR018490|Cyclic nucleotide-binding domain superfamily', 'IPR005821|Ion transport domain', 'IPR013621|Ion transport N-terminal', 'IPR003938|Potassium channel, voltage-dependent, EAG/ELK/ERG', 'IPR014710|RmlC-like jelly roll fold']	Q9UL51	Potassium/sodium hyperpolarization-activated cyclic nucleotide-gated channel 2 (Brain cyclic nucleotide-gated channel 2) (BCNG-2)	43.144	547	64	2.94e-141	FALSE	FALSE
EGD76413	0.73559	4.92168	0.0372291	['IPR017868|Filamin/ABP280 repeat-like', 'IPR000569|HECT domain', 'IPR035983|HECT, E3 ligase catalytic domain', 'IPR013783|Immunoglobulin-like fold', 'IPR014756|Immunoglobulin E-set']	O15033	Apoptosis-resistant E3 ubiquitin protein ligase 1 (EC 2.3.2.26) (Apoptosis-resistant HECT-type E3 ubiquitin transferase 1)	30.488	492	59	6.78e-67	FALSE	FALSE
EGD73023	-0.469794	5.25883	0.0372291	['IPR016616|Bardet-Biedl syndrome 2 protein', 'IPR029333|Ciliary BBSome complex subunit 2, C-terminal domain', 'IPR029429|Ciliary BBSome complex subunit 2, middle region', 'IPR029430|Ciliary BBSome complex subunit 2, N-terminal', 'IPR011047|Quinoprotein alcohol dehydrogenase-like superfamily', 'IPR015943|WD40/YVTN repeat-like-containing domain superfamily']	A0A804HIE1	Bardet-Biedl syndrome 2 protein homolog	36.828	725	97	7.12e-151	FALSE	FALSE
EGD77594	0.651795	5.32701	0.0374255	['IPR002110|Ankyrin repeat', 'IPR036770|Ankyrin repeat-containing domain superfamily', 'IPR041667|Cupin-like domain 8', 'IPR003347|JmjC domain', 'IPR011990|Tetratricopeptide-like helical domain superfamily', 'IPR019734|Tetratricopeptide repeat']	Q96S16	JmjC domain-containing protein 8 (Jumonji domain-containing protein 8)	38.384	99	12	1.25e-12	FALSE	FALSE
EGD73189	0.584613	6.47084	0.037442	['IPR032675|Leucine-rich repeat domain superfamily', 'IPR027417|P-loop containing nucleoside triphosphate hydrolase']	Q05193	Dynamin-1 (EC 3.6.5.5)	22.344	273	28	0.4	FALSE	FALSE
EGD77603	-0.796577	4.30273	0.0376704	['IPR003563|Oxidized purine nucleoside triphosphate', 'IPR015797|NUDIX hydrolase-like domain superfamily', 'IPR000086|NUDIX hydrolase domain']	P36639	Oxidized purine nucleoside triphosphate hydrolase (EC 3.6.1.56) (2-hydroxy-dATP diphosphatase) (7,8-dihydro-8-oxoguanine triphosphatase) (8-oxo-dGTPase) (Methylated purine nucleoside triphosphate hydrolase) (EC 3.6.1.-) (Nucleoside diphosphate-linked moiety X motif 1) (Nudix motif 1)	56.429	140	70	1e-49	FALSE	FALSE
EGD74210	-0.508949	5.56841	0.0378569	['IPR011877|Ribokinase', 'IPR011611|Carbohydrate kinase PfkB', 'IPR002139|Ribokinase/fructokinase', 'IPR029056|Ribokinase-like']	Q9H477	Ribokinase (RK) (EC 2.7.1.15)	48.464	293	94	1.71e-87	FALSE	FALSE
EGD78408	-0.957324	0.68498	0.0381131	['IPR024079|Metallopeptidase, catalytic domain superfamily', 'IPR008754|Peptidase M43, pregnancy-associated plasma-A']	Q9BXP8	Pappalysin-2 (EC 3.4.24.-) (Pregnancy-associated plasma protein A2) (PAPP-A2) (Pregnancy-associated plasma protein E1) (PAPP-E)	31.282	195	37	1.88e-12	FALSE	FALSE
EGD72457	-0.557992	7.20725	0.0383047	['IPR001544|Aminotransferase class IV', 'IPR018300|Aminotransferase, class IV, conserved site', 'IPR036038|Aminotransferase-like, PLP-dependent enzymes', 'IPR005786|Branched-chain amino acid aminotransferase II', 'IPR043132|Branched-chain-amino-acid aminotransferase-like, C-terminal', 'IPR043131|Branched-chain-amino-acid aminotransferase-like, N-terminal', 'IPR033939|Branched-chain aminotransfera…	P54687	Branched-chain-amino-acid aminotransferase, cytosolic (BCAT(c)) (EC 2.6.1.42) (Protein ECA39)	52.661	357	91	3.21e-133	FALSE	FALSE
EGD72778	0.510958	4.432	0.0384459	['nan|nan']	Q9NQS5	G-protein coupled receptor 84 (Inflammation-related G-protein coupled receptor EX33)	30.952	84	28	2	FALSE	FALSE
EGD81277	1.14739	3.91572	0.0384459	['IPR011009|Protein kinase-like domain superfamily', 'IPR000719|Protein kinase domain', 'IPR001245|Serine-threonine/tyrosine-protein kinase, catalytic domain', 'IPR008266|Tyrosine-protein kinase, active site', 'IPR020635|Tyrosine-protein kinase, catalytic domain']	P42685	Tyrosine-protein kinase FRK (EC 2.7.10.2) (FYN-related kinase) (Nuclear tyrosine protein kinase RAK) (Protein-tyrosine kinase 5)	32.177	317	18	5.89e-44	FALSE	FALSE
EGD73993	1.02928	8.18698	0.0384785	['IPR008862|T-complex 11']	A0A6E1WXZ9	T-complex protein 11 homolog	29.688	256	23	7.02e-17	FALSE	FALSE
EGD82271	0.730199	2.75309	0.038785	['IPR006282|Thiamin pyrophosphokinase', 'IPR007373|Thiamin pyrophosphokinase, thiamin-binding domain', 'IPR036371|Thiamin pyrophosphokinase, thiamin-binding domain superfamily', 'IPR007371|Thiamin pyrophosphokinase, catalytic domain', 'IPR036759|Thiamin pyrophosphokinase, catalytic domain superfamily']	Q9H3S4	Thiamin pyrophosphokinase 1 (hTPK1) (EC 2.7.6.2) (Placental protein 20) (PP20) (Thiamine pyrophosphokinase 1)	33.054	239	86	1.34e-25	FALSE	FALSE
EGD74161	-1.3347	4.28834	0.0390289	['IPR000749|ATP:guanido phosphotransferase', 'IPR022415|ATP:guanido phosphotransferase active site', 'IPR022414|ATP:guanido phosphotransferase, catalytic domain', 'IPR022413|ATP:guanido phosphotransferase, N-terminal', 'IPR036802|ATP:guanido phosphotransferase, N-terminal domain superfamily', 'IPR014746|Glutamine synthetase/guanido kinase, catalytic domain']	P12277	Creatine kinase B-type (EC 2.7.3.2) (Brain creatine kinase) (B-CK) (Creatine kinase B chain) (Creatine phosphokinase B-type) (CPK-B)	33.134	335	61	3.73e-45	TRUE	FALSE
EGD80163	0.433418	5.11511	0.0390378	['IPR011993|PH-like domain superfamily', 'IPR001849|Pleckstrin homology domain']	Q9H2G4	Testis-specific Y-encoded-like protein 2 (TSPY-like protein 2) (Cell division autoantigen 1) (Cutaneous T-cell lymphoma-associated antigen se20-4) (CTCL-associated antigen se20-4) (Differentially-expressed nucleolar TGF-beta1 target protein) (Nuclear protein of 79 kDa) (NP79)	37.5	72	5	5.8	FALSE	FALSE
EGD78971	0.500877	5.27996	0.0393976	['IPR001054|Adenylyl cyclase class-3/4/guanylyl cyclase', 'IPR018297|Adenylyl cyclase class-4/guanylyl cyclase, conserved site', 'IPR038158|H-NOX domain superfamily', 'IPR011644|Heme NO-binding', 'IPR011645|Haem NO binding associated', 'IPR042463|Haem NO binding associated domain superfamily', 'IPR024096|NO signalling/Golgi transport ligand-binding domain superfamily', 'IPR029787|Nucleotide cycla…	O75343	Guanylate cyclase soluble subunit beta-2 (GCS-beta-2) (EC 4.6.1.2)	36.628	344	44	1.06e-67	FALSE	FALSE
EGD76594	0.626866	4.34968	0.0396656	['IPR013809|ENTH domain', 'IPR008942|ENTH/VHS']	Q9H201	Epsin-3 (EPS-15-interacting protein 3)	29.927	137	21	1.19e-11	FALSE	FALSE
EGD82462	0.665371	3.3219	0.0396656	['IPR024079|Metallopeptidase, catalytic domain superfamily', 'IPR012962|Peptidase M54, archaemetzincin']	Q86W34	Archaemetzincin-2 (EC 3.4.-.-) (Archeobacterial metalloproteinase-like protein 2)	33.125	160	29	1.3e-14	FALSE	FALSE
EGD79530	-0.609456	3.28771	0.0397706	['nan|nan']	Q2M2H8	Probable maltase-glucoamylase 2 (Maltase-glucoamylase (alpha-glucosidase) pseudogene) [Includes: Glucoamylase (EC 3.2.1.3) (Glucan 1,4-alpha-glucosidase)]	31.602	231	26	0.015	FALSE	FALSE
EGD80837	0.662114	7.25676	0.0397706	['IPR013112|FAD-binding 8', 'IPR013130|Ferric reductase transmembrane component-like domain', 'IPR017938|Riboflavin synthase-like beta-barrel']	Q9NRD8	Dual oxidase 2 (EC 1.11.1.-) (EC 1.6.3.1) (Large NOX 2) (Long NOX 2) (NADH/NADPH thyroid oxidase p138-tox) (NADPH oxidase/peroxidase DUOX2) (NADPH thyroid oxidase 2) (Thyroid oxidase 2) (p138 thyroid oxidase)	21.937	351	39	3.02e-07	FALSE	FALSE
EGD73160	-0.484909	9.25531	0.0398202	['IPR041709|Elongation factor Tu (EF-Tu), GTP-binding domain', 'IPR004161|Translation elongation factor EFTu-like, domain 2', 'IPR033720|Elongation factor Tu, domain 2', 'IPR031157|Tr-type G domain, conserved site', 'IPR027417|P-loop containing nucleoside triphosphate hydrolase', 'IPR005225|Small GTP-binding protein domain', 'IPR000795|Translational (tr)-type GTP-binding domain', 'IPR009000|Trans…	P49411	Elongation factor Tu, mitochondrial (EF-Tu) (P43)	61.461	397	93	0	TRUE	FALSE
EGD82494	-0.544265	6.43438	0.0401303	['IPR006091|Acyl-CoA oxidase/dehydrogenase, middle domain', 'IPR036250|Acyl-CoA dehydrogenase-like, C-terminal', 'IPR009075|Acyl-CoA dehydrogenase/oxidase C-terminal', 'IPR009100|Acyl-CoA dehydrogenase/oxidase, N-terminal and middle domain superfamily', 'IPR041504|Adaptive response protein AidB, N-terminal']	P16219	Short-chain specific acyl-CoA dehydrogenase, mitochondrial (SCAD) (EC 1.3.8.1) (Butyryl-CoA dehydrogenase)	28.92	287	39	2.63e-20	FALSE	FALSE
EGD80139	-0.429708	5.18153	0.0407349	['IPR011993|PH-like domain superfamily', 'IPR001849|Pleckstrin homology domain']	Q8N264	Rho GTPase-activating protein 24 (Filamin-A-associated RhoGAP) (FilGAP) (RAC1- and CDC42-specific GTPase-activating protein of 72 kDa) (RC-GAP72) (Rho-type GTPase-activating protein 24) (RhoGAP of 73 kDa) (Sarcoma antigen NY-SAR-88) (p73RhoGAP)	40.385	52	10	4.87e-05	FALSE	FALSE
EGD81427	-0.785123	2.773	0.0408169	['nan|nan']	A0A0R4J2E4	Fas-binding factor 1	33.028	109	9	0.32	FALSE	FALSE
EGD82847	0.493079	7.13965	0.0410182	['IPR011989|Armadillo-like helical', 'IPR016024|Armadillo-type fold', 'IPR024395|CLASP N-terminal domain', 'IPR034085|TOG domain', 'IPR045110|XMAP215 family']	Q14008	Cytoskeleton-associated protein 5 (Colonic and hepatic tumor overexpressed gene protein) (Ch-TOG)	32.236	1914	83	0	FALSE	FALSE
EGD80096	0.491627	4.76223	0.0410182	['IPR027267|AH/BAR domain superfamily']							FALSE	FALSE
EGD80999	-0.527287	5.29291	0.0410182	["IPR000659|Pyridoxamine 5'-phosphate oxidase", "IPR019740|Pyridoxamine 5'-phosphate oxidase, conserved site", "IPR011576|Pyridoxamine 5'-phosphate oxidase, putative", "IPR019576|Pyridoxine 5'-phosphate oxidase, dimerisation, C-terminal", 'IPR012349|FMN-binding split barrel']	Q9NVS9	Pyridoxine-5'-phosphate oxidase (EC 1.4.3.5) (Pyridoxamine-phosphate oxidase)	45.726	234	89	5.06e-59	FALSE	FALSE
EGD77352	-0.555986	5.30874	0.0410182	['IPR027917|Small integral membrane protein 20']	Q8N5G0	Small integral membrane protein 20 (Mitochondrial translation regulation assembly intermediate of cytochrome c oxidase protein of 7 kDa) (MITRAC7) [Cleaved into: Phoenixin-14 (PNX-14); Phoenixin-20 (PNX-20)]	43.478	69	96	2.48e-14	FALSE	FALSE
EGD75755	0.629443	3.88126	0.0411138	['IPR027267|AH/BAR domain superfamily']	A0A6Q8PFM1	Prelamin-A/C	32.927	82	30	0.77	FALSE	FALSE
EGD81305	-0.58622	6.95897	0.0414073	['IPR003961|Fibronectin type III', 'IPR036116|Fibronectin type III superfamily', 'IPR013783|Immunoglobulin-like fold', 'IPR011009|Protein kinase-like domain superfamily', 'IPR001245|Serine-threonine/tyrosine-protein kinase, catalytic domain', 'IPR020635|Tyrosine-protein kinase, catalytic domain']	A0A5F9ZH01	Activated CDC42 kinase 1	49.367	79	6	6.85e-22	FALSE	FALSE
EGD72151	-0.504669	4.95104	0.0414073	['IPR002173|Carbohydrate/purine kinase, PfkB, conserved site', 'IPR022830|Indigoidine synthase A-like', 'IPR011611|Carbohydrate kinase PfkB', "IPR007342|Pseudouridine-5'-phosphate glycosidase", 'IPR029056|Ribokinase-like']	F8WA11	CLIP-associating protein 1	40	45	6	8.9	FALSE	FALSE
EGD74736	0.534	4.11498	0.0414537	['IPR018469|Dual oxidase maturation factor']	Q1HG43	Dual oxidase maturation factor 1 (Dual oxidase activator 1) (Numb-interacting protein)	25.753	299	53	1.94e-22	FALSE	FALSE
EGD74561	1.50811	2.59875	0.0416913	['nan|nan']	A0A3B3IU58	Transmembrane protease serine 9	29.365	126	24	0.12	FALSE	FALSE
EGD80140	0.452327	5.78327	0.0418216	['IPR011047|Quinoprotein alcohol dehydrogenase-like superfamily', 'IPR015943|WD40/YVTN repeat-like-containing domain superfamily', 'IPR001680|WD40 repeat', 'IPR019775|WD40 repeat, conserved site']	Q13685	Angio-associated migratory cell protein	34.67	349	76	2.09e-55	FALSE	FALSE
EGD81464	-0.449267	7.66155	0.0419096	['IPR013785|Aldolase-type TIM barrel', 'IPR002241|Glycoside hydrolase, family 27', 'IPR000111|Glycoside hydrolase family 27/36, conserved site', 'IPR013780|Glycosyl hydrolase, all-beta', 'IPR017853|Glycoside hydrolase superfamily', 'IPR041233|Alpha galactosidase, C-terminal beta sandwich domain']	P06280	Alpha-galactosidase A (EC 3.2.1.22) (Alpha-D-galactosidase A) (Alpha-D-galactoside galactohydrolase) (Galactosylgalactosylglucosylceramidase GLA) (Melibiase) (Agalsidase)	33.787	367	75	1.76e-49	FALSE	FALSE
EGD75406	0.938715	6.58012	0.041921	['nan|nan']	Q8TE54	Anion exchange transporter (Solute carrier family 26 member 7)	41.463	41	19	1.1	FALSE	FALSE
EGD78436	-0.69336	4.16188	0.0419916	['IPR011685|nan', 'IPR044202|LETM1/MDM38-like', 'IPR033122|LETM1-like, ribosome-binding domain']	O95202	Mitochondrial proton/calcium exchanger protein (Leucine zipper-EF-hand-containing transmembrane protein 1)	41.615	322	71	9.03e-60	FALSE	FALSE
EGD74741	-0.560115	4.82038	0.0420107	['IPR011990|Tetratricopeptide-like helical domain superfamily']	G5E9Z9	LRP2 binding protein, isoform CRA_a (LRP2-binding protein)	29.915	117	86	8.32e-11	FALSE	FALSE
EGD76935	-0.500429	5.14253	0.0420107	['IPR004277|Phosphatidyl serine synthase']	Q9BVG9	Phosphatidylserine synthase 2 (PSS-2) (PtdSer synthase 2) (EC 2.7.8.29) (Serine-exchange enzyme II)	42.455	391	84	1.3e-103	FALSE	FALSE
EGD79230	1.19483	2.8486	0.0422002	['nan|nan']	O60500	Nephrin (Renal glomerulus-specific cell adhesion receptor)	30.645	62	11	0.033	FALSE	FALSE
EGD83584	0.452334	5.43677	0.0423325	['IPR036249|Thioredoxin-like superfamily', 'IPR006577|UAS', 'IPR000626|Ubiquitin-like domain', 'IPR029071|Ubiquitin-like domain superfamily', 'IPR001012|UBX domain']	Q9UNN5	FAS-associated factor 1 (hFAF1) (UBX domain-containing protein 12) (UBX domain-containing protein 3A)	26.646	319	41	1.99e-18	FALSE	FALSE
EGD74207	0.483471	5.57699	0.0424363	['IPR008253|Marvel domain']	O43759	Synaptogyrin-1	23.81	126	62	0.85	FALSE	FALSE
EGD75541	-0.593804	4.03264	0.0425547	['IPR001412|Aminoacyl-tRNA synthetase, class I, conserved site', 'IPR002300|Aminoacyl-tRNA synthetase, class Ia', 'IPR033705|Valyl tRNA synthetase, anticodon-binding domain', 'IPR013155|Methionyl/Valyl/Leucyl/Isoleucyl-tRNA synthetase, anticodon-binding', 'IPR014729|Rossmann-like alpha/beta/alpha sandwich fold', 'IPR009080|Aminoacyl-tRNA synthetase, class Ia, anticodon-binding', 'IPR009008|Valyl/…	A0A140T936	Valine--tRNA ligase (EC 6.1.1.9) (Valyl-tRNA synthetase)	42.684	991	90	0	FALSE	FALSE
EGD72024	0.631944	4.11902	0.0425547	['nan|nan']							FALSE	FALSE
EGD74523	-1.05733	2.66808	0.0425547	['IPR002110|Ankyrin repeat', 'IPR036770|Ankyrin repeat-containing domain superfamily']	Q12955	Ankyrin-3 (ANK-3) (Ankyrin-G)	32.925	571	85	4.43e-63	FALSE	FALSE
EGD79914	1.08107	1.49306	0.0427107	['nan|nan']	Q6P2Q9	Pre-mRNA-processing-splicing factor 8 (220 kDa U5 snRNP-specific protein) (PRP8 homolog) (Splicing factor Prp8) (p220)	33.333	45	23	2.2	FALSE	FALSE
EGD76021	-0.620361	2.86223	0.042713	['IPR043129|ATPase, nucleotide binding domain', 'IPR018484|Carbohydrate kinase, FGGY, N-terminal']	A0A3B3IS07	Xylulose kinase	53.589	209	61	8.96e-78	FALSE	FALSE
EGD77500	0.750225	2.61282	0.0429888	['IPR032675|Leucine-rich repeat domain superfamily']							FALSE	FALSE
EGD75683	-0.621358	6.17148	0.0431385	['IPR012093|Pirin', 'IPR003829|Pirin, N-terminal domain', 'IPR041602|Quercetin 2,3-dioxygenase, C-terminal cupin domain', 'IPR014710|RmlC-like jelly roll fold', 'IPR011051|RmlC-like cupin domain superfamily']	O00625	Pirin (EC 1.13.11.24) (Probable quercetin 2,3-dioxygenase PIR) (Probable quercetinase)	22.613	199	71	2.88e-07	FALSE	FALSE
EGD74234	0.711808	3.44685	0.0438171	['nan|nan']							FALSE	FALSE
EGD72734	-0.614412	8.66425	0.0439089	['nan|nan']	Q14008	Cytoskeleton-associated protein 5 (Colonic and hepatic tumor overexpressed gene protein) (Ch-TOG)	27.551	98	33	0.24	FALSE	FALSE
EGD79383	-0.868261	4.23508	0.0440951	['IPR043313|Leucine-rich melanocyte differentiation-associated protein', 'IPR032675|Leucine-rich repeat domain superfamily']	A0A087WWI0	Leucine-rich melanocyte differentiation-associated protein	39.61	154	92	2.6e-25	FALSE	FALSE
EGD79295	0.587152	3.89577	0.0441153	['nan|nan']	Q9UKP5	A disintegrin and metalloproteinase with thrombospondin motifs 6 (ADAM-TS 6) (ADAM-TS6) (ADAMTS-6) (EC 3.4.24.-)	47.059	34	4	0.09	FALSE	FALSE
EGD80473	0.643661	2.52788	0.0441829	['IPR019184|Uncharacterised protein family, transmembrane-17']	Q86X19	Transmembrane protein 17	26.389	144	88	0.29	FALSE	FALSE
EGD77280	0.507276	4.7456	0.0443495	['IPR011009|Protein kinase-like domain superfamily', 'IPR039154|Serine/Threonine kinase LKB1, catalytic domain', 'IPR000719|Protein kinase domain', 'IPR017441|Protein kinase, ATP binding site', 'IPR008271|Serine/threonine-protein kinase, active site']	Q15831	Serine/threonine-protein kinase STK11 (EC 2.7.11.1) (Liver kinase B1) (LKB1) (hLKB1) (Renal carcinoma antigen NY-REN-19)	45.397	315	61	7.3e-87	FALSE	FALSE
EGD74646	0.646056	2.88162	0.044396	['IPR035843|DAPP1, SH2 domain', 'IPR011993|PH-like domain superfamily', 'IPR001849|Pleckstrin homology domain', 'IPR000980|SH2 domain', 'IPR036860|SH2 domain superfamily']	Q9UN19	Dual adapter for phosphotyrosine and 3-phosphotyrosine and 3-phosphoinositide (hDAPP1) (B lymphocyte adapter protein Bam32) (B-cell adapter molecule of 32 kDa)	37.008	254	86	3.67e-46	FALSE	FALSE
EGD75868	0.619864	5.07965	0.044429	['IPR001304|C-type lectin-like', 'IPR016186|C-type lectin-like/link domain superfamily', 'IPR013320|Concanavalin A-like lectin/glucanase domain superfamily', 'IPR016187|C-type lectin fold', 'IPR001791|Laminin G domain']							FALSE	FALSE
EGD75605	0.449713	6.08647	0.0445984	['IPR012340|Nucleic acid-binding, OB-fold']							FALSE	FALSE
EGD78016	-1.10844	5.67616	0.0446307	['IPR003097|Sulfite reductase [NADPH] flavoprotein alpha-component-like, FAD-binding', 'IPR017927|FAD-binding domain, ferredoxin reductase-type', 'IPR001709|Flavoprotein pyridine nucleotide cytochrome reductase', 'IPR039261|Ferredoxin-NADP reductase (FNR), nucleotide-binding domain', 'IPR023173|NADPH-cytochrome p450 reductase, FAD-binding, alpha-helical domain superfamily', 'IPR001433|Oxidoreduct…	E7EMD0	NADPH--cytochrome P450 reductase	32.494	397	28	8.4e-56	FALSE	FALSE
EGD72096	-0.802114	7.76987	0.0446307	['nan|nan']							FALSE	FALSE
EGD81384	0.538458	5.9541	0.044633	['IPR039725|Coiled-coil and C2 domain-containing protein 1']	A0A7P0Z4M5	Coiled-coil and C2 domain-containing protein 1A	22.97	431	40	1.14e-16	FALSE	FALSE
EGD74323	-0.526625	7.02659	0.0448219	['IPR000860|Porphobilinogen deaminase', 'IPR022417|Porphobilinogen deaminase, N-terminal', 'IPR022418|Porphobilinogen deaminase, C-terminal', 'IPR036803|Porphobilinogen deaminase, C-terminal domain superfamily', 'IPR038071|UROD/MetE-like superfamily', 'IPR006361|Uroporphyrinogen decarboxylase HemE', 'IPR000257|Uroporphyrinogen decarboxylase (URO-D)']	P06132	Uroporphyrinogen decarboxylase (UPD) (URO-D) (EC 4.1.1.37)	54.121	364	49	2.21e-134	TRUE	FALSE
EGD76326	-0.797753	4.01969	0.0448504	['IPR011009|Protein kinase-like domain superfamily', 'IPR000719|Protein kinase domain', 'IPR017441|Protein kinase, ATP binding site', 'IPR008271|Serine/threonine-protein kinase, active site']	Q8IZL9	Cyclin-dependent kinase 20 (EC 2.7.11.22) (CDK-activating kinase p42) (CAK-kinase p42) (Cell cycle-related kinase) (Cell division protein kinase 20) (Cyclin-dependent protein kinase H) (Cyclin-kinase-activating kinase p42)	60.396	303	91	3.86e-128	FALSE	FALSE
EGD81678	1.19654	1.25911	0.0450069	['nan|nan']	E9PKS4	Transcription factor GATA-4	34.426	61	68	0.26	FALSE	FALSE
EGD74460	-0.530299	4.49399	0.0450912	['IPR011993|PH-like domain superfamily', 'IPR001849|Pleckstrin homology domain']	A0A8I5KVL6	Myotubularin-related protein 5	33.884	121	52	1.63e-08	FALSE	FALSE
EGD80793	-0.411771	6.60195	0.0451266	['IPR005844|Alpha-D-phosphohexomutase, alpha/beta/alpha domain I', 'IPR016055|Alpha-D-phosphohexomutase, alpha/beta/alpha I/II/III', 'IPR005845|Alpha-D-phosphohexomutase, alpha/beta/alpha domain II', 'IPR005846|Alpha-D-phosphohexomutase, alpha/beta/alpha domain III', 'IPR036900|Alpha-D-phosphohexomutase, C-terminal domain superfamily', 'IPR016066|Alpha-D-phosphohexomutase, conserved site', 'IPR00…	P36871	Phosphoglucomutase-1 (PGM 1) (EC 5.4.2.2) (Glucose phosphomutase 1)	53.832	561	99	0	FALSE	FALSE
EGD82537	0.560097	3.82066	0.0454283	['IPR007829|TM2 domain']	Q9BX73	TM2 domain-containing protein 2 (Beta-amyloid-binding protein-like protein 1) (BBP-like protein 1)	42.051	195	62	6.58e-40	FALSE	FALSE
EGD75390	-0.795112	8.06425	0.0456608	['IPR007667|Hypoxia induced protein, domain']	Q9BW72	HIG1 domain family member 2A, mitochondrial (RCF1 homolog B) (RCF1b)	34.426	61	56	2.44e-07	FALSE	FALSE
EGD76001	-0.595846	8.16055	0.0457161	['IPR012093|Pirin', 'IPR008778|Pirin, C-terminal domain', 'IPR003829|Pirin, N-terminal domain', 'IPR014710|RmlC-like jelly roll fold', 'IPR011051|RmlC-like cupin domain superfamily']	O00625	Pirin (EC 1.13.11.24) (Probable quercetin 2,3-dioxygenase PIR) (Probable quercetinase)	56.207	290	83	4.32e-118	FALSE	FALSE
EGD74078	1.00711	1.02913	0.0459443	['nan|nan']							FALSE	FALSE
EGD78470	0.72555	4.04607	0.046077	['IPR032171|C-terminal of Roc (COR) domain', 'IPR027417|P-loop containing nucleoside triphosphate hydrolase', 'IPR020859|Roc domain', 'IPR035897|Toll/interleukin-1 receptor homology (TIR) domain superfamily', 'IPR036388|Winged helix-like DNA-binding domain superfamily']	A0A7P0T8S1	Non-specific serine/threonine protein kinase (EC 2.7.11.1)	29.808	104	8	2.02e-06	FALSE	FALSE
EGD73949	0.838519	2.70478	0.0462182	['IPR033587|Meiosis 1 arrest protein']	Q8TC57	Meiosis 1 arrest protein (Meiosis 1-arresting protein) (Meiosis 1-associated protein) (Spermatogenesis-associated protein 37)	25.347	288	52	1.74e-06	FALSE	FALSE
EGD74138	0.467125	4.25216	0.0462849	['IPR027267|AH/BAR domain superfamily', 'IPR013606|IMD/I-BAR domain']	O43312	Protein MTSS 1 (Metastasis suppressor YGL-1) (Metastasis suppressor protein 1) (Missing in metastasis protein)	22.523	222	30	1.72e-10	FALSE	FALSE
EGD75556	-0.694449	7.31757	0.0463955	['IPR012317|Poly(ADP-ribose) polymerase, catalytic domain', 'IPR004102|Poly(ADP-ribose) polymerase, regulatory domain', 'IPR036616|Poly(ADP-ribose) polymerase, regulatory domain superfamily', 'IPR003034|SAP domain', 'IPR036361|SAP domain superfamily', 'IPR036930|WGR domain superfamily', 'IPR008893|WGR domain']	Q9UGN5	Poly [ADP-ribose] polymerase 2 (PARP-2) (hPARP-2) (EC 2.4.2.30) (ADP-ribosyltransferase diphtheria toxin-like 2) (ARTD2) (DNA ADP-ribosyltransferase PARP2) (EC 2.4.2.-) (NAD(+) ADP-ribosyltransferase 2) (ADPRT-2) (Poly[ADP-ribose] synthase 2) (pADPRT-2) (Protein poly-ADP-ribosyltransferase PARP2) (EC 2.4.2.-)	49.186	553	84	1.07e-167	FALSE	FALSE
EGD82637	0.863252	2.31388	0.0463955	['nan|nan']	Q9H2G4	Testis-specific Y-encoded-like protein 2 (TSPY-like protein 2) (Cell division autoantigen 1) (Cutaneous T-cell lymphoma-associated antigen se20-4) (CTCL-associated antigen se20-4) (Differentially-expressed nucleolar TGF-beta1 target protein) (Nuclear protein of 79 kDa) (NP79)	40	40	8	5.3	FALSE	FALSE
EGD82786	-0.662379	4.78402	0.0467672	['IPR027417|P-loop containing nucleoside triphosphate hydrolase', 'IPR005225|Small GTP-binding protein domain', 'IPR001806|Small GTPase']	P51151	Ras-related protein Rab-9A	56.373	204	100	2.48e-82	FALSE	FALSE
EGD83383	0.473989	4.7031	0.046877	['IPR031127|E3 ubiquitin ligase RBR family', 'IPR002867|IBR domain', 'IPR031128|nan', 'IPR006575|RWD domain', 'IPR044066|TRIAD supradomain', 'IPR016135|Ubiquitin-conjugating enzyme/RWD-like', 'IPR001841|Zinc finger, RING-type', 'IPR013083|Zinc finger, RING/FYVE/PHD-type', 'IPR017907|Zinc finger, RING-type, conserved site']	Q9UBS8	E3 ubiquitin-protein ligase RNF14 (EC 2.3.2.31) (Androgen receptor-associated protein 54) (HFB30) (RING finger protein 14) (Triad2 protein)	38.443	411	82	3.27e-96	FALSE	FALSE
EGD83503	-0.397414	5.97222	0.0471261	['IPR036291|NAD(P)-binding domain superfamily', 'IPR002347|Short-chain dehydrogenase/reductase SDR']	Q3SXM5	Inactive hydroxysteroid dehydrogenase-like protein 1 (Short chain dehydrogenase/reductase family 12C member 3)	31.206	282	88	3.67e-37	FALSE	FALSE
EGD74238	0.487926	6.55437	0.047174	['IPR001715|Calponin homology domain', 'IPR036872|CH domain superfamily', 'IPR003108|GAR domain', 'IPR036534|GAR domain superfamily']	E9PQ74	Growth arrest-specific protein 2	37.5	160	10	2.04e-29	FALSE	FALSE
EGD79425	-0.559989	5.39799	0.0475576	['IPR036915|Cyclin-like superfamily', 'IPR002720|Retinoblastoma-associated protein, A-box', 'IPR002719|Retinoblastoma-associated protein, B-box', 'IPR028309|Retinoblastoma protein family']	Q08999	Retinoblastoma-like protein 2 (130 kDa retinoblastoma-associated protein) (p130) (Retinoblastoma-related protein 2) (RBR-2) (pRb2)	26.364	220	19	1.8e-14	FALSE	FALSE
EGD77837	-0.520698	4.16051	0.0476594	['IPR024158|Mitochondrial import protein TIM15', 'IPR007853|Zinc finger, DNL-type']	Q5SXM8	DNL-type zinc finger protein (Hsp70-escort protein 1) (HEP1) (mtHsp70-escort protein)	52.439	82	34	2.62e-27	FALSE	FALSE
EGD82778	0.554761	3.89214	0.0476594	['IPR002110|Ankyrin repeat', 'IPR036770|Ankyrin repeat-containing domain superfamily', 'IPR011611|Carbohydrate kinase PfkB', 'IPR002139|Ribokinase/fructokinase', 'IPR029056|Ribokinase-like', 'IPR000157|Toll/interleukin-1 receptor homology (TIR) domain', 'IPR035897|Toll/interleukin-1 receptor homology (TIR) domain superfamily']	Q9H477	Ribokinase (RK) (EC 2.7.1.15)	27.241	290	26	2.9e-12	FALSE	FALSE
EGD79892	-0.513153	5.36047	0.048245	['IPR010625|CHCH', 'IPR039870|Cytochrome oxidase assembly factor 4-like', 'IPR009069|Cysteine alpha-hairpin motif superfamily']	Q9NYJ1	Cytochrome c oxidase assembly factor 4 homolog, mitochondrial (Coiled-coil-helix-coiled-coil-helix domain-containing protein 8) (E2-induced gene 2 protein)	49.123	57	52	7.25e-15	FALSE	FALSE
EGD77132	0.526683	5.85762	0.0482895	['nan|nan']	J3KRP9	Protein TANC2	22.581	124	9	0.83	FALSE	FALSE
EGD81520	0.699345	3.08466	0.0483185	['IPR032675|Leucine-rich repeat domain superfamily']	A1L4H1	Soluble scavenger receptor cysteine-rich domain-containing protein SSC5D (Soluble scavenger protein with 5 SRCR domains) (SSc5D)	27.273	110	14	0.92	FALSE	FALSE
EGD75231	-0.842454	3.55445	0.0483304	['nan|nan']	Q6ZQX7	Protein LIAT1 (Ligand of ATE1 protein)	38.776	49	38	0.005	FALSE	FALSE
EGD76114	-0.803956	3.79187	0.0486749	['IPR005199|Glycoside hydrolase, family 79', 'IPR017853|Glycoside hydrolase superfamily']	Q9Y251	Heparanase (EC 3.2.1.166) (Endo-glucoronidase) (Heparanase-1) (Hpa1) [Cleaved into: Heparanase 8 kDa subunit; Heparanase 50 kDa subunit]	30.156	514	95	4.46e-64	FALSE	FALSE
EGD80299	-0.472082	6.08781	0.0488369	['nan|nan']							FALSE	FALSE
EGD77882	-0.462441	10.776	0.0490315	['IPR013838|Beta tubulin, autoregulation binding site', 'IPR002453|Beta tubulin', 'IPR008280|Tubulin/FtsZ, C-terminal', 'IPR000217|Tubulin', 'IPR037103|Tubulin/FtsZ-like, C-terminal domain', 'IPR018316|Tubulin/FtsZ, 2-layer sandwich domain', 'IPR036525|Tubulin/FtsZ, GTPase domain superfamily', 'IPR023123|Tubulin, C-terminal', 'IPR017975|Tubulin, conserved site', 'IPR003008|Tubulin/FtsZ, GTPase do…	P68371	Tubulin beta-4B chain (Tubulin beta-2 chain) (Tubulin beta-2C chain)	94.57	442	99	0	TRUE	FALSE
EGD75599	0.527351	5.54654	0.0490383	['IPR005024|Snf7 family']	M0R1L7	Charged multivesicular body protein 2a	66.038	159	82	9.82e-75	FALSE	FALSE
EGD75416	-0.771886	3.75006	0.0490383	['IPR004364|Aminoacyl-tRNA synthetase, class II (D/K/N)', 'IPR006195|Aminoacyl-tRNA synthetase, class II', 'IPR045864|Class II Aminoacyl-tRNA synthetase/Biotinyl protein ligase (BPL) and lipoyl protein ligase (LPL)', 'IPR002313|Lysine-tRNA ligase, class II', 'IPR044136|Lysine-tRNA ligase, class II, N-terminal', 'IPR018149|Lysyl-tRNA synthetase, class II, C-terminal', 'IPR012340|Nucleic acid-bindi…	Q15046	Lysine--tRNA ligase (EC 2.7.7.-) (EC 6.1.1.6) (Lysyl-tRNA synthetase) (LysRS)	44.227	459	90	9.73e-139	FALSE	FALSE
EGD76927	-0.650977	2.52731	0.0493741	['nan|nan']	P53992	Protein transport protein Sec24C (SEC24-related protein C)	36.842	38	16	8.1	FALSE	FALSE
EGD81827	0.45896	4.31114	0.0495536	['IPR020472|G-protein beta WD-40 repeat', 'IPR015943|WD40/YVTN repeat-like-containing domain superfamily', 'IPR001680|WD40 repeat', 'IPR019775|WD40 repeat, conserved site', 'IPR036322|WD40-repeat-containing domain superfamily', 'IPR018957|Zinc finger, C3HC4 RING-type', 'IPR013083|Zinc finger, RING/FYVE/PHD-type']	Q6Q0C0	E3 ubiquitin-protein ligase TRAF7 (EC 2.3.2.27) (RING finger and WD repeat-containing protein 1) (RING finger protein 119) (RING-type E3 ubiquitin transferase TRAF7) (TNF receptor-associated factor 7)	28.489	523	72	1.94e-62	FALSE	FALSE
EGD83486	-0.478514	8.49589	0.0497986	['IPR012493|Renin receptor-like']	A0A1B0GWD6	Renin receptor (ATPase H(+)-transporting lysosomal accessory protein 2) (ATPase H(+)-transporting lysosomal-interacting protein 2) (Renin/prorenin receptor)	50	44	11	7.74e-09	FALSE	FALSE
EGD78259	-0.853539	1.61261	0.0501748	['nan|nan']							FALSE	FALSE
EGD80686	-0.503164	4.39536	0.0502954	['IPR045462|Aminoacyl-tRNA synthetase, class I, anticodon-binding', 'IPR020751|Aminoacyl-tRNA synthetase, class I, anticodon-binding domain, subdomain 2', 'IPR001412|Aminoacyl-tRNA synthetase, class I, conserved site', 'IPR008925|Aminoacyl-tRNA synthetase, class I, anticodon-binding superfamily', 'IPR004527|Glutamate-tRNA ligase, bacterial/mitochondrial', 'IPR000924|Glutamyl/glutaminyl-tRNA synth…	Q5JPH6	Probable glutamate--tRNA ligase, mitochondrial (EC 6.1.1.17) (Glutamyl-tRNA synthetase) (GluRS)	37.736	530	97	7.1e-103	FALSE	FALSE
EGD74762	0.521233	3.64573	0.050312	['nan|nan']							FALSE	FALSE
EGD75248	0.479624	6.21093	0.0505216	['IPR013761|Sterile alpha motif/pointed domain superfamily', 'IPR000980|SH2 domain', 'IPR036860|SH2 domain superfamily', 'IPR036028|SH3-like domain superfamily', 'IPR001452|SH3 domain']	Q13588	GRB2-related adapter protein	26.857	175	25	3.24e-12	FALSE	FALSE
EGD81147	0.623021	4.6292	0.0506443	['IPR011677|Tectonic domain']	Q2MV58	Tectonic-1	27.907	86	23	0.003	FALSE	FALSE
EGD75007	-0.612608	3.23889	0.0506443	['nan|nan']	H0YGW7	ATP-binding cassette sub-family F member 1	31.868	91	23	9.85e-06	FALSE	FALSE
EGD81341	0.836055	4.37892	0.0508871	['IPR002110|Ankyrin repeat', 'IPR036770|Ankyrin repeat-containing domain superfamily', 'IPR032171|C-terminal of Roc (COR) domain', 'IPR032675|Leucine-rich repeat domain superfamily', 'IPR027417|P-loop containing nucleoside triphosphate hydrolase', 'IPR020859|Roc domain', 'IPR000157|Toll/interleukin-1 receptor homology (TIR) domain', 'IPR035897|Toll/interleukin-1 receptor homology (TIR) domain sup…	Q13418	Integrin-linked protein kinase (EC 2.7.11.1) (59 kDa serine/threonine-protein kinase) (Beta-integrin-linked kinase) (ILK-1) (ILK-2) (p59ILK)	39.024	82	6	7.3e-12	FALSE	FALSE
EGD78446	1.00385	-0.294419	0.0508871	['IPR036397|Ribonuclease H superfamily']							FALSE	FALSE
EGD72401	-0.530301	4.18877	0.05162	['IPR029058|Alpha/Beta hydrolase fold', 'IPR000639|Epoxide hydrolase-like', 'IPR010497|Epoxide hydrolase, N-terminal', 'IPR016292|Epoxide hydrolase']	P07099	Epoxide hydrolase 1 (EC 3.3.2.9) (Epoxide hydratase) (Microsomal epoxide hydrolase) (mEH)	36.893	412	88	6.22e-84	FALSE	FALSE
EGD75577	0.707899	5.31202	0.0519355	['IPR001304|C-type lectin-like', 'IPR016186|C-type lectin-like/link domain superfamily', 'IPR016187|C-type lectin fold', 'IPR006212|Furin-like repeat', 'IPR009030|Growth factor receptor cysteine-rich domain superfamily', 'IPR018466|Yeast cell wall synthesis Kre9/Knh1-like, N-terminal', 'IPR003609|PAN/Apple domain', 'IPR001368|TNFR/NGFR cysteine-rich region', 'IPR011641|Tyrosine-protein kinase eph…	O00300	Tumor necrosis factor receptor superfamily member 11B (Osteoclastogenesis inhibitory factor) (Osteoprotegerin)	31.667	180	6	1.11e-10	FALSE	FALSE
EGD82662	0.407627	5.26073	0.0521458	['IPR009072|Histone-fold', 'IPR003162|Transcription initiation factor TAFII31']	D6RIV9	Transcription initiation factor TFIID subunit 9	42.254	142	43	2.62e-31	FALSE	FALSE
EGD73129	-0.607233	3.64304	0.0522756	['IPR009091|Regulator of chromosome condensation 1/beta-lactamase-inhibitor protein II', 'IPR000408|Regulator of chromosome condensation, RCC1']	O95199	RCC1 and BTB domain-containing protein 2 (Chromosome condensation 1-like) (CHC1-L) (RCC1-like G exchanging factor) (Regulator of chromosome condensation and BTB domain-containing protein 2)	33.659	205	61	2.19e-14	FALSE	FALSE
EGD80145	0.494804	5.59497	0.0522756	['nan|nan']	A9Z1Z3	Fer-1-like protein 4	36.842	38	21	0.23	FALSE	FALSE
EGD74398	1.20926	1.87504	0.0523963	['nan|nan']	K7ESE2	Zinc finger protein 565	46.154	26	6	0.29	FALSE	FALSE
EGD81654	0.69304	2.34664	0.052427	['nan|nan']	O43264	Centromere/kinetochore protein zw10 homolog	27.586	87	47	0.52	FALSE	FALSE
EGD76519	0.554713	5.33419	0.052427	['IPR045120|SUN domain-containing Suco/Slp1-like', 'IPR012919|SUN domain']	B4DYM4	SUN domain-containing ossification factor (cDNA FLJ60972)	32.932	249	15	3.46e-40	FALSE	FALSE
EGD79929	0.594313	7.26019	0.0532654	['nan|nan']							FALSE	FALSE
EGD73378	1.24368	4.82664	0.0535179	['nan|nan']							FALSE	FALSE
EGD82596	-0.517477	4.71263	0.0535647	['IPR008428|Chondroitin N-acetylgalactosaminyltransferase', 'IPR029044|Nucleotide-diphospho-sugar transferases', 'IPR037524|PA14/GLEYA domain', 'IPR011658|PA14 domain']	Q76KP1	N-acetyl-beta-glucosaminyl-glycoprotein 4-beta-N-acetylgalactosaminyltransferase 1 (NGalNAc-T1) (EC 2.4.1.244) (Beta-1,4-N-acetylgalactosaminyltransferase IV) (Beta4GalNAc-T4) (Beta4GalNAcT4)	36.842	323	37	3.16e-66	FALSE	FALSE
EGD80956	-0.446624	4.52917	0.0535647	['IPR002314|Aminoacyl-tRNA synthetase, class II (G/ P/ S/T)', 'IPR006195|Aminoacyl-tRNA synthetase, class II', 'IPR045864|Class II Aminoacyl-tRNA synthetase/Biotinyl protein ligase (BPL) and lipoyl protein ligase (LPL)', 'IPR002317|Serine-tRNA ligase, type1', 'IPR015866|Serine-tRNA synthetase, type1, N-terminal', 'IPR042103|Serine-tRNA synthetase, type1, N-terminal domain superfamily', 'IPR033729…	Q9NP81	Serine--tRNA ligase, mitochondrial (EC 6.1.1.11) (SerRSmt) (Seryl-tRNA synthetase) (SerRS) (Seryl-tRNA(Ser/Sec) synthetase)	39.905	421	84	1.74e-106	FALSE	FALSE
EGD74272	-0.723395	3.61496	0.0535652	['IPR008928|Six-hairpin glycosidase superfamily', 'IPR012341|Six-hairpin glycosidase-like superfamily', 'IPR031335|Glycosyl hydrolase family 63, C-terminal', 'IPR004888|Glycoside hydrolase family 63']	A0A3B3IRK6	Mannosyl-oligosaccharide glucosidase (EC 3.2.1.106)	26.15	413	50	2.62e-07	FALSE	FALSE
EGD75998	0.453229	5.16569	0.053581	['IPR003347|JmjC domain', 'IPR039994|JmjC domain-containing', 'IPR035976|Sushi/SCR/CCP superfamily', 'IPR000436|Sushi/SCR/CCP domain', 'IPR001368|TNFR/NGFR cysteine-rich region']	Q8TER0	Sushi, nidogen and EGF-like domain-containing protein 1 (Insulin-responsive sequence DNA-binding protein 1) (IRE-BP1)	38.333	60	6	4.69e-05	FALSE	FALSE
EGD78845	-0.454016	5.69582	0.0536302	['IPR011989|Armadillo-like helical', 'IPR016024|Armadillo-type fold', 'IPR015425|Formin, FH2 domain', 'IPR042201|Formin, FH2 domain superfamily', 'IPR010472|Formin, FH3 domain', 'IPR014768|Rho GTPase-binding/formin homology 3 (GBD/FH3) domain', 'IPR010473|Formin, GTPase-binding domain']	Q9Y4D1	Disheveled-associated activator of morphogenesis 1	32.172	1091	96	6.16e-162	FALSE	FALSE
EGD81559	-0.411698	6.44794	0.0536862	['IPR013650|ATP-grasp fold, succinyl-CoA synthetase-type', 'IPR013815|ATP-grasp fold, subdomain 1', 'IPR005811|ATP-citrate lyase/succinyl-CoA ligase', 'IPR017866|Succinyl-CoA synthetase, beta subunit, conserved site', 'IPR034722|Succinate--CoA ligase [GDP-forming] subunit beta, mitochondrial', 'IPR005809|Succinate--CoA synthetase, beta subunit', 'IPR016102|Succinyl-CoA synthetase-like']	Q96I99	Succinate--CoA ligase [GDP-forming] subunit beta, mitochondrial (EC 6.2.1.4) (GTP-specific succinyl-CoA synthetase subunit beta) (G-SCS) (GTPSCS) (Succinyl-CoA synthetase beta-G chain) (SCS-betaG)	66.499	397	95	0	FALSE	FALSE
EGD77244	0.417771	5.64073	0.0538295	['IPR011012|Longin-like domain superfamily', 'IPR007233|Trafficking protein particle complex subunit']	Q9Y5R8	Trafficking protein particle complex subunit 1 (BET5 homolog) (Multiple myeloma protein 2) (MUM-2)	45.217	115	64	8.34e-29	FALSE	FALSE
EGD74875	-0.415386	6.32625	0.0541144	['IPR000244|Ribosomal protein L9', 'IPR009027|Ribosomal protein L9/RNase H1, N-terminal', 'IPR020594|Ribosomal protein L9, bacteria/chloroplast', 'IPR020069|Ribosomal protein L9, C-terminal', 'IPR036791|Ribosomal protein L9, C-terminal domain superfamily', 'IPR020070|Ribosomal protein L9, N-terminal', 'IPR036935|Ribosomal protein L9, N-terminal domain superfamily']	A0A1W2PPE5	39S ribosomal protein L9, mitochondrial	31.646	79	45	8.83e-05	FALSE	FALSE
EGD76435	-0.75859	3.58594	0.0541144	['IPR002938|FAD-binding domain', 'IPR036188|FAD/NAD(P)-binding domain superfamily']	O15229	Kynurenine 3-monooxygenase (EC 1.14.13.9) (Kynurenine 3-hydroxylase)	25.698	358	74	8.61e-16	FALSE	FALSE
EGD72117	-0.524958	6.16416	0.0543483	['IPR007272|Sulphur transport domain']	Q6UXT9	Protein ABHD15 (Alpha/beta hydrolase domain-containing protein 15) (Abhydrolase domain-containing protein 15)	26.25	80	21	3.4	FALSE	FALSE
EGD80509	-0.778171	10.0624	0.0543716	['IPR013785|Aldolase-type TIM barrel', 'IPR001155|NADH:flavin oxidoreductase/NADH oxidase, N-terminal', 'IPR045247|Oxidoreductase Oye-like']	Q9Y5B6	PAX3- and PAX7-binding protein 1 (GC-rich sequence DNA-binding factor 1)	25.472	106	27	0.77	FALSE	FALSE
EGD79596	0.770955	5.42059	0.0543716	['nan|nan']							FALSE	FALSE
EGD74984	1.10864	4.17022	0.0543716	['IPR036397|Ribonuclease H superfamily', 'IPR001878|Zinc finger, CCHC-type', 'IPR036875|Zinc finger, CCHC-type superfamily']	K7EJ41	DNA topoisomerase 3-alpha	43.59	39	9	0.066	FALSE	FALSE
EGD77608	-0.647201	7.10313	0.0544529	['IPR045044|nan', 'IPR041095|Elongation Factor G, domain II', 'IPR009022|Elongation factor G, domain III', 'IPR035647|EF-G domain III/V-like', 'IPR000640|Elongation factor EFG, domain V-like', 'IPR004161|Translation elongation factor EFTu-like, domain 2', 'IPR031157|Tr-type G domain, conserved site', 'IPR011009|Protein kinase-like domain superfamily', 'IPR027417|P-loop containing nucleoside triph…	Q96RP9	Elongation factor G, mitochondrial (EF-Gmt) (Elongation factor G 1, mitochondrial) (mEF-G 1) (Elongation factor G1) (hEFG1)	60.429	700	44	0	FALSE	FALSE
EGD81274	0.480812	4.51961	0.0544529	['IPR003689|Zinc/iron permease', 'IPR045891|Zinc transporter ZIP9']	Q9NUM3	Zinc transporter ZIP9 (Solute carrier family 39 member 9) (Zrt- and Irt-like protein 9) (ZIP-9)	41.25	160	34	1.52e-25	FALSE	FALSE
EGD79735	-0.466817	4.32922	0.0544599	['IPR002903|Ribosomal RNA small subunit methyltransferase H', 'IPR029063|S-adenosyl-L-methionine-dependent methyltransferase superfamily']	A6NJ78	12S rRNA N4-methylcytidine (m4C) methyltransferase (12S rRNA m4C methyltransferase) (EC 2.1.1.-) (Methyltransferase 5 domain-containing protein 1) (Methyltransferase-like protein 15)	38.462	52	12	0.022	FALSE	FALSE
EGD81262	0.968448	1.78152	0.0549539	['IPR001478|PDZ domain', 'IPR036034|PDZ superfamily', 'IPR001202|WW domain', 'IPR036020|WW domain superfamily']	Q6ZWJ1	Syntaxin-binding protein 4 (Syntaxin 4-interacting protein) (STX4-interacting protein) (Synip)	49.057	53	6	3.26e-12	FALSE	FALSE
EGD78463	0.525683	3.6636	0.0550344	['IPR011009|Protein kinase-like domain superfamily', 'IPR001611|Leucine-rich repeat', 'IPR003591|Leucine-rich repeat, typical subtype', 'IPR032675|Leucine-rich repeat domain superfamily', 'IPR000719|Protein kinase domain', 'IPR001245|Serine-threonine/tyrosine-protein kinase, catalytic domain']	P35858	Insulin-like growth factor-binding protein complex acid labile subunit (ALS)	33.333	330	28	2.32e-34	FALSE	FALSE
EGD78925	-0.482446	4.65121	0.0550766	['nan|nan']							FALSE	FALSE
EGD72519	0.470741	5.20612	0.0550798	['IPR036784|Alpha-ketoacid/pyruvate dehydrogenase kinase, N-terminal domain superfamily', 'IPR018955|Branched-chain alpha-ketoacid dehydrogenase kinase/Pyruvate dehydrogenase kinase, N-terminal', 'IPR039028|PDK/BCKDK protein kinase', 'IPR036890|Histidine kinase/HSP90-like ATPase superfamily']	Q15119	[Pyruvate dehydrogenase (acetyl-transferring)] kinase isozyme 2, mitochondrial (EC 2.7.11.2) (Pyruvate dehydrogenase kinase isoform 2) (PDH kinase 2) (PDKII)	31.737	167	48	4.05e-15	FALSE	FALSE
EGD73451	-0.592526	3.566	0.0555279	['IPR002305|Aminoacyl-tRNA synthetase, class Ic', 'IPR014729|Rossmann-like alpha/beta/alpha sandwich fold', 'IPR036986|RNA-binding S4 domain superfamily', 'IPR002307|Tyrosine-tRNA ligase', 'IPR024088|Tyrosine-tRNA ligase, bacterial-type', 'IPR024107|Tyrosine-tRNA ligase, bacterial-type, type 1']	Q9Y2Z4	Tyrosine--tRNA ligase, mitochondrial (EC 6.1.1.1) (Tyrosyl-tRNA synthetase) (TyrRS)	41.871	449	95	4.96e-112	FALSE	FALSE
EGD76080	-0.640371	3.47234	0.0559124	['nan|nan']	Q9H6N6	Putative uncharacterized protein MYH16 (Myosin heavy chain 16 pseudogene) (myosin heavy polypeptide 5)	28.477	151	48	1.9	FALSE	FALSE
EGD80857	-0.547455	5.14895	0.0559131	['IPR007581|Endonuclease V']	Q8N8Q3	Endonuclease V (hEndoV) (EC 3.1.26.-) (Inosine-specific endoribonuclease)	49.569	232	79	3.6e-79	FALSE	FALSE
EGD83183	0.602042	5.40176	0.0560016	['IPR000176|mRNA methyltransferase-like', 'IPR025804|Poxvirus/kinetoplastid-type cap-specific nucleoside 2-O-methyltransferase', 'IPR029063|S-adenosyl-L-methionine-dependent methyltransferase superfamily']							FALSE	FALSE
EGD77918	1.14174	1.10883	0.0560016	['IPR034998|Ankyrin repeat and LEM domain-containing protein 1', 'IPR002110|Ankyrin repeat', 'IPR036770|Ankyrin repeat-containing domain superfamily', 'IPR001841|Zinc finger, RING-type', 'IPR013083|Zinc finger, RING/FYVE/PHD-type']	Q9H765	Ankyrin repeat and SOCS box protein 8 (ASB-8)	36.17	141	29	1.23e-09	FALSE	FALSE
EGD81587	0.39126	5.67031	0.056036	['IPR045885|N-acetylgalactosaminyltransferase', 'IPR001173|Glycosyltransferase 2-like', 'IPR029044|Nucleotide-diphospho-sugar transferases', 'IPR035992|Ricin B-like lectins', 'IPR000772|Ricin B, lectin domain']	Q10472	Polypeptide N-acetylgalactosaminyltransferase 1 (EC 2.4.1.41) (Polypeptide GalNAc transferase 1) (GalNAc-T1) (pp-GaNTase 1) (Protein-UDP acetylgalactosaminyltransferase 1) (UDP-GalNAc:polypeptide N-acetylgalactosaminyltransferase 1) [Cleaved into: Polypeptide N-acetylgalactosaminyltransferase 1 soluble form]	41.42	507	77	1.71e-127	FALSE	FALSE
EGD77399	0.645734	7.64107	0.056036	['IPR038900|Transmembrane channel-like protein', 'IPR012496|TMC domain']	Q6UXY8	Transmembrane channel-like protein 5	25.645	581	35	2.89e-42	FALSE	FALSE
EGD72842	0.39769	5.93452	0.0563647	['IPR000789|Cyclin-dependent kinase, regulatory subunit', 'IPR036858|Cyclin-dependent kinase, regulatory subunit superfamily']	P33552	Cyclin-dependent kinases regulatory subunit 2 (CKS-2)	70.667	75	97	4.89e-33	FALSE	FALSE
EGD80290	-0.805248	6.96308	0.0565296	['nan|nan']							FALSE	FALSE
EGD72705	-0.437263	6.25387	0.0569613	['IPR011629|Zinc chaperone CobW-like, C-terminal', 'IPR036627|CobW-like, C-terminal domain superfamily', 'IPR003495|CobW/HypB/UreG, nucleotide-binding domain', 'IPR027417|P-loop containing nucleoside triphosphate hydrolase']	Q8IUF1	Zinc-regulated GTPase metalloprotein activator 1B (EC 3.6.5.-) (Cobalamin synthase W domain-containing protein 2) (COBW domain-containing protein 2)	55.866	358	95	5.65e-133	FALSE	FALSE
EGD73434	0.469154	4.64476	0.057271	['IPR011989|Armadillo-like helical', 'IPR016024|Armadillo-type fold']							FALSE	FALSE
EGD80054	-0.821796	1.99127	0.0575085	['nan|nan']							FALSE	FALSE
EGD74354	-0.383415	6.36392	0.057785	['IPR014720|Double-stranded RNA-binding domain', 'IPR011907|Ribonuclease III', 'IPR000999|Ribonuclease III domain', 'IPR036389|Ribonuclease III, endonuclease domain superfamily']	Q9H9J2	39S ribosomal protein L44, mitochondrial (L44mt) (MRP-L44) (EC 3.1.26.-) (Mitochondrial large ribosomal subunit protein mL44)	23.944	213	64	8.96e-12	FALSE	FALSE
EGD79028	0.512901	5.37858	0.0578834	['IPR007241|Autophagy-related protein 9']	Q7Z3C6	Autophagy-related protein 9A (APG9-like 1) (mATG9)	23.715	506	74	4.47e-31	FALSE	FALSE
EGD76846	-0.838068	6.99734	0.0578993	['IPR002126|Cadherin-like', 'IPR018247|EF-Hand 1, calcium-binding site', 'IPR000884|Thrombospondin type-1 (TSP1) repeat', 'IPR036383|Thrombospondin type-1 (TSP1) repeat superfamily']							TRUE	FALSE
EGD83407	-0.424869	4.51234	0.0579521	['IPR002110|Ankyrin repeat', 'IPR036770|Ankyrin repeat-containing domain superfamily', 'IPR012338|Beta-lactamase/transpeptidase-like', 'IPR015868|Glutaminase']	O94925	Glutaminase kidney isoform, mitochondrial (GLS) (EC 3.5.1.2) (K-glutaminase) (L-glutamine amidohydrolase) [Cleaved into: Glutaminase kidney isoform, mitochondrial 68 kDa chain; Glutaminase kidney isoform, mitochondrial 65 kDa chain]	38.693	398	73	7.73e-90	FALSE	FALSE
EGD76265	-0.423949	6.60566	0.0582631	['IPR006603|PQ-loop repeat']	Q6ZP29	Lysosomal amino acid transporter 1 homolog (PQ-loop repeat-containing protein 2) (Solute carrier family 66 member 1)	35.526	304	96	2.53e-44	FALSE	FALSE
EGD80801	-0.466558	5.53361	0.0585168	['IPR018220|Adenylosuccinate synthase, GTP-binding site', 'IPR033128|Adenylosuccinate synthase, active site', 'IPR042109|Adenylosuccinate synthetase, domain 1', 'IPR042110|Adenylosuccinate synthetase, domain 2', 'IPR042111|Adenylosuccinate synthetase, domain 3', 'IPR001114|Adenylosuccinate synthetase', 'IPR027417|P-loop containing nucleoside triphosphate hydrolase']	P30520	Adenylosuccinate synthetase isozyme 2 (AMPSase 2) (AdSS 2) (EC 6.3.4.4) (Adenylosuccinate synthetase, acidic isozyme) (Adenylosuccinate synthetase, liver isozyme) (L-type adenylosuccinate synthetase) (IMP--aspartate ligase 2)	45.012	431	99	1.03e-128	FALSE	FALSE
EGD77921	-0.676451	5.1966	0.0585401	['IPR011990|Tetratricopeptide-like helical domain superfamily']	Q7RTU3	Oligodendrocyte transcription factor 3 (Oligo3) (Class B basic helix-loop-helix protein 7) (bHLHb7) (Class E basic helix-loop-helix protein 20) (bHLHe20)	30.769	78	5	1	FALSE	FALSE
EGD74386	-0.449502	8.20761	0.0585401	['IPR003428|Mitochondrial glycoprotein', 'IPR036561|Mitochondrial glycoprotein superfamily']	Q07021	Complement component 1 Q subcomponent-binding protein, mitochondrial (ASF/SF2-associated protein p32) (Glycoprotein gC1qBP) (C1qBP) (Hyaluronan-binding protein 1) (Mitochondrial matrix protein p32) (gC1q-R protein) (p33) (SF2AP32)	26.027	146	73	2.5	FALSE	FALSE
EGD79936	-0.911056	3.73293	0.0586141	['IPR036236|Zinc finger C2H2 superfamily', 'IPR013087|Zinc finger C2H2-type']	Q8TC21	Zinc finger protein 596	58.333	108	16	6e-38	FALSE	FALSE
EGD76526	0.535421	6.49382	0.0586141	['IPR036691|Endonuclease/exonuclease/phosphatase superfamily', 'IPR005135|Endonuclease/exonuclease/phosphatase']	Q9UK39	Nocturnin (EC 3.1.3.108) (Carbon catabolite repression 4-like protein)	27.097	310	97	1.77e-11	FALSE	FALSE
EGD75986	-0.640431	2.79151	0.0588313	['IPR001623|DnaJ domain', 'IPR036869|Chaperone J-domain superfamily', 'IPR027417|P-loop containing nucleoside triphosphate hydrolase', 'IPR005225|Small GTP-binding protein domain', 'IPR001806|Small GTPase']	Q9NZQ0	DnaJ homolog subfamily C member 27 (Rab and DnaJ domain-containing protein)	38.585	311	93	1.8e-68	FALSE	FALSE
EGD80771	0.431748	4.66753	0.0589109	['IPR019142|Dymeclin']	Q7RTS9	Dymeclin (Dyggve-Melchior-Clausen syndrome protein)	25.979	281	43	1.18e-15	FALSE	FALSE
EGD81017	-0.504152	4.15309	0.0590286	['IPR002067|Mitochondrial carrier protein', 'IPR018108|Mitochondrial substrate/solute carrier', 'IPR023395|Mitochondrial carrier domain superfamily', 'IPR042164|Solute carrier family 25 member 44']	Q96H78	Solute carrier family 25 member 44	38.436	307	73	1.03e-68	FALSE	FALSE
EGD78360	-0.409719	5.24343	0.0593163	['IPR005654|ATPase, AFG1-like', 'IPR027417|P-loop containing nucleoside triphosphate hydrolase']	Q8WV93	AFG1-like ATPase (Lactation elevated protein 1) (EC 3.6.-.-) (Protein AFG1 homolog)	37.741	363	60	2.32e-67	FALSE	FALSE
EGD83445	0.401342	5.94273	0.0595509	['IPR000977|DNA ligase, ATP-dependent', 'IPR012309|DNA ligase, ATP-dependent, C-terminal', 'IPR012310|DNA ligase, ATP-dependent, central', 'IPR016059|DNA ligase, ATP-dependent, conserved site', 'IPR012308|DNA ligase, ATP-dependent, N-terminal', 'IPR036599|DNA ligase, ATP-dependent, N-terminal domain superfamily', 'IPR012340|Nucleic acid-binding, OB-fold']	P18858	DNA ligase 1 (EC 6.5.1.1) (DNA ligase I) (Polydeoxyribonucleotide synthase [ATP] 1)	54.416	702	58	0	FALSE	FALSE
EGD76667	0.465331	5.10272	0.0597196	['IPR002052|DNA methylase, N-6 adenine-specific, conserved site', 'IPR029063|S-adenosyl-L-methionine-dependent methyltransferase superfamily']	Q7Z4G4	tRNA (guanine(10)-N2)-methyltransferase homolog (EC 2.1.1.-) (tRNA guanosine-2'-O-methyltransferase TRM11 homolog)	43.976	166	46	1.89e-37	FALSE	FALSE
EGD72764	-0.664748	4.26132	0.0597196	['nan|nan']	Q9BQS8	FYVE and coiled-coil domain-containing protein 1 (Zinc finger FYVE domain-containing protein 7)	25.701	214	33	0.005	FALSE	FALSE
EGD83590	-0.722735	3.03059	0.0598688	['nan|nan']							FALSE	FALSE
EGD74291	0.457173	4.313	0.0599825	['IPR003903|Ubiquitin interacting motif']							FALSE	FALSE
EGD75785	1.28915	4.72605	0.060042	['IPR032179|Pesticidal crystal protein Cry22Aa, Ig-like domain', 'IPR013783|Immunoglobulin-like fold', 'IPR003347|JmjC domain', 'IPR039994|JmjC domain-containing', 'IPR035976|Sushi/SCR/CCP superfamily', 'IPR000436|Sushi/SCR/CCP domain']	Q7Z407	CUB and sushi domain-containing protein 3 (CUB and sushi multiple domains protein 3)	25.991	454	14	1.29e-26	FALSE	FALSE
EGD76098	0.452277	4.11497	0.0601774	['nan|nan']							FALSE	FALSE
EGD74128	-0.491491	8.60586	0.0604774	['IPR020818|GroES chaperonin family', 'IPR037124|GroES chaperonin superfamily', 'IPR018369|Chaperonin GroES, conserved site', 'IPR011032|GroES-like superfamily']	P61604	10 kDa heat shock protein, mitochondrial (Hsp10) (10 kDa chaperonin) (Chaperonin 10) (CPN10) (Early-pregnancy factor) (EPF)	59.574	94	96	5.34e-31	FALSE	FALSE
EGD79226	-0.492951	4.41838	0.0604952	['IPR027267|AH/BAR domain superfamily', 'IPR031160|F-BAR domain', 'IPR000048|IQ motif, EF-hand binding site', 'IPR011993|PH-like domain superfamily', 'IPR001849|Pleckstrin homology domain']	Q9BY11	Protein kinase C and casein kinase substrate in neurons protein 1 (Syndapin-1)	23.05	282	42	2.74e-15	FALSE	FALSE
EGD82363	0.63979	6.14609	0.0606165	['IPR016181|Acyl-CoA N-acyltransferase', 'IPR011496|Beta-N-acetylglucosaminidase', 'IPR017853|Glycoside hydrolase superfamily', 'IPR000182|GNAT domain']	O60502	Protein O-GlcNAcase (OGA) (EC 3.2.1.169) (Beta-N-acetylglucosaminidase) (Beta-N-acetylhexosaminidase) (Beta-hexosaminidase) (Meningioma-expressed antigen 5) (N-acetyl-beta-D-glucosaminidase) (N-acetyl-beta-glucosaminidase) (Nuclear cytoplasmic O-GlcNAcase and acetyltransferase) (NCOAT)	54.015	274	39	3.06e-99	FALSE	FALSE
EGD78096	-0.706243	4.16032	0.0608646	['IPR002625|Smr domain', 'IPR036063|Smr domain superfamily']							FALSE	FALSE
EGD77432	0.497676	6.51749	0.0610578	['IPR000340|Dual specificity phosphatase, catalytic domain', 'IPR029021|Protein-tyrosine phosphatase-like', 'IPR000387|Tyrosine-specific protein phosphatases domain', 'IPR020422|Dual specificity protein phosphatase domain']	Q8WUK0	Phosphatidylglycerophosphatase and protein-tyrosine phosphatase 1 (EC 3.1.3.27) (PTEN-like phosphatase) (Phosphoinositide lipid phosphatase) (Protein-tyrosine phosphatase mitochondrial 1) (EC 3.1.3.16, EC 3.1.3.48)	32.667	150	62	1.56e-18	FALSE	FALSE
EGD78429	0.562955	2.95774	0.0613613	['IPR011009|Protein kinase-like domain superfamily', 'IPR001611|Leucine-rich repeat', 'IPR025875|Leucine rich repeat 4', 'IPR003591|Leucine-rich repeat, typical subtype', 'IPR032675|Leucine-rich repeat domain superfamily', 'IPR000719|Protein kinase domain', 'IPR001245|Serine-threonine/tyrosine-protein kinase, catalytic domain']	Q8TF66	Leucine-rich repeat-containing protein 15 (Leucine-rich repeat protein induced by beta-amyloid homolog) (hLib)	34.409	279	21	9.93e-30	FALSE	FALSE
EGD82432	0.640208	6.70727	0.0615026	['IPR004241|Autophagy protein Atg8 ubiquitin-like', 'IPR029071|Ubiquitin-like domain superfamily']	Q9BXW4	Microtubule-associated proteins 1A/1B light chain 3C (Autophagy-related protein LC3 C) (Autophagy-related ubiquitin-like modifier LC3 C) (MAP1 light chain 3-like protein 3) (MAP1A/MAP1B light chain 3 C) (MAP1A/MAP1B LC3 C) (Microtubule-associated protein 1 light chain 3 gamma)	50	34	44	1.34e-07	FALSE	FALSE
EGD83599	-0.597301	5.92684	0.0620174	['IPR013892|Cytochrome c oxidase biogenesis protein Cmc1-like']	Q8N4Q1	Mitochondrial intermembrane space import and assembly protein 40 (Coiled-coil-helix-coiled-coil-helix domain-containing protein 4)	30.233	43	42	2.4	FALSE	FALSE
EGD73929	-0.510493	4.78999	0.0620511	['nan|nan']	O15083	ERC protein 2	26.702	191	41	0.053	FALSE	FALSE
EGD77405	0.422708	4.79069	0.0622379	['IPR038765|Papain-like cysteine peptidase superfamily', 'IPR001394|Peptidase C19, ubiquitin carboxyl-terminal hydrolase']	A0A8I5KNN9	Inactive ubiquitin carboxyl-terminal hydrolase 54	23.457	324	31	2.61e-16	FALSE	FALSE
EGD76518	-0.489534	7.59566	0.0622379	['nan|nan']	A6QRJ1	V-type proton ATPase subunit S1	24.457	184	59	0.035	FALSE	FALSE
EGD74515	0.531499	6.42599	0.0623725	['IPR004000|Actin family', 'IPR043129|ATPase, nucleotide binding domain', 'IPR001478|PDZ domain', 'IPR036034|PDZ superfamily', 'IPR001660|Sterile alpha motif domain', 'IPR013761|Sterile alpha motif/pointed domain superfamily']	A0A804HKV3	Actin, alpha skeletal muscle	30.814	172	10	1.09e-21	FALSE	FALSE
EGD82992	-0.493408	5.22099	0.0625978	['IPR029058|Alpha/Beta hydrolase fold']	Q63HM1	Kynurenine formamidase (KFA) (KFase) (EC 3.5.1.9) (Arylformamidase) (N-formylkynurenine formamidase) (FKF)	33.058	121	48	1.74e-12	FALSE	FALSE
EGD74119	-0.701256	4.16519	0.0626346	['IPR003593|AAA+ ATPase domain', 'IPR011527|ABC transporter type 1, transmembrane domain', 'IPR036640|ABC transporter type 1, transmembrane domain superfamily', 'IPR003439|ABC transporter-like, ATP-binding domain', 'IPR017871|ABC transporter-like, conserved site', 'IPR030260|nan', 'IPR027417|P-loop containing nucleoside triphosphate hydrolase', 'IPR039421|Type 1 protein exporter']	Q9NRK6	ATP-binding cassette sub-family B member 10, mitochondrial (ABC-mitochondrial erythroid protein) (ABC-me protein) (ATP-binding cassette transporter 10) (ABC transporter 10 protein) (Mitochondrial ATP-binding cassette 2) (M-ABC2)	42.241	580	82	9.64e-143	FALSE	FALSE
EGD75930	0.431644	5.03869	0.0627398	['IPR046349|C1-like domain superfamily', 'IPR002219|Protein kinase C-like, phorbol ester/diacylglycerol-binding domain', 'IPR000159|Ras-associating domain', 'IPR033614|Ras association domain-containing protein 1-6', 'IPR011524|SARAH domain', 'IPR029071|Ubiquitin-like domain superfamily']	Q9NS23	Ras association domain-containing protein 1	35.082	305	77	1.43e-42	FALSE	FALSE
EGD80367	0.78353	3.68707	0.0628581	['IPR002110|Ankyrin repeat', 'IPR036770|Ankyrin repeat-containing domain superfamily', 'IPR011009|Protein kinase-like domain superfamily', 'IPR000719|Protein kinase domain', 'IPR017441|Protein kinase, ATP binding site', 'IPR001245|Serine-threonine/tyrosine-protein kinase, catalytic domain', 'IPR008271|Serine/threonine-protein kinase, active site']	Q02779	Mitogen-activated protein kinase kinase kinase 10 (EC 2.7.11.25) (Mixed lineage kinase 2) (Protein kinase MST)	37.956	137	22	3.95e-20	FALSE	FALSE
EGD72580	0.415795	6.31498	0.0628581	['IPR031327|Mini-chromosome maintenance protein', 'IPR008046|DNA replication licensing factor Mcm3', 'IPR001208|MCM domain', 'IPR041562|MCM, AAA-lid domain', 'IPR027925|MCM N-terminal domain', 'IPR033762|MCM OB domain', 'IPR012340|Nucleic acid-binding, OB-fold', 'IPR027417|P-loop containing nucleoside triphosphate hydrolase']	P25205	DNA replication licensing factor MCM3 (EC 3.6.4.12) (DNA polymerase alpha holoenzyme-associated protein P1) (P1-MCM3) (RLF subunit beta) (p102)	45.215	721	79	0	FALSE	FALSE
EGD72381	0.54925	5.37007	0.0628581	['IPR039361|Cyclin', 'IPR013763|Cyclin-like', 'IPR036915|Cyclin-like superfamily', 'IPR004367|Cyclin, C-terminal domain', 'IPR006671|Cyclin, N-terminal']	P20248	Cyclin-A2 (Cyclin-A) (Cyclin A)	48.148	270	47	2.28e-80	FALSE	FALSE
EGD80557	-0.415133	6.12259	0.0629827	['IPR013177|Mitochondrial mRNA-processing protein COX24, C-terminal']	M0R0E6	Choriogonadotropin subunit beta variant 2	39.286	56	28	0.31	FALSE	FALSE
EGD77507	0.396698	6.74606	0.0630813	['IPR028011|Domain of unknown function DUF4476']							FALSE	FALSE
EGD79255	-0.480257	4.63617	0.0634487	['IPR000008|C2 domain', 'IPR035892|C2 domain superfamily', 'IPR011993|PH-like domain superfamily', 'IPR001849|Pleckstrin homology domain', 'IPR039360|Ras GTPase-activating protein', 'IPR028555|nan', 'IPR023152|Ras GTPase-activating protein, conserved site', 'IPR001936|Ras GTPase-activating domain', 'IPR008936|Rho GTPase activation protein', 'IPR001562|Zinc finger, Btk motif']	O95294	RasGAP-activating-like protein 1 (RAS protein activator like 1) (Ras GTPase-activating-like protein)	32.129	747	93	9.53e-104	FALSE	FALSE
EGD77820	-0.406051	5.68546	0.0636512	['IPR027417|P-loop containing nucleoside triphosphate hydrolase', 'IPR000795|Translational (tr)-type GTP-binding domain', 'IPR009000|Translation protein, beta-barrel domain superfamily', 'IPR009001|Translation elongation factor EF1A/initiation factor IF2gamma, C-terminal', 'IPR004160|Translation elongation factor EFTu/EF1A, C-terminal']	B7Z524	HBS1-like protein (cDNA FLJ52343, highly similar to HBS1-like protein)	46.572	423	64	1.87e-129	FALSE	FALSE
EGD74167	0.756041	2.25805	0.0641991	['IPR042098|Taurine dioxygenase TauD-like superfamily', 'IPR003819|TauD/TfdA-like domain']	A0A0A0MSA0	Laminin subunit alpha-3	28.814	59	35	0.93	FALSE	FALSE
EGD82961	1.15145	1.14136	0.0642645	['IPR009011|Mannose-6-phosphate receptor binding domain superfamily']	Q9Y2F5	Little elongation complex subunit 1 (Interactor of little elongator complex ELL subunit 1)	32.609	46	15	7.7	FALSE	FALSE
EGD72527	-0.438269	4.93684	0.0642645	['IPR027640|Kinesin-like protein', 'IPR019821|Kinesin motor domain, conserved site', 'IPR001752|Kinesin motor domain', 'IPR036961|Kinesin motor domain superfamily', 'IPR027417|P-loop containing nucleoside triphosphate hydrolase']	O15066	Kinesin-like protein KIF3B (HH0048) (Microtubule plus end-directed kinesin motor 3B) [Cleaved into: Kinesin-like protein KIF3B, N-terminally processed]	45.174	777	99	0	FALSE	FALSE
EGD72745	-0.830979	2.81112	0.0643018	['nan|nan']	Q68CQ4	U3 small nucleolar RNA-associated protein 25 homolog (Digestive organ expansion factor homolog) (UTP25 small subunit processor component)	36.364	44	23	0.04	FALSE	FALSE
EGD75678	-0.568198	4.05431	0.0643023	['IPR002110|Ankyrin repeat', 'IPR036770|Ankyrin repeat-containing domain superfamily']	Q96I34	Protein phosphatase 1 regulatory subunit 16A (Myosin phosphatase-targeting subunit 3)	39.785	93	39	4.52e-10	FALSE	FALSE
EGD82859	-0.534422	7.09664	0.064476	['IPR026888|Acetyl-CoA hydrolase/transferase C-terminal domain', 'IPR038460|Acetyl-CoA hydrolase/transferase, C-terminal domain superfamily', 'IPR046433|Acetyl-CoA hydrolase/transferase', 'IPR003702|Acetyl-CoA hydrolase/transferase, N-terminal', 'IPR037171|NagB/RpiA transferase-like']	P49257	Protein ERGIC-53 (ER-Golgi intermediate compartment 53 kDa protein) (Gp58) (Intracellular mannose-specific lectin MR60) (Lectin mannose-binding 1)	30.172	116	23	1.5	FALSE	FALSE
EGD76861	0.604671	4.28361	0.0645027	['nan|nan']							FALSE	FALSE
EGD74329	-0.509791	3.80782	0.0645027	['IPR005123|Oxoglutarate/iron-dependent dioxygenase', 'IPR006620|Prolyl 4-hydroxylase, alpha subunit', 'IPR003582|ShKT domain']	Q02809	Procollagen-lysine,2-oxoglutarate 5-dioxygenase 1 (EC 1.14.11.4) (Lysyl hydroxylase 1) (LH1)	30.506	731	84	2.6e-97	FALSE	FALSE
EGD80123	0.438818	5.10916	0.0646734	['nan|nan']	Q4G0P3	Hydrocephalus-inducing protein homolog	29.412	85	74	0.031	FALSE	FALSE
EGD75747	-0.517178	5.23905	0.0648079	['IPR018391|Pyrrolo-quinoline quinone beta-propeller repeat', 'IPR002372|Pyrrolo-quinoline quinone repeat', 'IPR011047|Quinoprotein alcohol dehydrogenase-like superfamily', 'IPR015943|WD40/YVTN repeat-like-containing domain superfamily']	R4GNB1	Beta-alanine-activating enzyme	22.072	222	47	9.08e-10	FALSE	FALSE
EGD79413	0.584416	3.31894	0.0649278	['nan|nan']	Q2QGD7	Zinc finger protein ZXDC (ZXD-like zinc finger protein)	42	50	5	3.1	FALSE	FALSE
EGD82988	2.17756	2.49374	0.0649278	['nan|nan']							FALSE	FALSE
EGD73860	0.68495	2.88598	0.0650895	['IPR011009|Protein kinase-like domain superfamily', 'IPR000719|Protein kinase domain']	Q5TCY1	Tau-tubulin kinase 1 (EC 2.7.11.1) (Brain-derived tau kinase)	32.787	244	22	9.08e-39	FALSE	FALSE
EGD80143	0.451802	6.5305	0.0655626	['IPR035976|Sushi/SCR/CCP superfamily', 'IPR000436|Sushi/SCR/CCP domain']	Q2M2H8	Probable maltase-glucoamylase 2 (Maltase-glucoamylase (alpha-glucosidase) pseudogene) [Includes: Glucoamylase (EC 3.2.1.3) (Glucan 1,4-alpha-glucosidase)]	30.279	251	20	4.4	FALSE	FALSE
EGD75570	-0.408572	5.13942	0.0662746	['IPR013216|Methyltransferase type 11', 'IPR029063|S-adenosyl-L-methionine-dependent methyltransferase superfamily']	Q5TEU4	Arginine-hydroxylase NDUFAF5, mitochondrial (EC 1.-.-.-) (NADH dehydrogenase [ubiquinone] 1 alpha subcomplex assembly factor 5) (Putative methyltransferase NDUFAF5) (EC 2.1.1.-)	54.369	309	85	4.6e-115	FALSE	FALSE
EGD79436	-0.680576	2.40368	0.0666016	['IPR011009|Protein kinase-like domain superfamily', 'IPR001611|Leucine-rich repeat', 'IPR003591|Leucine-rich repeat, typical subtype', 'IPR032675|Leucine-rich repeat domain superfamily', 'IPR000719|Protein kinase domain', 'IPR001245|Serine-threonine/tyrosine-protein kinase, catalytic domain']	O43318	Mitogen-activated protein kinase kinase kinase 7 (EC 2.7.11.25) (Transforming growth factor-beta-activated kinase 1) (TGF-beta-activated kinase 1)	30.128	312	25	2.35e-26	FALSE	FALSE
EGD82622	0.50228	3.58401	0.0666016	['IPR025257|Deubiquitinating enzyme MINDY-3/4, conserved domain', 'IPR039785|Deubiquitinating enzyme MINDY-3/4']	Q4G0A6	Probable ubiquitin carboxyl-terminal hydrolase MINDY-4 (EC 3.4.19.12) (Probable deubiquitinating enzyme MINDY-4)	26.045	311	33	1.99e-12	FALSE	FALSE
EGD79865	-0.505222	8.69527	0.0666268	['IPR043129|ATPase, nucleotide binding domain', 'IPR012725|Chaperone DnaK', 'IPR018181|Heat shock protein 70, conserved site', 'IPR029048|Heat shock protein 70kD, C-terminal domain superfamily', 'IPR029047|Heat shock protein 70kD, peptide-binding domain superfamily', 'IPR013126|Heat shock protein 70 family']	P38646	Stress-70 protein, mitochondrial (75 kDa glucose-regulated protein) (GRP-75) (Heat shock 70 kDa protein 9) (Mortalin) (MOT) (Peptide-binding protein 74) (PBP74)	73.071	635	95	0	FALSE	FALSE
EGD82619	0.772499	1.86041	0.0666446	['nan|nan']							FALSE	FALSE
EGD79688	0.63024	4.69844	0.0666446	['IPR022343|GCR1-cAMP receptor', 'IPR017981|GPCR, family 2-like, transmembrane domain', 'IPR022340|G protein-coupled receptor GCR1 putative']	G3V1Z3	Transmembrane protein 116 (Transmembrane protein 116, isoform CRA_c)	32.727	55	26	1.4	FALSE	FALSE
EGD73686	0.719011	3.0829	0.0676074	['IPR027417|P-loop containing nucleoside triphosphate hydrolase']	K7EPE7	Vacuole membrane protein 1	41.667	48	12	0.31	FALSE	FALSE
EGD72658	0.77153	5.00069	0.0676074	['IPR028318|nan', 'IPR011009|Protein kinase-like domain superfamily', 'IPR044131|Dual specificity tyrosine-phosphorylation-regulated kinase 1A/1B, catalytic domain', 'IPR000719|Protein kinase domain', 'IPR017441|Protein kinase, ATP binding site', 'IPR008271|Serine/threonine-protein kinase, active site']	Q9Y463	Dual specificity tyrosine-phosphorylation-regulated kinase 1B (EC 2.7.12.1) (Minibrain-related kinase) (Mirk protein kinase)	54.745	411	88	3.92e-155	FALSE	FALSE
EGD72546	0.648422	4.0874	0.0676074	['IPR032171|C-terminal of Roc (COR) domain', 'IPR001611|Leucine-rich repeat', 'IPR032675|Leucine-rich repeat domain superfamily', 'IPR027417|P-loop containing nucleoside triphosphate hydrolase', 'IPR020859|Roc domain', 'IPR000157|Toll/interleukin-1 receptor homology (TIR) domain', 'IPR035897|Toll/interleukin-1 receptor homology (TIR) domain superfamily', 'IPR036388|Winged helix-like DNA-binding d…	H3BLT9	NLR family CARD domain-containing protein 3 (NOD3 protein, isoform CRA_d)	33.985	409	19	1.24e-40	FALSE	FALSE
EGD77896	-0.485316	5.11005	0.0677777	['IPR013057|Amino acid transporter, transmembrane domain']	Q7Z2H8	Proton-coupled amino acid transporter 1 (Proton/amino acid transporter 1) (hPAT1) (Solute carrier family 36 member 1)	20.459	479	97	3.51e-13	FALSE	FALSE
EGD72359	0.914924	5.29241	0.0680222	['nan|nan']	Q5SV97	PGC-1 and ERR-induced regulator in muscle protein 1 (PPARGC1 and ESRR-induced regulator in muscle 1) (Peroxisome proliferator-activated receptor gamma coactivator 1 and estrogen-related receptor-induced regulator in muscle 1)	31.818	88	17	1.4	FALSE	FALSE
EGD81151	-0.527644	4.15902	0.0680222	['IPR040187|OCIA domain-containing protein 1/2']							FALSE	FALSE
EGD82880	0.489081	3.78317	0.0680487	['IPR028422|GREB1']	Q9C091	GREB1-like protein (Growth regulation by estrogen in breast cancer 1-like protein)	30.326	399	20	3.38e-34	FALSE	FALSE
EGD80897	0.586155	5.30518	0.0687131	['nan|nan']	A0A087WXC4	Tenascin-N	36.364	55	23	6.2	FALSE	FALSE
EGD77225	0.408166	5.79365	0.0687318	['IPR011009|Protein kinase-like domain superfamily', 'IPR001611|Leucine-rich repeat', 'IPR003591|Leucine-rich repeat, typical subtype', 'IPR026906|BspA type Leucine rich repeat region', 'IPR032675|Leucine-rich repeat domain superfamily', 'IPR000719|Protein kinase domain', 'IPR017441|Protein kinase, ATP binding site', 'IPR001245|Serine-threonine/tyrosine-protein kinase, catalytic domain', 'IPR0082…	P52564	Dual specificity mitogen-activated protein kinase kinase 6 (MAP kinase kinase 6) (MAPKK 6) (EC 2.7.12.2) (MAPK/ERK kinase 6) (MEK 6) (Stress-activated protein kinase kinase 3) (SAPK kinase 3) (SAPKK-3) (SAPKK3)	35.793	271	15	9.15e-39	FALSE	FALSE
EGD77593	0.4517	6.8128	0.068915	['IPR029058|Alpha/Beta hydrolase fold', 'IPR000073|Alpha/beta hydrolase fold-1', 'IPR022742|Serine aminopeptidase, S33']	Q9BV23	Monoacylglycerol lipase ABHD6 (EC 3.1.1.23) (2-arachidonoylglycerol hydrolase) (Abhydrolase domain-containing protein 6)	25.279	269	72	1.6e-08	FALSE	FALSE
EGD73206	-0.425782	4.69999	0.0690553	['IPR001544|Aminotransferase class IV', 'IPR036038|Aminotransferase-like, PLP-dependent enzymes', 'IPR043132|Branched-chain-amino-acid aminotransferase-like, C-terminal', 'IPR043131|Branched-chain-amino-acid aminotransferase-like, N-terminal']	O00425	Insulin-like growth factor 2 mRNA-binding protein 3 (IGF2 mRNA-binding protein 3) (IMP-3) (IGF-II mRNA-binding protein 3) (KH domain-containing protein overexpressed in cancer) (hKOC) (VICKZ family member 3)	36.17	47	15	2.2	FALSE	FALSE
EGD78121	0.591652	7.39366	0.0691855	['nan|nan']	O75446	Histone deacetylase complex subunit SAP30 (30 kDa Sin3-associated polypeptide) (Sin3 corepressor complex subunit SAP30) (Sin3-associated polypeptide p30)	26.786	56	40	0.55	FALSE	FALSE
EGD79443	-1.55781	5.20384	0.0694622	['nan|nan']							FALSE	FALSE
[truncated: 8,749 more rows]

## Sheet: cRFXa_TPM
	cRFXa_1	cRFXa_2	cRFXa_3	WT_1	WT_2	WT_3
EGD79890	24.5519	20.0898	27.6794	18.0259	17.7338	18.6894
EGD79563	2.81024	1.72912	2.2464	0	1.7509	0.547039
[truncated: 11,816 more rows]

## Sheet: FoxJ1_DifferentialExpression
transcript	FoxJ1_logFC	FoxJ1_logCPM	FoxJ1_FDR	InterProScan	Hsa_BLASThit_UniprotID	Hsa_BLASThit_UniprotName	Hsa_perc_identity	Hsa_align_length	Hsa_perc_coverage	Hsa_evalue	Cilia_Mass_Spec	Cilia_Mass_Spec_Conserved
[truncated: 10,090 more rows]

[truncated: 1 more sheets: FoxJ1_TPM]
