# Supplementary material for: An RFX transcription factor regulates ciliogenesis in the closest living relatives of animals
Source: Curr Biol. Author manuscript; Available in PMC 2023 Sep 27. (PMC10530576; doi:10.1016/j.cub.2023.07.022)
Supplement: Data S1 — Supporting information for phylogenetics, gene editing, RNA sequencing, conserved ciliary genes, and RFX motifs. Related to Figures 1–4. File S1 contains the query sequences used to identify RFX family members by BLAST (Tab 1), as well as detailed BLAST results (Tabs 5–15). It also includes the sequences used for both choanoflagellate and opisthokont/amoebozoan RFX phylogenetic tree construction (Tabs 3–4), as well as a summary of which choanoflagellate species contain which RFX sub-families (Tab 2). File S2 contains the query sequences used to identify Fox family members and candidate FoxJ1 orthologs by BLAST (Tab 1), as well as detailed BLAST results (Tabs 2–7). It also includes a summary of reciprocal best BLAST analysis for all taxa shown in Figure 1A (Tab 8) File S3 shows TPM values for cRFXa, cRFXb, cRFXc, and foxJ1 expression in each of three biological replicates across slow swimmer, fast swimmer, rosette, and thecate life history stages (Columns C-N). It also shows the results of edgeR differential expression tests comparing slow swimmer to thecate expression for each gene (Columns O-Q). File S4 contains detailed information on all CRISPR gene editing experiments, including gRNA sequences (Column C), homology-directed repair template sequences (Column D), and the number of clones genotyped (Column H). File S5 shows edgeR differential expression results for both cRFXaPTS–1 (Tab 1) and foxJ1PTS (Tab 3) RNA expression compared to wild-type controls. Only included are transcripts that showed an average TPM > 1 in at least one genotype. In addition to differential expression results, genes are annotated with their predicted InterProScan98 domains (Column E), the closest human BLAST hit (including name and BLAST result statistics; Columns F-K), and whether the protein product of the transcript was detected by mass spectrometry in S. rosetta cilia (Columns L-M). Separate tabs show raw TPM values across all biological replicates (Tab 2 for cRFXa, Tab 4 for [file NIHMS1923668-supplement-Data_S1.zip › Data_S1/FileS1_RFX_BLAST.xlsx]

## Sheet: Probes
Name	Uniprot	Amino Acids	Sequence
X. laevis RFX2	Q32NR3	174-249	HLQWLLDNYETAEGVSLPRS SLYNHYLRHCQDHKLDPVNAASFGKLIRSVFMGLRTRRLGTRGNSKYHYYGIRLKP
M. musculus RFX4	Q7TNK1	61-136	TLQWLEENYEIAEGVCIPRSALYMHYLDFC EKNDTQPVNAASFGKIIRQQFPQLTTRRLGTRGQSKYHYYGIAVKE
M. musculus RFX5	Q9JL61	91-167	AYRWIRNHLEEHMDTCLPKQSVYDAYRKYC ESLACCRPLSTANFGKIIREIFPDIKARRLGGRGQSKYCYSGIRRKT
C. elegans Daf-19	Q09555	260-334	TVNWLFENYEIGEGSLPRCELYDHYKKHCAEHRMDPVNAASFGKLIRSVFHNLKTRRLGTRGNSKYHYYGIRLKD
S. cerevisiae RFX1/CRT1	P48743	285-360	ALLWLMKNCKSQHDSYVPRGKIFAQYASSCSQNNLKPLSQASLGKLIRTVFPDLTTRRLGMRGQSKYHYCGLKLTV
S. rosetta cRFXa	F2UQN8	106-181	TVVWLHENFEACEDVSLGREPLYKHYIDHCKEMGQDPVNQ ASFGKLIRSVFPNLKTRRLGTRGNSKYHYYGIRVKE

## Sheet: ChoanoRFXsummary
Species	Cultured	cRFXa	cRFXb	cRFXc	*see ChoanoSeqsMLtree tab for unique protein identifiers
Salpingoeca rosetta	yes	yes	yes	yes
Monosiga brevicollis	yes	yes	no	yes
Salpingoeca helianthica	yes	yes	yes	yes
Choanoeca flexa	yes	yes	yes	yes
Choanoeca perplexa	yes	yes	yes	yes
Microstomoeca roanoka	yes	yes	yes	yes
Barroeca monosierra	yes	yes	yes	no
Hartaetosiga balthica	yes	yes	yes	yes
Hartaetosiga gracilis	yes	yes	yes	yes
Salpingoeca infusionum	yes	yes	yes	yes
Salpingoeca urceolata	yes	yes	no	yes
Salpingoeca punica	yes	yes	no	yes
Salpingoeca kvevrii	yes	yes	no	yes
Salpingoeca macrocollata	yes	yes	no	yes
Codosiga hollandica	yes	yes	no	yes
Mylnosiga fluctuans	yes	yes	no	no
Salpingoeca dolichothecata	yes	yes	no	no
Didymoeca costata	yes	yes	no	no
Diaphanoeca grandis	yes	yes	no	no
Savillea parva	yes	yes	no	no
Helgoeca nana	yes	yes	no	no
Acanthoeca spectabilis	yes	yes	no	no
Stephanoeca diplocostata	yes	yes	no	no
Bicosta minor	no	no	no	no
Craspedida sp UC1	no	no	no	no
Choanoflagellata sp UC4	no	no	no	no
Acanthoecidae sp 10tr	no	yes	no	no

## Sheet: ChoanoSeqsMLtree
Species	Gene Name	EukprotID	OtherID	OtherID_Source	Sequence
Stephanoeca diplocostata	cRFXa	EP00041_Stephanoeca_diplocostata_P036354	m.550140	Richter 2018, doi: 10.7554/eLife.34226	MNPLQSATDGTTQGVLGASSTLSTSVSMEASSTQRNAHGNDAVAATAAQAVLGAGVETVG GGTPSSAVSATACVPAASAAPTVSVGGGSARGSTAMNPFAQNITRTSPATVVWLHENYEA AEGVSLGRSTLYQHYTDHCNRLGQEPVNAASFGKLIRSVFPNLKTRRLGTRGNSKYHYYG ITVKQESTLHFEPDQVGGPHQRIRGRDATGVDDKGKSAGGVGTAAKSGTAGAATGDSAGA ATTPGLDSFFDLTVELPVFPPMLRAGGVVDSSSDFSKPYHAHLKDVLKTLCQANFSAVME KWSQFWGVIAAHFRDMLGTPQGIEHVDRCDAIFFDTLGTALFTDVLCNMPEDLTKEIRYF AKCMEPWMKTALEGYPDVLVAKKVVRVRAFAHA…
Savillea parva	cRFXa	EP00038_Savillea_parva_P026067	m.51138	Richter 2018, doi: 10.7554/eLife.34226	RRGSRMDEMPGSHVYQEMPPSATETSHISNSSGPDDDGESTSGSNVPKIGGPSAGKSSTTVNPFATNITRTSPATVVWLHENYEAAEGVSLGRSTLYQHYTDHCTALGQEPVNAASFGKLIRSVFPNLKTRRLGTRGNSKYHYYGIRVKEDSTLHFDADQVGGPHQRVRQRSDSKGGGKIKDEDDGDDAGGGPELDLYFDTMVELPAFPSVVGPAGLGKETDFSKPYHAHCKDVLKALCRADFQSVAEKWSQFWGVIAAHFRDLFSNQDGIDHVDKCDELFFDTLSRTVFTDVLRPMPEDLTKEIRYFAKCMEPWMRTALEGYPPELIEKKLVRIQKFSHALRRYTSLNHLAQAAENVLQDSKQTEHMLNDISCIDFRAIMSQADIACTCDADFVSLME…
Salpingoeca urceolata	cRFXa	EP00051_Salpingoeca_urceolata_P029587	m.490342	Richter 2018, doi: 10.7554/eLife.34226	MAAHALNRTPAATVDWMHENFEACEGGSLGRETLYKHYCDHCSGIGSEPVNQASFGKIIRSVFPGLKTRRLGTRGNSKYHYYGIKLQDNSTLFFSPDQIGGAHNRYRTGGKKTKKPKSEPSAAAANEPVIPAQYVRTPVLAAFPGSDPFCSAYNTHCQEALRAICAAEFEVVRTLWTQFWGTAVKIYTSLLNSDEGMQLVSQCDEKFWAAVEFALVVDPLCRVPESLIKEIRQFAKTMESVHVDAMQGLSEAFVLCRTTRIRALAKVIRRYTSLNHLAQAARTVVANAEQVGQMFKDVNCVDFRAVQAQVQIVFDCQTATLQQLEAEFKQGLEKRNTLELWAGWLQQVAKRYVLRHADHAAAAKGFQTRWCFCSSLVIRDLTLRSATSFGSFHLMRLLF…
Salpingoeca punica	cRFXa	EP00053_Salpingoeca_punica_P027966	m.26475	Richter 2018, doi: 10.7554/eLife.34226	QLQQQQQYEQQMQTPTVASNGTRIPVAIVSWLRENFSESPDTSLGREVLYGHFCDMCKATGQDVVNPASFGKIIRSVFPQLDTRRLGTRGNSKYHYYGIKCRETSTLKFPQDQIGGAHHRFRGRRSTAPSKTDPSAPNLVMSEYIDVSVELPPPLESRPAFREIAAAIHGHFNEILDCVKAGEFQAVEDRIYNFWSSDGPDLELLRQEAGCQLFAHCLQSLVNVLSKVLMVNVVVSMPEPLTKEMRHFGKNVETWFMNAYRTRGILEPETLSSPILQKFARALRRYTSLNHLSQAARSVLTNPEQVKSMHAEIGLLDFEAIQAQAGDVTQCDGRTVEEMNREFMDGLQNNLTVEDWAEWLQLKTADYLQATHSMQARSLVTRWSYFGSLVIRDLTLRSA…
Salpingoeca macrocollata	cRFXa	EP00052_Salpingeoca_macrocollata_P020917	m.177678	Richter 2018, doi: 10.7554/eLife.34226	VFSRAFDLLAGEESQGQYQVPQNPHLLLPALPIFFSPLCAAGLLLARDMAGFPFNFGLVQPGLVQPGVFDAQYLQLAAFSQPLAFMQQQQQQTAKQLQSSLVGRSSPATVVWLHENFEPADGISLGRETLYQHYVDFCTANSADPINQASFGKLIRSVFPDLKTRRLGTRGNSKYHYYGIRVRDASTLHFPADQVGGAQHRIRTKPGKAPKKEEEKKQETSSKMNLADYIDTRVQLPLFNSPLGIPIQPQQFTLPFRQCCQEIVALIGKAEFRKVESVWCEFWRQLDDSIVALLSTDIGRNYVWSLILPFLSVIERMLMTDVLAPTPEQLIKDIRTFGKGLEGWWKTSLEQRLPNIFVVTIGAVQSLARALRRYTSLNHLTRAARSVVENEDLVKQMSA…
Salpingoeca kvevrii	cRFXa	EP00050_Salpingoeca_kvevrii_P023007	m.136531	Richter 2018, doi: 10.7554/eLife.34226	GDCPGPQRPQPVPRAAHCSTAMSSQDPAQPQPTALTTPPYPQTMSRTSPATVVWLHENYEACEGVSLGRSTLYKHYEDHCAAIGQDPVNAASFGKLIRSVFPNLKTRRLGTRGHSKYHYYGIRLRDTSSLQFSPDQVGGAHNRYRARPPPERAANLAGKKNKNDDGASDELSPEEVRAHIHVSTSLPEFPPMSNVPELEQHDFSKPYHAHCKEVLSSITKAQFAVVQNQFQQFWGNVALHFRGMLLTDAGIDYVDACDKLFFNSILNALMTNVLHPMPENLTKEIRFFAKCLEPWVRSAMEGYPAPLIDRRLQRVTIVARKLRRYTSLNHLAGAARPVLTSADQTEKMLADFASLDFVSIHEQAGRICGCEQHVVSTYHGEFRDALGNTSGLEHWARWL…
Salpingoeca helianthica	cRFXa	EP00048_Salpingoeca_helianthica_P024834	m.35781	Richter 2018, doi: 10.7554/eLife.34226	INAIFGFHGALKRRQMDRQPPIPNPAAAAALTLSTPHMAPTFTPSVGYSQVTLQAPVTVGGAKVVGAVAAAPAFAQNVTRTSPATVTWLHDHFEAAEGVSLGRSTLYQHYCDHCTLHRYDPVNQASFGKLIRSVFPNLKTRRLGTRGNSKYHYYGIRLKDSSPLTFPSDQIGGAHNRYRSRAPNEKVPTKVKKAGPAAAKPEQGDVEAFLNGTLVLPDFPTVPGDDFSRLYHANCKEAVRLASKAEFSKIQALWEKFWASQTRPMLATAAGIAHVLRCDDIFLPILGRTLMFDVLAPMPESLVRELRFFSKCLEAWTKSAMPKYPALLEARLARLRPLAHNLRRFTTLNHLAQAARPVLGNSEQTTQMSIDLSILEFAHINAQARGVCGCDGRFAERIE…
Mylnosiga fluctuans	cRFXa	EP00047_Mylnosiga_fluctuans_P023238	m.134361	Richter 2018, doi: 10.7554/eLife.34226	MCSWPARLRPLRPFNSRTSHARSCSCVLGFAFSPHSAQYIPAGYSQVTLQAPAAAQGPAAAAPRPPIVPAQSAAFTQNVTRTAPATVVWLHEHFEAAEGVSLGRSTLYQHYCDHCTLHHYDPVNQASFGKLIRSVFPNLKTRRLGTRGNSKYHYYGIRLRDASPLIFPTDQVGGAHNRYRSRAPSDKPKTKKPVGASAKPEAADVDTYLSATVPLPDFPGQSSDEFSKIYHAHCKEVLRLAGKAEFSKIPPLWEKFWSTQGRPMFGTPAGIAHVVKCDEVFYGALGRALMVDVLAPMPEALVKEIRYFAKGIEPSIKACLEKYPGLQEARLAKAHQMAHSLRRFTALTHLAQAARSVFSSGEQMSQMAVDIGLLDFASIHAQNGRVTGCDPAFAQRVEG…
Microstomoeca roanoka	cRFXa	EP00043_Microstomoeca_roanoka_P018564	m.200350	Richter 2018, doi: 10.7554/eLife.34226	TTTTTTSTSSASAPLSITLKQTLPPSSISTANPTPTSTTIGRPTSAASLVTTTNTGQLPHSQIKSEPVVMQPLSTPVSVHQSQLSSFSRTNTPANGLGAPGVSLSTPSSSMIAAKPRSSNPFSHNISRTAPATVVWLHDNFEACEDVSLGREPLFKHYIDHCKELGQDPVNQASFGKLIRSVFPNLKTRRLGTRGNSKYHYYGIRLKDNSKLYFDQNQIGGAHHRFRAKTGAKQPKKKTTTEAAPEQEPTSPSDETSQFCNKEIELPPFPSMVTQGYSAKDDFSKPYHANCKEVLRAIGVGDFDRVQTIWNQFWGSIAAHFKPILATEAGLDNLRSCDDIFHSTIKKMLIEDVLAAVPEARIKQIRFFGKRLETWIKTALEGFPDVLVQAKTEKVRKLA…
Hartaetosiga balthica	cRFXa	EP00055_Hartaetosiga_balthica_P005248	m.15162	Richter 2018, doi: 10.7554/eLife.34226	PIQQQQQPLDQKSKSKAPPPTTKRPTNPYTHNISRSSPATVIWLHENFEACEDISLGREPLFDHYNAHCRSLGHEPLNQASFGKLIRSVFPNLKTRRLGTRGNSKYHYYGIKVKSSSLLHFDSSQIGGANHKYQRPSRKKKLQPKELTREVPNPNDWTSFIDGNVELPLFPSLSSQGFATKDDFCKPYHVNCKEVLRAVCVGDFDKVQNIINQFWGSIAAHFKVILASAHGRNAVLKCDEILYISLKKAIAHDALLPVPENLVKQIRYFGKYIEPWTETALDGFDPRLVREKCALAKKFGYFLRRFTSLNHLISSMSGVVQTSSIALSMVEDLKAIDFDSVHSQCAAVASCKRESAQIFFEEVLENLRKQVTVVGWAQWLHVKLRLVCGSSGSDEDKMR…
Barroeca monosierra	cRFXa	EP01147_Barroeca_monosierra_P004191	gene4191-6537_t	Hake 2021, doi: 10.1101/2021.03.30.437421	MSTSSQTQHQSARQPFETSQASSGTRLLYTPTNSTQPIGSACDVVSHIRNLAAHPKHDRQ PQQALLLTNDQANKRIETAQQRNSSMDYLYHNIPATVTYSESEAATTAAPTPGTVSSVTS STSNRARMANPFSHNISRTSPATVVWLHENFEACEDMSLGREPLFKHYLDHCKEMCQDPV NQASFGKLIRSVFPNLKTRRLGTRGNSKYHYYGIRVKDTSKLYFDKSQIGGAHHRFRNKP STKAKKKTSVSATGDSAQSPSVPSDADESSQYLNASVELPTFPSMVTQGCSAQEDFSKPY HVNCKEVIRAVSLAQFDKVETIWNQFWGSIAAHFKTILATEAGLQAVLRYDDIFHDTIKK VLICNALEPLPEHLVKQIRFFGKRLVPWIKTAL…
Salpingoeca rosetta	cRFXa	EP00044_Salpingoeca_rosetta_P001131	EGD79943	Ensembl Protist	MSQQQGVPSSAAPVQGNVMNMAPGQPQAGTSMPMTQPTQQPAHPHQSQLHTPQPAVQYNHAGTTSAATPGVANPAATSTPSTTSSSKPARPSNPYTHNISRTAPATVVWLHENFEACEDVSLGREPLYKHYIDHCKEMGQDPVNQASFGKLIRSVFPNLKTRRLGTRGNSKYHYYGIRVKETSRLYFDKTQIGGAHHRFRAKSTQKPKKKVAPTHTNDKDRPPHADELSKYCNTQVELPAFPSMVSQGFSAKEDFSKPYHANCKEVLRAVASGEFDRVQQIWNQFWGSIAAHFKTVLGTEAGLQTVLRCDDIFHNTLKKMLVGNVLQPIPEHLVKQIRFFGKRLEPWIKTALEGLPASLVQAKATKVRNLAHLLRRYTSLNHLCCASKAVLDDHRSVQV…
Monosiga brevicollis	cRFXa	EP00046_Monosiga_brevicollis_P008351	EDQ84848	Ensembl Protist	MLEILRGRTGHTSIIYAGGPPLSALCVRAYEDPNGHPLSDSLCISSLILALILPLSNTLCVFFLTVFFVCVRVSLCLSLSLSVSLCLCLSLSLSVSLSVSLSLSNFLSLCLSLSLSLSLSVSLSLSLSVSVSVSVSSLSLSLNFFFSVQVCVCNGMAQPLPANSMAPGATMGGRPIAPSAAPPMSQAPMGQPTSKAPIVSYMPTSYGYTRPPYGGGYVTAPYGMPYRGTTMPPAMVAAPGRMLSNPYSHNISRTSPATVVWLHENFEACDDTSLGREPLFAHYIEHCKTLNQEPVNQASFGKLIRSVFPNLKTRRLGTRGNSKYHYYGIRLKESTKLDFDPTQIGGAHTKTRKTKDESNSNTGTPAPTTTKRKSSTRASKARDAAGPSSKAEAPSSPRN…
Diaphanoeca grandis	cRFXa	EP00040_Diaphanoeca_grandis_P014717	m.74784	Richter 2018, doi: 10.7554/eLife.34226	HHYYYYYSSSSSITTPSSYSNPTSGTLSQPPMSTTTNPITIPKTEPSVLSNVGQGNSDLAYTDGDGVSGSKAQTAASNKANPFAQNISRTSPATVVWLHENYEAAEGVSLGRSTLYQHYADHCEGIDQEPVNPASFGKLIRSVFPYLKTRRLGTRGNSKYHYYGIRVKQDSKLEFAPDQIGGPHQRIRSNPGPGGAGSCIGGVNPGGKPKIKTDKDDENDSAAIEMGDFIDTMVVLPEFPPMNAVVGLEKADDFNKPYHAHCKDILKTLGKGDFLQLIPEKWSQFWGVIAIHFRDVLGSTPGVNHVDRCDEIFFATLSQAIFTDVLCSMPEELIKQIRYFAKWMEPWIKTALEGYPQTLVEKKLVRVRAFAHALRRYTSLNHLAQAAQNVLQDVKQTEQ…
Choanoeca flexa	cRFXa	EP00730_Choanoeca_flexa_P008595	TRINITY_DN12510_c2_g1_i1.p1	Brunet 2019, doi: 10.1126/science.aay2346	MSGEPPAKTAHVATSESAPQQPSQPPIITASTAPTATSSSAIPSAIVTGPQQATSTTAVSRQTVATTMPSTSRPTYVSISQGPYGTTYRPVMTTNMPHNAYSMQHQRPMVSNYMPGYGTVTSYVRAPGAYGTYRATYTMMPSTSYRPAMGQAHSAQKAANARQSNPYAHNVSRTSPATVVWLHENYESCDDTSLGREPLFQHYIDHCKSIGQDPVNQASFGKLIRSVFPNLKTRRLGTRGNSKYHYYGIRLKAGSKLHFDPSQVGGASSRGSRGKAKTAPKTKIKQENQEGSDNGSETGTREASQAAASRYSDLFRQDVELPNFPSPRVTSTEDFSKPFHAHCKKALETIAGGDFNPVKTQWNQFWGTIAVHFKKVLSSPEGIANVLHGDDLFLSALRK…
Salpingoeca urceolata	cRFXc	EP00051_Salpingoeca_urceolata_P017668	m.4267	Richter 2018, doi: 10.7554/eLife.34226	AQYGHQHQQDLSPTFVACDLTPCVLLQNQTMEPRAPGPARPNSVDGQVLLSGGHGIGGGEESTAALAAAAAFFDAPVTLPPSNGTRPVGRHTDNSAPGSWSSSLEGELQHSEHSAWKTLYQPDAAAATTVGAPRFGLPLSAAVRQGQRMHHRAHRHHHHHQNHDAATGGGLLPLLPAFSEPALGDRAYRADTTCQLSSAPTHFVSSASSAPSLRASFPETAAGLPLFIMPDTSYTPETLGAPLDRHRRVQGGRDDPSLASLLQPSSTPGWPAQHAGGGSAPFSDLHLAGRHIESAEVNDDTVSYPGRTNHHSNHRSQHHTSRHVTHYSHSNSRLGEGTHMPFQDTFHTSQPLHDVWDPQHFMDHSRHHGMPHRRGIVHGTQDGTQSVLDLEPTISAPCE…
Salpingoeca infusionum	cRFXa	EP00049_Salpingoeca_infusionum_P007161	m.116316	Richter 2018, doi: 10.7554/eLife.34226	MSHPAAKQPKIESQSLNVGQPQLPQHAGQQLPPPAQALHLAPQGHPTQIMGAPTQVMAVGVPQPAPAVKPAASVVPTTSATTASVPSAVVRQLPRQSNPYAHNITRTSPATVIWLHENFEACEDRSLGREPLYNHYCEHCKSLNQEPVNQASFGKLIRSVFPDLKTRRLGTRGNSKYHYYGVKLKGSCNLFFDETQIGGAHHKYRGKGPSKKSKSEKTSASAKDLDAPTAASWADCIDTKATLPPFPTLTAKGFTAEEDFCTPYHAHCKQVLKAVYQGNFSSLPDVFNQFWGTIAKHFSEVLASQSARDTVLLCDDLFLATLLKVLMPDVLKPLPEEMIRQIRNFAKNVVSWIKTAVSGFDEAFVKAKCANFSKMAKLVRRFTSLNHLFKAVKVVVTDQ…
Salpingoeca dolichothecata	cRFXa	EP00054_Salpingoeca_dolichothecata_P008132	m.46486	Richter 2018, doi: 10.7554/eLife.34226	QQQQQQQQLQQQPGLGGPRFRPAQNIPYMQPIQNVQIRPNGGVPFTFTYPASQSQGQFIRGPFPGQPLPFNPNMYPNMRHNMPLSVAQPSNNTISRSSPATIAWLRDNFVAAEGISLGRSTLYQHYCNHCEAMGSDPVNTASFGKLIRSVFPNLKTRRLGTRGNSKYHYYGLQVKPNSTLHFPDDQIGGPHTRIRSKTYETKGDKKKKKEGKGDGKEDDLSEHLNTTVRVPGFPSSKKLPGFDQNVDFGGSYHKNCAEVLKRVQAAQFEEVQALWDNFWTAAKTKFKKLFDAKEGVKLVDDCNKIFFRALSDTLMTNVLVCMPEALIKDIRLFAKSMEPCFKPLMEPLPETVAANHMQHCQRLSNALRRYTSLNHLAQAARGVLSDASQTSQMLKDFST…
Helgoeca nana	cRFXa	EP00037_Helgoeca_nana_P013717	m.126546	Richter 2018, doi: 10.7554/eLife.34226	MIFGELQEAGLVASAVPLSAAAAVGTMEYLDDDGSAGAAVKAEQIADDSDLGGFTTDVPKAGGPSAGKSTATVNPFATNITRTSPATVVWLHDNYEAAEGVSLGRSTLYQHYTDHCTALGQEPVNAASFGKLIRSVFPNLKTRRLGTRGNSKYHYYGIQVKTESTLHFEADQVGGPHQRVRQPANSKGPGSNLPGESEAGEAGVGPELELYFDTAVELPQFPTTVGPAGLEKTTDFSKPYHAHCKDVLKALCRADFQSVAEKWSQFWGVIAAHFRDLFADEDGIRHVDRCDELFFDTLSRTVFTDVLRPMPEDLTKEIRYFAKCMEPWIKTALEGYPAALVERKLVRIRTFSHALRRYTSLNHLSQAAENVLQDEKQTVHMLKDITCIDFGAICAQADL…
Hartaetosiga gracilis	cRFXa	EP00056_Hartaetosiga_gracilis_P008830	m.127079	Richter 2018, doi: 10.7554/eLife.34226	MQQQMQQQMQQQMQQQQQMMHPFQQQMAPQQQQQHSHILQEYQDQKPKPKPKSTTARRSNPYTHNISRSSPATVVWLHENFEACEDISLGREPLFAHYVTHCRSLGHEPLNQASFGKLIRSVFPNLKTRRLGTRGNSKYHYYGIKVQPSSSLHFDSSQIGGANHKYKRPSRKKKPQQKESVREVPNPNDWSKFLNKDVELPLFPSLVAKGFSTEDDFCKPYHANCKEVLRAVCVGDFEKVPNILNQFWGSIAAHFRTVLASKDGREAVLKCDEILYISIKKAIAQDALATLPENLVKQIRYFGKYFQQWME
Didymoeca costata	cRFXa	EP00039_Didymoeca_costata_P005674	m.83562	Richter 2018, doi: 10.7554/eLife.34226	MNWRGMSSAEQMAGVNPHPGLARSIAVTNSSGKGISKPTVTFPVPGPAGTEKDSTAQDDKLKPTTNRYSHNLTRLSPDTIVWLHTHLEASEGVSLGRFTLYEHYVTHCREVQQDPVNTASFGKLIRSVFPNLKTRRLGTRGNSKYHYYGIRVRDTSTLHFDPDQVGGPQQRVRVKTEGGDDSHTSLSEFIDTTVRLPRFPSIRTVPGLQDVADFSVPYYAHCHRVLQTLCEGGFDKIEEMWGQFWGVIAAHFRSSIQTDGGMKFVDNCDALFFATMHDALVTDVMCEMPEELTKDLRFFAKHMESYMKAALEGYPQALLDAKLHRVRSFAHTLRRYTSLNHLAQAARGVMVDKAQSQQMLQDIQCLDFDAIIDQAEPVCRCPKEIVVKLREDFEVALQE…
Choanoeca perplexa	cRFXa	EP00045_Choanoeca_perplexa_P11955	m.128437	Richter 2018, doi: 10.7554/eLife.34226	MADQPATKVARLTASQPAPQPQQPAQSTAATVAQPPDAPAPASTSSAIVTGAQQPQPAAVARQPVMTSMPTVSRPTYVSISQGPYGTTYRPMMTSNVPQTAYAMQHGRPVMSGYMGASYGTSYVRAPTYGTYRATYTMMPTTSYRPATLSAPTHSMKPSSRQTNPYAHNVSRTSPATVVWLHENYESCDDTSLGREPLFQHYIEHCKTIGQDPVNQASFGKLIRSVFPNLKTRRLGTRGNSKYHYYGIRLKSTSTLQFDNTQVGGASARGSRTGKPSKATSGTKGAVKTEGVDGSDNGSERSTREASQAAAKRYEGIFRHDVELPTFPSLRATSAEDFSKPFHAHCKKALETIAGGDFNPVQTQWNQFWGTIAVHFKKVLATPEGIANVLQGDDLFLSA…
Acanthoeca spectabilis	cRFXa	EP00035_Acanthoeca_spectabilis_P036963	m.42850	Richter 2018, doi: 10.7554/eLife.34226	ATMDFDPPLDASITSADDSMNQPGLAGAAVPAGEFNAPHAATAEEERTASAVGKTSGPTAGKSSATVNPFATNITRTSPATVVWLHENYEAAEGVSLGRSTLYQHYTDHCSQLGQEPVNAASFGKLIRSVFPNLKTRRLGTRGNSKYHYYGIRVKSDSTLIFEADQVGGPHQRVRQRTDGKGVGKREDGEAGDAGAGPELDDFFDTKVDLPQFPSIVGDSGLEKATDFSKPYHAHCKDVLKALCRADFQSVAEKWSQFWGVIAAHFRELFTTERGIQHVDRCDELFFDTLSRTVFTDVLNPMPEDLTKEIRYFAKCMEPWIKTALEGYPPALVETKLLRIRTFSHALRRYTSLNHLAQAAENVLQDSKQTEHMLKDIVCIDFGAIYAQSDLACLCGTEF…
Salpingoeca helianthica	cRFXc-2	EP00048_Salpingoeca_helianthica_P021171	m.248146	Richter 2018, doi: 10.7554/eLife.34226	QQHQQQHQPQQTTPTLQTRTSSTDLPYHMYPAPAQTHPTTSMHFTTSLSSLQPPQAMWSDQFHPSFANQCFPSNPPPGPAPAPAAPYFLPYQYNNPYAFLNNPAPAPRHEASEPHAPFPTHATVAAATAQGGFAHSPYLPLQPPPPPRTLSHVQTQRSDAHAASPDSGVAPEGSENTLTHLALHTTSLLPPSPNVTAATTHTTPSMLPSGPPPPYASHAGCYVPATPSAMFSALALSPRGVAGPSPQMLPPSNSLPLTQTHMLSQSHSHLPLPPAPLTPVVSSQSLNENGSKSLSALARRCLTSNGMAATNDASLQSAQNTLSWLDASCEAGDTLHVARTTLYAHYLQHCTETGVLPVNTARFGKLLRRMFPKVFTRRLGVRKQSKYFYSGIALRPDVA…
Microstomoeca roanoka	cRFXb	EP00043_Microstomoeca_roanoka_P006549	m.63716	Richter 2018, doi: 10.7554/eLife.34226	QQQQQQQQGGYSFSPQTSRNQMGVMRPSNISSMTSTTPLPGGVQLMTVHGASMHMTPPITPSNGSMEDGDSSLSPRRLRNRSIRVDEDTITWLRANFEMKAGFTVERRMVYKAYCRHMESMMQEPTNAAGFGKVIRTVFASVTSRRLGSRGHSRYHYDGLRIKPSSAVAMLRLADEESTSPITEANTMLGLGGNGAVTSPNSRISAGTLMMLMHSLDKTLQLPSLPRLHVREVGVAVTQSEAQSLEDDVQTFWQLYEQHCQSLLDAVKTVNFGQAYAMVHAFWTDLPDRLRQLLPAEGLSNKIELWDSILYDTILHILVPEILRPVGANAHRTIVTFVEDLASSVTSLSDLDVNLPSNILRAKQAAAEVLMEIMQRRMALNNLAQAGMKMLSSESQVEQ…
Hartaetosiga gracilis	cRFXb	EP00056_Hartaetosiga_gracilis_P021585	m.24950	Richter 2018, doi: 10.7554/eLife.34226	QKQQQKQQQSTPQNQDNSSDMIFYYPSQAPSMASSAKSMSTPFSYGMLQESFQQQTPSSAPSFQNKIPPTPGSFSMNDLLSPHLLMMQTPHNQHAMFSLLQAHEDSSSSPTVPTTPASYTQSLPTTPATLTSTQSNSSILPPTTLLESEVATAKMEEDKKRKKRTRTVKLDADTVVWLKSNFEMYPGRTVERSVVYQAYAKHMETLMKSPCNPAGFGKTIRMVFKGVQSRRLGARGQSRYHYDGIRIKPSSAIAMMEMAQEGERMLRGDDDGKGKESKTSMDKKMTVGDPTLSAAALMMLARSVDKALNLPTFPPLTEDDFGNEDIPKGLTRQLLGSKAQALTELYLNHCKQILTHVKNVHFSQAYAAIHSFWESFPISLEPLLSLEPTAMKVQLWDTI…
Hartaetosiga balthica	cRFXb	EP00055_Hartaetosiga_balthica_P013083	m.65778	Richter 2018, doi: 10.7554/eLife.34226	MEPDKKRPHLARNSPFDSNGLSVKIPPRNIAHTTPDQIFKFTFDNMKKSSTPSPRSAPTSDGSNRGKFNTLLDNNDNNHGSDMIFYYPSQSSNMGSVHSSAKSLQSTPFSYNLLPDGFHQSQNSTPTSFPGKLSSTPGNYSLNDLLSPQIMMLQAPHNQQAMFSLLQNHDQVSMDESMSVPQTPSSAIETPPLQTPTMLLDNELREATDNHNSGDDGKKVKRTRTVKLDADTVIWLKANFEMYPGRTVERSTVYQAYVKHMETLMKSPCNSAGFGKTMRTVFKGVQSRRLGARGQSRYHYDGVRIKPSSAIAMLEMAQEGERMIHGSENNNGEKEQSGDPSGGSNDAKKSQYRDPSLSAAALMMLARSVDKKLSLPAFPPLTKEDFSSEDVPLQLSSSL…
Barroeca monosierra	cRFXb	EP01147_Barroeca_monosierra_P001715	gene1715-4836_t	Hake 2021, doi: 10.1101/2021.03.30.437421	MDTRMENNLTKRPKTDRNLSYTVAENIQAFLRNVSQTNRTEKYTERPIPTHSVNDSQQININNLLSLRKEKEMDHFRHEFPINMSFQDDNYQRLRMGPFDGAHASRTASFTAPQPEQQNNFLLHQQALQNVTPLRSQTIQDLKQLTLPFATHRDFMLMRPNNANTLVPISTSQTSGTTQHTGKNSNAKASSVTAQPQEDLASSAARRVRNRAIRVDEDTTSWLRANFEIKAGFTVERRLVYKAYCRHMESMMQEPTNAAGFGKVIRTVFPPVTSRRLGARGHSRYHYDGLRIKPSSAVAMLRLASEEKDSTLSNDSQYLMGTGKSSSITSPSGYLETSSMTEILESIDVTLSLPDLPSFDQSDINEINADTCDISKSNSADERKEIQTSLDTFFHRYHK…
Salpingoeca rosetta	cRFXb	EP00044_Salpingoeca_rosetta_P008015	EGD83084	Ensembl Protist	MDTQHQLEPQPSKRPKVHGNPYSDAANIQAMGRAAVRSGMDTAQEAAYAANRAMEGVHRFNFETATPASFAPQMMAPFGGPAAHMFAAASQHDRQQDRSRPRPEFAMTYAHPEDEQQHQQQQQQAGMYGSPSRSAQSHHPRRRNEGRGGASGASAPSSPFRSTAGNGRRQQEYAAHHHHHQQGSVSADDVAKNVRFEYPSYYAQEGGQGYAFQQQQQQQQQAQHPRVMMVRPSNISAMTSTTQLPGGLKFTTVHGSSMHAATPPATPSSASIDDTELATSPRRHRNRAVRIDEDTVTWLRANFELKTGFTVERRLVYKAYCRHMQSMMQEPCNAAGFGKVIRGVFPGVTSRRLGSRGHSKYHYEGLRIKPSSAVAMLRLADEETEATTHDSNSMLGMGS…
Choanoeca perplexa	cRFXb	EP00045_Choanoeca_perplexa_P009836	m.96303	Richter 2018, doi: 10.7554/eLife.34226	MDHYSESSQRPRTPSNNIRGMENPLDTLAATAMHSDQPSFRLSSTAKPGPRSFVFDPAEPTMTQSFDRGALEHSSWYGDEATTHPTSQQANPATGSYVMNDPPSHNQMGHFSAPSHGAPKRGWTESQAGYDSHRGPSGFETSPRAQRPRISDHPISSPQQRPRSPYSNRSDGQSYVMMPQTPNRPMMMMQPTNISPMATTHNLPGGFAFTHVHGNPMPNLQPRPSQSDAQHEDLMSTNSPRRQRNRAVKVDDDTAAWLKANFELKAGCTVPRRLVYKAYQAHMQSMMQEPCNAAGFGKTIRTVFASVTSRRLGSRGHSRYHYDGLRIKPSSAVAMMKIVDEEEEEESAKADKAESTTGAPTEATNGSETTSQTAARAKPTPTTLEMLAQGVDPTLGLPE…
Salpingoeca punica	cRFXc	EP00053_Salpingoeca_punica_P005908	m.57300	Richter 2018, doi: 10.7554/eLife.34226	TAAAAAAVADAHGKHARPSHSRSGKSGQIALAIQWLHNNYESCDGISLPRNSVYTNYMDHCSRTGLSPMNPASLGKIIRTQFPDLRTRRLGTRGKSKYHYYGIRVRVNSRYYNESELTYEVARPGYFKPSAAMSVGSTAVIVTNGSMEEVSAHSSLDDNSSVQDFSLDTIDSTADGASLFVKAYQRHCQRLLNLAAANNFVQMETQIQRFWQEMPSDLWDLFQQPSMLSTVEHCDNILYGTLLKVLIPDVLQPLSGDSVRAIRQFASNLPGWISQAIGFTNRALLESRLDAAHSLGKTIRRWTSLNHLAATVSTLFANNSKHDALRREWQRLDLRYVFASWSAVVKGVDKQTFFEHEQSFRNLFSVHFTVRGVCQWMTGVLTALRSQMGHRFNPREFVL…
Salpingoeca macrocollata	cRFXc	EP00052_Salpingeoca_macrocollata_P015460	m.123185	Richter 2018, doi: 10.7554/eLife.34226	AAAAAEAAKTPDFSSFDSLPPLPDSVLAAGPEAQYPLDLHSGHGDWFLDTGDTSFMSPGGLSGIGSISTSHDESAFPDQCSPSSAAGARLNPHQTRIVDWLKATYERQDGVSLPRCSLYGHYQDFCRSNNLTPINPATFGKMVKTQFPHLKTRRLGTRGQSKYHYYGIAVRPSSKYAMYAQNGETLVADSPTPAKLDLETSGLRFDAVRQNSQQQ
Salpingoeca infusionum	cRFXb	EP00049_Salpingoeca_infusionum_P026548	m.26328	Richter 2018, doi: 10.7554/eLife.34226	MRMAPPQVAAEFSPDSAIMYSPHHSARRSLTSAFVPTDTSSFSQKDAMYAQFVRAPGSGGTDSHHQAQQSPAQQHPQGPGSVNPSMTGTSEIDDSELMMAQPRQKRNRNIKIDMDIVAWLKSNFEVKASCTVERRLVYKAYVAHVRSMMHEPTNPAGFGKTIKTVFPSVTSRRLGARGNSRYHYDGLRIKPSSAVAMTRLAEDDGQSETSNSILGLAGRGSV
Salpingoeca helianthica	cRFXb	EP00048_Salpingoeca_helianthica_P22496	m.18589	Richter 2018, doi: 10.7554/eLife.34226	QQHQQHQQQQQHQQHMSHQQHQLQQQQHAQQVQQHMQQQHQQHSQHQQHTQQPHMQQQQQQLGLSHPSEESSPGSIIPSAQGRGGMQRGPDQAEAGLYSMYSQQMLSVPRPPGFFFMPPQPQGPGRPPVPMQHPMLYMPGVGPSNMLGFPYGYPGPVSAAPTLPTPPALAPAPTPTKHAKHTFDHSVDDVQHELAEEMRRTPARMRTVKAEPDIVAWLQENYEPKSGYSLPRSLVYEHYTLYSRSGTQEPANPAGFGKLIRSVFPTVTSRRLGSRGQSRYHYDGLRIKATSALARLPESAREVKIDADKIEFATQHHDVDSEDGASTRASGPASEDALASTRTQISVNADASLALPAFEPMTRRDIVLPGLSDPGPDDSSDPAAARETAMLRQFTARCH…
Monosiga brevicollis	cRFXc	EP00046_Monosiga_brevicollis_P001399	EDQ92111	Ensembl Protist	MADPKDAGSSRATPTHRTPTPTAKKKSPPTVNVYGLASRRGRGARLPPAKRPSASGSAVARGGLVGHGHSTAASHAQHHNSSSSSGSGSGSGSGSGSGSGSGSGSGSGSGMTNTSSRAASSSAVAPTSYSGPSASTYGSSLGLTSASAILSASHPNSDSATAALSLNQPYEARQLTQHRHHYDSRHAHPPQSVPRHTMSQLANMAPSTSAAHHSQGYASPDLRRLQPAQTLKPTAHSYGYVPAHTSSRHSTGHFAPGPSYETTHSAASAPHYSSLPEPAARAHVYDAQPRGYDARPRFGMIRASDGAYLHGKDSGFSDLDNPSGGVTVVQPVERLIHANTPVHPHQHTPKDSHAPHIRSISPLPPSTSSESQRSPSPSPKKRGSVTKAPDIVAWIHEHY…
Codosiga hollandica	cRFXa	EP00042_Codosiga_hollandica_P051736	m.640466	Richter 2018, doi: 10.7554/eLife.34226	VAPIAMAVQPAVLGTPQQNYRPPLQQQHTFIPQQAPQQPQAIYFSSPQQQQTPHLNQPQPGQQWGQAQAQSSGALAGNLMPLLSAVTTGVTRNSPGAVLWLQDNFEPCDNVSLNRNTLYSHYCEFSRATGMEPFNTATFGKLIRSVFPTLQTRRLGARGSSRYHYYGIQLTRKSTLFFPVESIGGANTRYRQKPPSETKPKGKSRKGGKTKGEDDFRQDAFI
Codosiga hollandica	cRFXc	EP00042_Codosiga_hollandica_P029339	m.161796	Richter 2018, doi: 10.7554/eLife.34226	HTHTHAHLHPDAQMDESALSDAQRRVAAEFALLSGPQQQFVEQQLLALHNSQMQPSIPMQHMQTTQPMQHTQHMQPMQPMQMQTMQTMQTMQTMQTGAGPSGEGQWLQARARSHTRSPARTRTHSHSPARDRSLSRDRSPRGHPASISPPPGHALSTAPYPRRKPVAPKISVTDEDDELEASDFGLNDDIEMEARISPSRRAIPRTGSARTAHREAMHTTMTMAASWLHEHYMEMEGVSLPRSSLYVNFLEYCEASHMVPMNGASFGKIIKQQFPSLKTRRLGTRGQSKYHYYGIGIKESSSLRHKPQKSSPPNEMNESASGREWELPAFPSALASMLPAYEPSIIHALLQNLHAGYAAVFAAIQAESFEQVEPLVHQAVEEFAAEFHSLLEDEQVGHL…
Choanoeca flexa	cRFXc	EP00730_Choanoeca_flexa_P001420	TRINITY_DN10628_c0_g1_i5.p1	Brunet 2019, doi: 10.1126/science.aay2346	PASYPEPHHTQAEHLQPPRSVHTPHRQSPQLRRLQQQYHDQSSPSTISQTGPGTGTTAQSDMRTAYSPSHSSVTIVTPQRRPQTASLSATPNYAKPTSPVARTPMSAPPNVQQDQRDMTDSPSPAKKRAKKIRLLKSPVILKWLHENYELKDGVSLPRSDLYDHYCVFCSDTNTKPINAATFGKIIRQQFPDLKTRRLGTRGQSKYHYYGIRLKPSSTYARPASTTDSSDTPRFMLPVFPTVPTGLLPPSIDPADVGRLLTLLRHQYDQVVQAVVVRKYDSLEELSGAFWRHLSPNHQYLLHVGAVVDLVCVCDNILYTTILSEVISNVLAPLDMDVLRALRNLSKSWIPWIESTCSSLPRATVAKRVETARVFVKALERQTALNHLAQAAQTVFTTAA…
Salpingoeca infusionum	cRFXc	EP00049_Salpingoeca_infusionum_P000745	m.42113	Richter 2018, doi: 10.7554/eLife.34226	TTTATTTRTTTTTTTTTTTTTTTTTAAISEQASGMPISRKESRRRKKRKQSLALTKQIAAWLHENYMIEDGVSIPRSSIYEHYMHDCASSDLEPTNAASFGKVVKVQFPNLKTRRLGTRGKSRYHYYGISIRPTSAYRSVMEEQLIRPSSTTPSVNVQLPPFPKVSTVMTELNQADSSQLQKFVSKLRIAYQGIYQCILQNNLEPIPSDLLSFWNSNGTLSPLLRHPRAIQLVTACFAIFYTSVVGSLVPNVLDTLSEAVLDTLNMLQTHWGSWHSAALTPISPQLKQAADTVTNPFLAAVKRQATLNHVVQATGSSLGNSDTMQQMRTDWLRIDFAGIEQQLGVLLSGRICGEITRARLSFVRLMAATSSVESYIHWCAELMERCINSTDSYVYHKRA…
Salpingoeca helianthica	cRFXc-1	EP00048_Salpingoeca_helianthica_P007352	m.254513	Richter 2018, doi: 10.7554/eLife.34226	GAGMAMQMHPSMHGPTAPTQWRPASAMPMQMLPQVTTMQGGMHVANPMQQPSPDFFGRPRTFTSTQEAAFRASSSPQTMKWLMENYEAAEGVSIPRATLYAHYLDHCTTDHMTPINAASFGKMIRQLYPNLRTRRLGTRGQSRYHYYGIA
Microstomoeca roanoka	cRFXc	EP00043_Microstomoeca_roanoka_P016876	m.174462	Richter 2018, doi: 10.7554/eLife.34226	QQQQQQPKQQGFGAILGLSEQKYRASSEKTQNCLNMLYSKPSSHPSSSSNLNTSGGSHHVNFSRASPWSPAPPVNKVPASQQSPHSTSLFDSTTSTTASKHPLESTSSSPSSTLNSSTGFIFGSAPNLSTLHLQKDDLSASNGSHRLPPLTCSSSDEHPEGQPLLQRSHSFASTVFSPPPTSVTQSFVPPPSTSSHLPSQAASFSQGVSINQQASWNQPRLVDDMSSNMATTMSSDTLRLNRPTPSIASSVDSAHALHLLNSSGSSASLQLNTTKPSPCYEFTRQFIFDAPMNDAHTDSNSSFFDFDDIASSTDVGFGRGVETPSRQSLPDLTQLTTSTPSPDPSRTSPRTPSRVSRRRQQSAKHQQSPMISKWLHENYMETEGLSLPRSTLYDHYCLL…
Hartaetosiga gracilis	cRFXc	EP00056_Hartaetosiga_gracilis_P022134	m.985	Richter 2018, doi: 10.7554/eLife.34226	SNSNSNKSEKRLSSNSSSLSTNAHYHALPLPPPNQSQQQQINRSNSTPSHDQKMDLYEEKRRQHLTTSMCSSSSSTNTFPTDTQLPAMNDCKDNKVKVPVSSKSKRRKKKSKMTLVEKKQLEKDENFIKQWLHTHYEEADNVAIERRCVYLHYCQYCEWMKHAITTPASFGKLARLAFPNMKVRRLGNRGKSRYHYANFRRKSLISMESFKLFKKNSQLFGLEQLDQQMLKKLLVFSPSAYEDFMHMAFITIASSTKELKNFFFRLQYLLMVLQLLLIRGNMNDVLSVLSRFWKNVTDKEYLLLEDINNAVKVLEQFQHLFDSIMEELQPSRFETMDEAASNRLKFISKWWLFWCEKGLKRANDDFRKRLLVISKHFSTITKCAIAVNQSSHMVSLFST…
Salpingoeca rosetta	cRFXc	EP00044_Salpingoeca_rosetta_P011375	EGD72237	Ensembl Protist	MATVAHFDTHRTSHARLASSETKPAHQHRHQYQHTASGRLRHPREHDFSNDDDGREPKRAPLAAPSLHRGSDEDNVETEAFVVSKDNPYLGVTRTVPQYEMTKRFIFDYDYTSPRQPQQQQPGSAGSRAPPTHGSASSRDSPVKKPRPRRKRRLRSEKHRQTPIIKQWLNEHYNPAEGVSVPRSLFYEHYCTLCKEASMSPLNAASFGKMIRQEFPMLRTRRLGTRGQSKYHYVGLGIRPSSRFAATAPANQLASTNANTPGVNRQQQQHQQQQPQQQQQHQQQQQHLQPSHSSASDSTPTTTPQLLPQHAHNDRLRGVSPPHTREHPMQAHHAELLSQGTAPAPLPAHPAMTGPTTPAGVMHVHQQPYRHHQRTLDAEPFSLSSSTEAAPRQAHGPML…
Choanoeca perplexa	cRFXc	EP00045_Choanoeca_perplexa_P013645	m.155306	Richter 2018, doi: 10.7554/eLife.34226	MSQQSTGPQGGHCTTTPAREGRQPQTSSQPPSVLPPKSTPSPVDSQASLNVYGLSSSKQTRAPWGSSDRGSATSQSQRMEASRHASYGGMVGELQTRGPSFQTHYEASRRQHPRHSYQQKHRQPYQEQQYQQHQYQQHQQHQHGVPHQHSAQQHATQGHPYPYYEGRVQAPSQSLAAIQQSSPQSSTTHQRTLPLPHSPNYPHTSHPSSQHLHPPPMHEVQPRSQVQTPHRQSPEIQRLQQQYLDRSPSHPAARESLSARLHAASTPLEASSSRSGGYSPRPNSVMVVTPQHRSAGPSVASTPNYAKPTSPTQSTTPMSSSSTVDLRRDFDESPSPARKKAKKVKLLKSPTILNWLHENYELKDGVSLPRSDLYEHYMKYCTDINVKPINAATFGKIIR…
Salpingoeca kvevrii	cRFXc	EP00050_Salpingoeca_kvevrii_P007100	m.293764	Richter 2018, doi: 10.7554/eLife.34226	MDFSNMAHHDLFAAFEPDLTSTLGSVSNMKPPDSHANQYGDAIHCESDIMAGLLETQPPNYHPLSSLASHPAMSLPNHTIPDPMGNAHSTQMFGHENASTPITSPSPVHSPTHLPHQQQPPPPQQMALSHTSMAGPSDHHVYHHMQPVQRSPMFAPASLWRDSASVPQALPLYTPSSYHSSTYDAAHQPAMPPFASYAPSQSPQLHHPQHHTPPHPQVHTSRQSYHHQQQFLAPFQLQQSSAAAAPPPQQHVAPPPPPPPQTSPSAASAANALTPGVQDASTPQSSPSADASRSRFRPAPSPETLEWLGSNYIRADGQTLPRSALYEHYLEFCNEHKLEPVNAASFGKIIRLQFPGIKTRRLGIRGQSKYHYVNLARRDKRKAVRMVLPKNPVVPEFLD…
Hartaetosiga balthica	cRFXc	EP00055_Hartaetosiga_balthica_P005323	m.141910	Richter 2018, doi: 10.7554/eLife.34226	STSTLTSSKRTKKLDKDSPSVETYVKEWLAKNYELDDDDTPTERRSVYLHYCQHSEWRHRRSMNAATFGKYMRMVFPHLRTRRLGNRGKSRYNYAGLVRKTIIDDETVALFAQHGSLFGLAEGEESSLKTHLDFKPSTKNAEETASPTSREKDQLIIGGCVVDFKLQHFFGRFNNFAMAMKIIFSSGDLDTSIRLMDKFWRNVTDKESDLLEDLRNAIPVLKYIRAFFASIIQELIPHKL
Choanoeca flexa	cRFXb	EP00730_Choanoeca_flexa_P017197	TRINITY_DN8249_c0_g1_i2.p1	Brunet 2019, doi: 10.1126/science.aay2346	RRLVYKAYTAHMQSMMQEPCNAAGFGKTIRTVFANVTSRRLGSRGHSRYHYDGLRIKPSSAVAMMKIVDDEEDKEETNTKPAQTAKSQSDGAESNTTTGSVTTGSDKATSKASKPVKNTLEMLALSVDKQLTLPDMPELTLADLEEERAGNDHLTDVTPVMVETFSNAYRQHCAKLLDNARTINFGMLYANIHAFWTECPANLLVLAHSEIVCAKVELWDTILYDTIMHVLVPEILRPVGKDVGSTIQTFADDLLSALKALADLSMSLPASLLDAKQTAGNVFLQILRRRLALNELGQAGAKMLTSEAQIERMRADLERVDLDAIRRESAWVTGCSDVLVQQVFAELKTMLDQPRGLSYCSHWTVSVVERVMQEAMATVEPVAKDSTDQSSVETELESA…

## Sheet: AmorpheaSeqsMLtree
Species	Clade	Gene Name	EukprotID	OtherID	OtherID_Source	Sequence
Vannella robusta	Amoebozoa	RFX	EP00012_Vannella_robusta_P000418	N/A	N/A	XSPKAMVTKWLLHNFELADSATLPRSHVYKLYENYCRLTNLECFNAASFGKLIRSVFPTIKTRRLGTRGKSKYHYYGVQIKPTSELIAVSDISAQDIPASRQKLTGKKRKKVREGGEVSNSLKVVSLPQFAIPDDHHLREHEDTDFFSNFLMLYHDHCEMVLNILLEYEEPLEKVHEVVVSFYANSPFSNLFRNSEFVELIVYQDDIFYSSLLHLFIPNIVQTVSPSVNLGREFSRQYYNWIDTATSTNTEDYRERKLNSTRKFCNRLYTHCTINTLSHILLQIQRTDDLTSQMIADFESTDFEFLKRRISNVLDIDAASFDHSFTRILEGVKETYSSEKWISVFSEIVDEFLQVWKGEVEPTKITAAISGFLSVLMNDLTVRNAESFGSFHILRSLFE…
Pellita catalonica	Amoebozoa	RFX	EP01090_Pellita_catalonica_P015444	N/A	N/A	TMAASSFSVSQRSDERRDVNLSERKMPHSLTLAKDAAPTVIQWLKENYEEATDSSLPRSTVYSHYCQFCTQLFLQCINAASFGKLIRSVFSNLRTRRLGTRGHSKYHYYGIRIKASSALSPEVPDTITRKPKRQKVHDFSKLPLASPSNLPGAEQSLLQRVVPSFQLPDFSPPDPRELPSNVSFDQVQSFMLSYKSHCQQLLNLVSHLEFGEVEGLLNQFWQGMNPHFRMLMNSPIIVERIVANDQLVANFMIQGMLPEVLQPYPVTVPQSIREFVKQYGLWLVQALKGYPTILVDQKIHVAKLFIQSTQKQASLNHLAQAARLILQNQTQTSQMIQDWENVDFDFIQLQSSWLFQQPQGSQTGPVLPIDFGPFNVKDEFKRFLEQRYCIEGWVQWLQS…
Thecamoeba quadrilineata	Amoebozoa	RFX (P005509)	EP01103_Thecamoeba_quadrilineata_P005509	N/A	N/A	METQMNVTDQSHGNDPESVGKNDEIHFSHIDCLTPQKAASPMVMQWLQENYESTEGTSLPRGTLYSHYVHFCTSTSIEAVNAASFGKMIRSVFPNLKTRRLGTRGHSKYHYYGIRIRASSELKLPAISRSTYPKLSKMSKSDYDPGKIQLLENNAGFYELLTPMCNIQLPEFTVEPTRLPTDVHYDSACNLLAHYRNFCQRQLELVVRQSFTEIEKVIRQFWGNLSAHLRVTLNIDEVIEQIIEKDKIMYRMMMSLLFPRMFQPMAANFAQLTRHFFKHLETWNGYALEGYPAIFVNRKMAVTRKFTKIMHKQSVLQQLATAVRGILTSGDNVSQMLSDWCKIDFEFINSQASWVCHCNEEQIKSYRDDFKRTLQQRYSVEVWIVWLSDLITRSMDKCT…
Thecamoeba quadrilineata	Amoebozoa	RFX (P005510)	EP01103_Thecamoeba_quadrilineata_P005510	N/A	N/A	HNNSNQQLLPREMNIPAASAHHLNDLKPLLISTAYLSGVPLSEQPLNLLASPLVSTGTIKSINSPQDVASAALDSTKSPNSNILGLKNTDELQYSQLEGITPQKAAAPLVVQWLQENYESIEGTSLPRSTLYNHYLQFCTSASIEAVNAASFGKLIRSVFANLKTRRLGTRGHSKYHYYGIRVKASSDLRTSVPRVYKNKVREDDPGKIQLDSISAGYFDLLNQPCNSFIQLPEFQFPDANRISPEMNIENLNVFLTLYRIYCQRFLDTIYKHNLAEVEKVNRQFWFTLPQPYVALCSFDEVVDIMIEKDDLVFRAMLGILLPKILQPLILNVSQSLRFFAKHLENWFLSSLHNYPASFVTKKITLVRKYTKLMYHQASINHLAQSVRGIFGNLDNVQL…
Cavostelium apophysatum	Amoebozoa	RFX	EP01114_Cavostelium_apophysatum_P022894	N/A	N/A	MELEDRDPDSNDEDVADDNGNKTHKKSSKDIVYKASSEKLIRWIHENYEISESGSIPRGTLYTHYVTFCTESNIEPLNSSTFGKMVHSLFPNLKTRRLGTRGNSRYHYFGIRMRTSSDMKLSPSLVNQMYGGQGAPLSPENSSLDMEQMNKRQRKDSGAKSSESPPAAIPEIPELIIPPNFIIPQDIPAENLVSLLQSYRQHSQNLLETLARHQMSDVEKILRIYWQSIPLSWRPILRKPEVIDLLIEKDFLVYKTFNMTLLPNVLQALPVVISHSLRTFAKNFENWLAAALEGFPSLFVEKKLAVAGRFSFSLHKQASLNHLTQTARAILQNDQQVTQMLLDWGKTDFHLIIDQSAAICDVPIPILMSAQDEFRKNLSQRIPLEQWALWIQDLAAKAL…
Protostelium nocturnum	Amoebozoa	RFX	EP01117_Protostelium_nocturnum_P002814	N/A	N/A	MGSETYFGGSNMNLGDGIQHVSNSSNPHSFSYSTEMKGKRFSHKGASPVVLQWLTDNYECQEGSSLPRSQLYNHYLRFCSMNNFDPINPASFGKLIRSVFPSLKTRRLGTRGHSKYHYYGVNVKSNSELRHISVPSGTDDDEDESPENTEDYLPISTASKPPQKRKKEQLENNSIPQDSSMHLFMGGISPQPHPTSGVPHITLPEFHLPENISPDASSFMQLYRQYCQSIVDAAHEHLFSEVEKTFRHFWQVAVQPYRQLLVIPVISQQVIEKDHQTYKTMIAVLLPNVLQPMPVALPQSIRQFAKQLESWLASSLDGLPTNFCVSKLMVIKKYGQILHKQASLNHLAQAARAVLHNTNQTQQMINDWSQLDFEFIRDLGQVVCQCGDDILMQVQDVVK…
Nematostelium gracile	Amoebozoa	RFX	EP01118_Nematostelium_gracile_P018475	N/A	N/A	YVNPPSIEEEKENKYSLSTGEEKGSRQSSAKAASPAVIHWLQSNYEAADGTSLPRSTLYMHYSEFCSSRSIEPVNSASFGKLIRGLFPNLKTRRLGTRGHSKYHYYGIQIKSSSDLRLPYPEGNDTTKTKPRMKATKGYDSPENTSNTQQQ
Amphimedon queenslandica	Animal	RFX1/2/3	EP00119_Amphimedon_queenslandica_P009893	XP_019850312.1	NCBI	MSDHSLHQDLLGQQSSVHDSGDSPSDDSGSPTTEGQLMATPGTQGVQIQVLQQSSDQNIAVQSLLGQEIATAQLAFANLPVTRQQEVLAACQQQLLQSIRSTLPTAQSIVVPSAVQNVTVVATNSSNQPQGRISAQYVTPFNTDVTQVITQPISTTPIAGHVVATTGYDLSQAQSIYSQQIMSGGADRYAGPNSISASTRADPHTIKWLLDNYETAEGVSLPRSTLYNHYLRHCAASKIDAINAASFGKLIRSVFIGLKTRRLGTRGNSKYHYYGIRIKIDSPLNTYPQEDSPSVAMRQPTTASRESSNGDGGSGDGGIDSAANLTPHQQHQQYLGDHRPELDQFPDLDWEGQVALDGTVCSNEDISDFVALYREHCEAILDVVANLQFQMVENLWQAF…
Amphimedon queenslandica	Animal	RFX4/6/8	EP00119_Amphimedon_queenslandica_0P10065	XP_019850484.1	NCBI	MNCYPGQRGVEGEPADSLMEDLSDSFSYTARGADNLRPHSTHATIKWLELNYHLEDNVCLPRSTIYEHYIDFCQRESIQPVNAASFGKIIRQQFPTLTTRRLGTRGQSKYHYYGLGIKPSSLYYTPDYIEKLSQGNSKKTQETRKTTYEKPSAVLPPFPDVKTMTLTDRVPVDKLKTFMVMYRAHCQRILDSVVRANFTEVESFLLHFWQGMPTHMLPVLASDVVVDIVAHCDSLLYKVISNVLITSPLQNLPDSLASEIRKFSDFLRQWMEIALKGLPESLQEAKYKVAEGFVNGLRRQTSLTKLAQVARSELKNSNCLEHLKNDWDNLDMSIVYTQTLYAIEPYHVPARYHQLLPSCCAQFDDLLNDQTDLEHFMFWAEDVIQSTVIKAHSEDKFPL…
Drosophila melanogaster	Animal	RFX	EP00099_Drosophila_melanogaster_P022508	NP_649999.2	NCBI	MTTRLAPQRQFILSTRSAIVDATSPPEDSAEEQQQLTVEVESATNGVITNSTTSPPPHAEQFEFCTEDGVVVSATLEDVMTQVKLFPLLQNCQLLQKKLVDEDDDSTGVGATDADQLEVISVILPMDAEDSTSDAHLHGHVVNSSSDTMGTITTTEPNGTTVTHSIPIHSMADLAAIKDGVDLAQQVANGQVTVVQTTEDDDGTPFITVTVSGQEQNYQVQYVDSELYHSNSSQTQMTYPFCPVGDYQGNGQTAYYSTTGQYGTTSSAGGSSNGAHSTTLPYLVPVEEGILLNGSAHSLSQSQSQSHGRDSPHSLTEVAYIQEAQSTPQTPTSTTTTHSASGGSLGTGGGGASPDSDQSALSSSNKIASATIKWLSRNYETADGVSLPRSTLYNHYMHH…
Drosophila melanogaster	Animal	RFX5/7	EP00099_Drosophila_melanogaster_P009576	NP_001262317.1	NCBI	MSEKHGQLGAQWTKSAAPAATTAPVSNSIPIPQPIPVALPLQKPNANPYGNCSLQPADIVYSATRFQGPAIHAKGSPLTITPVGPVGGAPASAQISPTSHTHVPVPVATPSGFVPPPFSNATSASGGVSTSVLTPNPFATASANAAGLAFANAFSFSTAQQLGLGKIMHAMGGATAGVPSAPVPVTTTPATAAPSTPTIAGPRHPNEGVPAASGVINSTIAENVMNALSNSNSAGSVPSEEKMRRVLQVIETSLDDNAKLQISQILERVSGLKPIEKLFLYLRLPGECADTDPLRQPQNPLGTRSEINHTINWVRSHLEHDAQVSIPKQDVYNDYIAYCERLSIKPLSTADFGKVMKQVFPGVRPRRLGTRGNSRYCYAAMRKTTKLTPPQLPQLCKTE…
Mus musculus	Animal	RFX2	EP00072_Mus_musculus_P021157	P48379	UniprotKB	MQNSEGGADSPASVALRPAAQPMPASPQRVLVQAAGSTPKGTPMQTLTLPRVQPVPPQVQHVYPAQVQYVEGGDAVYANGAIRAAYAYNPDPQLYAPSSAASYFETPGGTQVTVAASSPPAVPSHGMVGITMDVSGTPIVSGAGAYLIHGGMDGTRHSLAHTARSSPATLEMAIETLQKSEGLAPHKGGLLNSHLQWLLDNYETAEGVSLPRSSLYNHYLRHCQEHKLEPVNAASFGKLIRSVFMGLRTRRLGTRGNSYHYYGIRLKPDSPLNRLQEDTQYMAMRQQPTHQKPRYRPAQKSDSLGDGSAHSNMHGMPDQAMATQGQHHQQYIDVSHVFPEFPAPDLGSTLLQESVTLHDVKALQLVYRRHCEATLDVVMNLQFQYIEKLWLSFWNCKAT…
Mus musculus	Animal	RFX4	EP00072_Mus_musculus_P000819	Q7TNK1	UniprotKB	MHCGLLEEPDMDSTESWIERCLNESENKRYSSHTSLGNVSNDENEEKENNRASKPHSTPATLQWLEENYEIAEGVCIPRSALYMHYLDFCEKNDTQPVNAASFGKIIRQQFPQLTTRRLGTRGQSKYHYYGIAVKESSQYYDVMYSKKGAAWVSETGKREVTKQTVAYSPRSKLGTLLPDFPNVKDLNLPASLPEEKVSTFIMMYRTHCQRILDTVIRANFDEVQSFLLHFWQGMPPHMLPVLGSSTVVNIVGVCDSILYKAISGVLMPTVLQALPDSLTQVIRKFAKQLDEWLKVALHDLPENLRNIKFELSRRFSQILRRQTSLNHLCQASRTVIHSADITFQMLEDWRNVDLSSITKQTLYTMEDSRDEHRRLIILYQEFDHLLEEQSPIESYIEW…
Mus musculus	Animal	RFX5	EP00072_Mus_musculus_P073377	Q9JL61	UniprotKB	MAEDKPDAKSPKTGARPQGGADAGEPTTLLQRLRGTISKAVQNKVEGILQEVQKFSDNDKLYLYLQLPSGPSVGEKSSEPSLLSNEEYMYAYRWIRNHLEEHMDTCLPKQSVYDAYRKYCESLACCRPLSTANFGKIIREIFPDIKARRLGGRGQSKYCYSGIRRKTLVSMPPLPGLDLKGSESPEMGPEVSPAPRDELVEAACALTCDWAERILKRSFSSIVQVARYLLQQHLISARSAHAHVLKAGGLAEEDERAPRERSLCKSKNVVESLEGGGPKKPERPAQPPKEQEARAGTDLPGRAERKKSVIDSSVPAASKPQVNALVARLPVLLPRAPRSLITPISGTLKVATLPLPTRVGGPQTAVPIINMILPPVPTLSGAGPGPGPGLGPRFGPGPG…
Mnemiopsis leidyi	Animal	RFX4/6/8	EP00115_Mnemiopsis_leidyi_P003071	N/A	N/A	MLGGFPLKVEVESVHWEEQNSGYSFLGSRIRCEYEERSSRPQPLSRLISPVTQRWLSENYEVLEGCSVPRNVIYEHYLDFCVRNSVQPVNAASFGKIIRQHFPTLKTRRLGSRGQSKYHYYGLAIKETSQYHMNDYTYSSPARTQPLKSNIVSPVKPVPADVLASLLPDFPKTDVMTIPHQADVNHVATFLEQYKLYSHNVLEVIVKAAFSEVEALLMKFWGSFSDAVLSSLNHFSDIVAYCDILLSKTIISLLLPTPLHPIPSSLTQTIRSFCKQYGGWTRMAVAGLPGNIVRAVMQASDIFVAMMRRQTTLTHIAQATRTVLSSSSAVSQMIHDWCHLDIDSMTHQAMFLFTSPGGDIEAGTLKRIQSEFSELLGEQASVEEYAEWIKELIDKLVVK…
Mnemiopsis leidyi	Animal	RFX1/2/3	EP00115_Mnemiopsis_leidyi_P011033	N/A	N/A	MATVVADNIAKALTAVVTTSVKSGSTTTHATNENSPRPVQQLHLQQISSSTGQNVRTSTTTTGTSRPHVAILRPIKGRNGQTLHIASTGGTSRGFPIQLQQSGQTTYIQLDNATYRALTGKQSSSGGGGGGEGATSRPQTTAVRPSNSAGSTSSGGQYVRLEYDVNTGHSTSPQYALDTPSDAPFHNTISHQNQYYDSYGNYYDRPHPGYHKLDFPEISSQRNSQAAIRAAPVTITWLMANYEVAEGVSLPRCLMYSHYKQHCREHKLEPVNAASFGKIIRSIFINLKTRRLGTSISRISIQQNQPETVTCTENYENHIKFIGVPPRVFPKFQPLKVPDGLDLPEAITAKDVQHFSSSYLNHCVGIVYAVGLLNFPEVEGLWQSFWQGVGLTSQAYKKK…
Nematostella vectensis	Animal	RFX1/2/3	EP00110_Nematostella_vectensis_P018644	XP_001636045.1	NCBI	MQTVSSIAVGVVSPKLVVSQARTLRMEQPNNANKKSQPSNEDESTILESKANSPSTSMPLLVSAPLQQLQQQVVGFQHNNKPTGLPTATRLHSREHPLTFDKAPTPIILGSTPADHTGARYVFLVDDSRSSVVPKNVTLSHPGRLGELVGKQENGYIEKMEESVQARDNDDDGDFSDGGSEASLDDVREHHGMIKSSKSDDQDRLILFEAHVSRLDEVGNTAAERYMAATAQQSYVTQQGFEQNDVQVQNSSRSSSNVSQTEFSQAATTLPHGITVVTTTLAPASGQHSGLSQATLAVQAPQLQQAASIQPGSAQIITASVISAEDLASAAISKEGFTTSEVQYVEATADHSLYSNGGSGSNAYHYNDNSMYTQQASATAYMDAAAQPQQAQTFTGAAA…
Nematostella vectensis	Animal	RFX4/6/8	EP00110_Nematostella_vectensis_P010074	XP_001627475.1	NCBI	LNENYEVADGVSLPRSALYSHYLDFCEKNSLSPVNAASFGKIIRHTFPNLKTRRLGTRGQSKYHYYGITIKTTSPYHDTVCNAARQSSSGHSVTKSAQGSSSSLIVAPGGTLLPSFPSVNHLNLPAEVSRDKVKTFLIMYRAHCQRILDTILRANFGEVQNFLVHFWQGMPSHMLEVLGCSDVVDLIGVCDGILYKAISGVLIPGTLQPLPASLTQAIRHFAKQLGRWLEESLAHLPAPLQQRKLSVAKSFAHSLRRQTSLTHLAQAARTVLHSAEPVTQMLQDWKQIDFEGIARQAMWTFSQNVEKDYAKIKEIHTEFTQLLDQQATIDQYAEWASSLVDRCVTKRVEKEGSSYQKCAQDFLLKWSFFSIRIVRELTLHSAHSFGSFHLLHMLLEDYI…
Nematostella vectensis	Animal	RFX5/7	EP00110_Nematostella_vectensis_P016097	XP_001633498.1	NCBI	EDVQQLSDTEKLLLYLRLPGESCSETKDEFEQNQGLPISTTRAEQTQAFHWIRCHLEECDNSSTLPKHEVYDEYKAYCESMSASRTLSAPDFGKIIKCVFPRVKARRLGTRGNSKYCYSGIQRKKNVKPPTLPSLQIPANGGQGNGMNGGDKIEEDQTLSAACLLVCEWANKLLGRVFTTLIELARFLVGGSYVSSKSMAAFVVMSSTENQPQTNQLTL
Strongylocentrotus purpuratus	Animal	RFX3	EP00057_Strongylocentrotus_purpuratus_P013249	XP_011667719.2	NCBI	MATQSFVNEMQTVHVSGTAQQAQHQPAQTTIIATQPVSAHSIQPTSHTIQSNQQFLQLATEVMDTPSSGTTVTLQTTPSGVQQTRQPTVYQGQLQYVQGPDHRHTNSIYANGAMTNPYPYSEAATMYQATPVNYFGQGGVSSANLQTLGSQNTVTGVMGGTLVGGSVIGGSVLGGSQLIAQPGRTYLVQGHSIDGDGHPITHTTRASPATVPTSLAQQVQWLLDNYETAEGVSLPRSTLYNHYLRHCQEHKLDPVNAASFGKLIRSVFLGLRTRRLGTRGNSKYHYYGIRIKSTSSLNQFQDDSGHTAMRQQPINSAKRFKPSPMGGKPEDGSPNAGGAGGNSGDHVPSQTQQHQQFLGDSTQVLPEFKELIVETDLLPEGLDSEDVEVFQSLYREHCE…
Strongylocentrotus purpuratus	Animal	RFX4/6/8	EP00057_Strongylocentrotus_purpuratus_P020776	XP_011675250.1	NCBI	MENKTSKRQATPRTIKWLHANYMLSEGVCIPRSALYVHYLDFCCRSVIVPINAASFGKVIRQQFPQITTRRLGTRGQSNPIQEPIKKESSRNTMVYSHRTKLGCLLPEFPEAEGLSFPIDVSKDLVATFLVMYRTHCQRILDTVIRANFDEVQHYLLHFWHGMPAHVQPILGSDRVARLIGICDSLLYKAVSTVLMPGLLQPLPESLGHVIRWFSKELQTWLKRALHGLPTCLQVAKLEGFEEHPSQNGVHQNVYKATVHETSSFRAADTGCRSLD
Strongylocentrotus purpuratus	Animal	RFX7	EP00057_Strongylocentrotus_purpuratus_P001460	XP_001199149.2	NCBI	MENFRPSTDFSVNANYQNFVSNATSQTTMGDHNRLVNVNARCKLTGSGAHVPASLNGSKMDKMTDNEESVTQRLEASLSPDSKQKIESLLADIRKLDDKQKLLLYLQLPSGSPEQDVSSKSSSPMLSSCRMDQMTAVNWVRSHIEESPDTSLPKQEVYEEYRTFCENSGHRPLSTADFGKIIKGVFPAVQARRLGTRGNSRYCYSGMRKKLELTSPSLPPLDAPIVKLGVDCLQTTCPGCPKSLLQGEDDHLQKAASHVICEWATGIANKTFANSLQLAQHLTNNKLVTKSSKSILIVQKHMGEVPRPDLTPEMRHRETNYHLKQTLQYRREIRKKQAEENQHRLHSSPVSSKHLTAEDNLSLQVMRTDKATQLEQRDVPAFSESSVGNSITLSESGES…
Xenopus laevis	Animal	RFX2	N/A	Q32NR3	UniprotKB	MQNSDSGSDSATSVALRTSTSAQAPVVQPVPASQQVQTVQHVYPAQVQYVEGDTVYTNGAIRTAYSYNAETQIYAPSSGSSYFDSQGGGAQVTTVVSSPTAIPSHSMVGITMDVSGSQIISSSGAYLIHGGLENSRHTPSHTSRTFPATLEMAIENLQKNEGITSHKSSLLNSHLQWLLDNYETAEGVSLPRSSLYNHYLRHCQDHKLDPVNAASFGKLIRSVFMGLRTRRLGTRGNSKYHYYGIRLKPDSPLNRIQEDAQYMAIRQQPIHQKQRYRPAQKIDGMGENPANSSQHASPEQSVAAQSQHHQQFIDTSHVFPDFPAPDLGSLLLPEGITMTDIKNLQLMYRRHCEATIDVVMNLQFQYIEKLWQAFWNSKPSSPDGSNPMSSEDEQEPIIP…
Xenopus laevis	Animal	RFX4	N/A	A0A1L8GWK2	UniprotKB	MHCGLLEQPDMDSTESWIERCLSESENKCYSSHTSLGNISNDETDEEKENRASKPHSTPATLQWLGENYEIAEGVCIPRSALYMHYLDFCEKNDTQPVNAASFGKIIRQQFPQLTTRRLGTRGQSKYHYYGIAVKESSQYYDVMYSKKGAAWVNETGKKEVTKQTVAYSPRSKLGTLLPEFPNVKDLNLPSSLPEEKISTFIMMYRTHCQRILDTVIRANFDEVQSFLLHFWQGMPPHMLPVLGSSTVVNIVGVCDSILYKAISGVLMPTVLQALPDSLTQVIRKFAKQLDEWLKVALHDLPENLRNIKFELSKRFSQILRRQTSLNHLCQASRTVIHSADITFQMLEDWRNVDLNSITKQSLYTIEDSREEHRKLIIQLYQEFDHLLEDQSPIESYID…
Xenopus laevis	Animal	RFX5	N/A	Q6NU23	UniprotKB	MAQVSLYDKINHDSQGDTEPNSLLQKLRNKITKSVQTKVDNILQDVQKLTDYDKLYLYLQLPAGPSAPEKSLDIGSVNTAEHMHACTWIRNHLEEHTDTCLPKQDVYDAYKRYCDNLHGRPLSVANFGKIIREIFPNIKARRLGGRGQSKYPFYMGGASMLHSPPPDQTTLLPMLFINNNNEGVTYKTAVQIKRRGRGVDHFISDGRICCSQLWVSCLGAIEQRHHVAGSILLCCRNLNSETHTVTVGCAGKVW
Octopus bimaculoides	Animal	RFX1/2/3	EP00106_Octopus_bimaculoides_P004955	XP_014772391.1	NCBI	MQWRTECPMATQTFVNDLQAMNPANVPQNTAKSPVVTQAQVVQQQQQQQQQLQQQQQQQQQQQQQQQQPQPNQVQAPQQQAPVQQLTQQPQTSAVNAGPIQKVQVSQATTTILQPAHTGHSYIVATSVPESTAEQVHEQASIQQPGQTVYSAHVQYVEANDQAIYSAANGQMSGYQEYTPNAMYSSVGGTYYQTTGSQMATNIAHVQSIQGQIITQHAGTYVIQSSTMDGEGAPLSHTTRASPATVSFAVQWLLDNYETAEGVSLPRSTLYNHYLRHCQEQNLDPMNPASFGKLIRSVFIGLRTRRLGTRGNSKYHYYGIRIKANSPLNQFTDEQTMALRQQPIYHGKKMRFANNKVEENDGMYSHYNSGHQDSSQTQQQHHQQFLGDASGAIPNFVEV…
Octopus bimaculoides	Animal	RFX4/6	EP00106_Octopus_bimaculoides_P002802	XP_014770244.1	NCBI	MRRAEVHTREKLDRYGLIRMIIVIIIIFILHYIGTARYKLKKLVHQTASLDLDQHNGIGALFAYSKPPKKTVAQIMRDKKKQTALTLQWLEDNYCICDGVCLPRCILYAHYLDFCRQEILEPACAATFGKTIRQKFPHLTTRRLGTRGHSKYHYYGIGIRETSQYYHSVYSGKGLTRFSGCKLKNEGGFTRKYSLSSKTGTLLPEFPNAQYLILTEGVSREKVETFIMMYKTHCQCILDTAINSNFEEIQNFLLHFWQGLPDHLLPLVKNQVIVDIICICDSILYKVLIEVLIPATMQEMPEVLMCDIRNFANHWENWLSSALENLPEQLTEHKLPVAHRFSQSLKRQTSFLHLAQTARPVLYDVHMVNQMIADVDRVDLGSIGSQALYTDTDCEQDME…
Capitella teleta	Animal	RFX1/2/3	EP00103_Capitella_teleta_P010915	ELT97878.1	NCBI	MYTPVSGTFYQTSGSSQMGSGMTQLSGIPGQILTHQGGTYLVQGGAMDGEGHPLTHTTRASPATVIAALQHDRKGFSFFNPEFRNSLSVQWLIDNYETAEGVSLPRSTLYNHYLRHCQDQKIDPMNPASFGKLIRSVFLGLRTRRLGTRGNSKYHYYGIRIKATSPLNQYTDDQTMALRQASVNQAKSRFKSIGHSGNGEGDGVDHSQQQQHLQFLGSASEAMPNFGTIELDSEPLPDGITHDNIKSFEILYTEHCEAILDIVVNLQFSLVEALWQSFWRNPSPDTPQADSDVERRLPKENLYAVSRMTAVQKFVRRSDYAFYQALVEVLIPDVLRPIPSTLTQAIRNFAKSLESWLKSSMMGVPEEMMKSKLGSVSAFAQTLRRYTSLNHLAQAARAV…
Capitella teleta	Animal	RFX4/6/8	EP00103_Capitella_teleta_P015818	ELU02782.1	NCBI	MRADNINENWLEECLDTTAAPTSAAQLQTLAPSSGGTGTKNLSTSDERKENRIPSKPHSTPLTLKWLEETYEIAEGVCIPRSTLYLHYLDFCEKNDSQPVNAASFGKIIRQQFPHLTTRRLGTRGQSKYHYYGIGVKETSPYYDVTFSRKATQSFGGEVKKECVKQPMVSYPPRSKVGTLLPEFPSVKDLELPSNVSEENVCTFLVMYRTHCQRILDTVIRANFDEVQNFLLHFWQGMPQHIVPILGTEVVVSLVGVCDAILYKAISGVLMPTVLQALPESLTQVIRKFSRQLDEWLRASMEDLPRTLQEVKLDLARRFVQVLKRQTSLSHLCQASRTVLHSPDVTQQMLQDWRHVDVGSIVRQTLYTMDEFCDRDYHVIVTLHREFEVLLQDQAPLES…
Salpingoeca urceolata	Choanoflagellate	cRFXa	EP00051_Salpingoeca_urceolata_P029587	m.490342	Richter 2018, doi: 10.7554/eLife.34226	MAAHALNRTPAATVDWMHENFEACEGGSLGRETLYKHYCDHCSGIGSEPVNQASFGKIIRSVFPGLKTRRLGTRGNSKYHYYGIKLQDNSTLFFSPDQIGGAHNRYRTGGKKTKKPKSEPSAAAANEPVIPAQYVRTPVLAAFPGSDPFCSAYNTHCQEALRAICAAEFEVVRTLWTQFWGTAVKIYTSLLNSDEGMQLVSQCDEKFWAAVEFALVVDPLCRVPESLIKEIRQFAKTMESVHVDAMQGLSEAFVLCRTTRIRALAKVIRRYTSLNHLAQAARTVVANAEQVGQMFKDVNCVDFRAVQAQVQIVFDCQTATLQQLEAEFKQGLEKRNTLELWAGWLQQVAKRYVLRHADHAAAAKGFQTRWCFCSSLVIRDLTLRSATSFGSFHLMRLLF…
Barroeca monosierra	Choanoflagellate	cRFXa	EP01147_Barroeca_monosierra_P004191	gene4191-6537_t	Hake 2021, doi: 10.1101/2021.03.30.437421	MSTSSQTQHQSARQPFETSQASSGTRLLYTPTNSTQPIGSACDVVSHIRNLAAHPKHDRQPQQALLLTNDQANKRIETAQQRNSSMDYLYHNIPATVTYSESEAATTAAPTPGTVSSVTSSTSNRARMANPFSHNISRTSPATVVWLHENFEACEDMSLGREPLFKHYLDHCKEMCQDPVNQASFGKLIRSVFPNLKDDVCSFTIAATTVLTRRLGTRGNSKYHYYGIRVKDTSKLYFDKSQIGGAHHRFRNKPSTKAKKKTSVSATGDSAQSPSVPSDADESSQYLNASVELPTFPSMVTQGCSAQEDFSKPYHVNCKEVIRAVSLAQFDKVETIWNQFWGSIAAHFKTILATEAGLQAVLRYDDIFHDTIKKVLICNALEPLPEHLVKQIRFFGKRL…
Salpingoeca rosetta	Choanoflagellate	cRFXa	EP00044_Salpingoeca_rosetta_P001131	EGD79943	Ensembl Protist	MSQQQGVPSSAAPVQGNVMNMAPGQPQAGTSMPMTQPTQQPAHPHQSQLHTPQPAVQYNHAGTTSAATPGVANPAATSTPSTTSSSKPARPSNPYTHNISRTAPATVVWLHENFEACEDVSLGREPLYKHYIDHCKEMGQDPVNQASFGKLIRSVFPNLKTRRLGTRGNSKYHYYGIRVKETSRLYFDKTQIGGAHHRFRAKSTQKPKKKVAPTHTNDKDRPPHADELSKYCNTQVELPAFPSMVSQGFSAKEDFSKPYHANCKEVLRAVASGEFDRVQQIWNQFWGSIAAHFKTVLGTEAGLQTVLRCDDIFHNTLKKMLVGNVLQPIPEHLVKQIRFFGKRLEPWIKTALEGLPASLVQAKATKVRNLAHLLRRYTSLNHLCCASKAVLDDHRSVQV…
Monosiga brevicollis	Choanoflagellate	cRFXa	EP00046_Monosiga_brevicollis_P008351	EDQ84848	Ensembl Protist	MLEILRGRTGHTSIIYAGGPPLSALCVRAYEDPNGHPLSDSLCISSLILALILPLSNTLCVFFLTVFFVCVRVSLCLSLSLSVSLCLCLSLSLSVSLSVSLSLSNFLSLCLSLSLSLSLSVSLSLSLSVSVSVSVSSLSLSLNFFFSVQVCVCNGMAQPLPANSMAPGATMGGRPIAPSAAPPMSQAPMGQPTSKAPIVSYMPTSYGYTRPPYGGGYVTAPYGMPYRGTTMPPAMVAAPGRMLSNPYSHNISRTSPATVVWLHENFEACDDTSLGREPLFAHYIEHCKTLNQEPVNQASFGKLIRSVFPNLKTRRLGTRGNSKYHYYGIRLKESTKLDFDPTQIGGAHTKTRKTKDESNSNTGTPAPTTTKRKSSTRASKARDAAGPSSKAEAPSSPRN…
Microstomoeca roanoka	Choanoflagellate	cRFXc	EP00045_Choanoeca_perplexa_P013645	m.155306	Richter 2018, doi: 10.7554/eLife.34226	MSQQSTGPQGGHCTTTPAREGRQPQTSSQPPSVLPPKSTPSPVDSQASLNVYGLSSSKQTRAPWGSSDRGSATSQSQRMEASRHASYGGMVGELQTRGPSFQTHYEASRRQHPRHSYQQKHRQPYQEQQYQQHQYQQHQQHQHGVPHQHSAQQHATQGHPYPYYEGRVQAPSQSLAAIQQSSPQSSTTHQRTLPLPHSPNYPHTSHPSSQHLHPPPMHEVQPRSQVQTPHRQSPEIQRLQQQYLDRSPSHPAARESLSARLHAASTPLEASSSRSGGYSPRPNSVMVVTPQHRSAGPSVASTPNYAKPTSPTQSTTPMSSSSTVDLRRDFDESPSPARKKAKKVKLLKSPTILNWLHENYELKDGVSLPRSDLYEHYMKYCTDINVKPINAATFGKIIR…
Helgoeca nana	Choanoflagellate	cRFXa	EP00037_Helgoeca_nana_P013717	m.126546	Richter 2018, doi: 10.7554/eLife.34226	MIFGELQEAGLVASAVPLSAAAAVGTMEYLDDDGSAGAAVKAEQIADDSDLGGFTTDVPKAGGPSAGKSTATVNPFATNITRTSPATVVWLHDNYEAAEGVSLGRSTLYQHYTDHCTALGQEPVNAASFGKLIRSVFPNLKTRRLGTRGNSKYHYYGIQVKTESTLHFEADQVGGPHQRVRQPANSKGPGSNLPGESEAGEAGVGPELELYFDTAVELPQFPTTVGPAGLEKTTDFSKPYHAHCKDVLKALCRADFQSVAEKWSQFWGVIAAHFRDLFADEDGIRHVDRCDELFFDTLSRTVFTDVLRPMPEDLTKEIRYFAKCMEPWIKTALEGYPAALVERKLVRIRTFSHALRRYTSLNHLSQAAENVLQDEKQTVHMLKDITCIDFGAICAQADL…
Acanthoeca spectabilis	Choanoflagellate	cRFXa	EP00035_Acanthoeca_spectabilis_P036963	m.42850	Richter 2018, doi: 10.7554/eLife.34226	ATMDFDPPLDASITSADDSMNQPGLAGAAVPAGEFNAPHAATAEEERTASAVGKTSGPTAGKSSATVNPFATNITRTSPATVVWLHENYEAAEGVSLGRSTLYQHYTDHCSQLGQEPVNAASFGKLIRSVFPNLKTRRLGTRGNSKYHYYGIRVKSDSTLIFEADQVGGPHQRVRQRTDGKGVGKREDGEAGDAGAGPELDDFFDTKVDLPQFPSIVGDSGLEKATDFSKPYHAHCKDVLKALCRADFQSVAEKWSQFWGVIAAHFRELFTTERGIQHVDRCDELFFDTLSRTVFTDVLNPMPEDLTKEIRYFAKCMEPWIKTALEGYPPALVETKLLRIRTFSHALRRYTSLNHLAQAAENVLQDSKQTEHMLKDIVCIDFGAIYAQSDLACLCGTEF…
Barroeca monosierra	Choanoflagellate	cRFXb	EP01147_Barroeca_monosierra_P001715	gene1715-4836_t	Hake 2021, doi: 10.1101/2021.03.30.437421	MDTRMENNLTKRPKTDRNLSYTVAENIQAFLRNVSQTNRTEKYTERPIPTHSVNDSQQININNLLSLRKEKEMDHFRHEFPINMSFQDDNYQRLRMGPFDGAHASRTASFTAPQPEQQNNFLLHQQALQNVTPLRSQTIQDLKQLTLPFATHRDFMLMRPNNANTLVPISTSQTSGTTQHTGKNSNAKASSVTAQPQEDLASSAARRVRNRAIRVDEDTTSWLRANFEIKAGFTVERRLVYKAYCRHMESMMQEPTNAAGFGKVIRTVFPPVTSRRLGARGHSRYHYDGLRIKPSSAVAMLRLASEEKDSTLSNDSQYLMGTGKSSSITSPSGYLETSSMTEILESIDVTLSLPDLPSFDQSDINEINADTCDISKSNSADERKEIQTSLDTFFHRYHK…
Salpingoeca rosetta	Choanoflagellate	cRFXb	EP00044_Salpingoeca_rosetta_P008015	EGD83084	Ensembl Protist	MDTQHQLEPQPSKRPKVHGNPYSDAANIQAMGRAAVRSGMDTAQEAAYAANRAMEGVHRFNFETATPASFAPQMMAPFGGPAAHMFAAASQHDRQQDRSRPRPEFAMTYAHPEDEQQHQQQQQQAGMYGSPSRSAQSHHPRRRNEGRGGASGASAPSSPFRSTAGNGRRQQEYAAHHHHHQQGSVSADDVAKNVRFEYPSYYAQEGGQGYAFQQQQQQQQQAQHPRVMMVRPSNISAMTSTTQLPGGLKFTTVHGSSMHAATPPATPSSASIDDTELATSPRRHRNRAVRIDEDTVTWLRANFELKTGFTVERRLVYKAYCRHMQSMMQEPCNAAGFGKVIRGVFPGVTSRRLGSRGHSKYHYEGLRIKPSSAVAMLRLADEETEATTHDSNSMLGMGS…
Monosiga brevicollis	Choanoflagellate	cRFXc	EP00046_Monosiga_brevicollis_P001399	EDQ92111	Ensembl Protist	MADPKDAGSSRATPTHRTPTPTAKKKSPPTVNVYGLASRRGRGARLPPAKRPSASGSAVARGGLVGHGHSTAASHAQHHNSSSSSGSGSGSGSGSGSGSGSGSGSGSGSGMTNTSSRAASSSAVAPTSYSGPSASTYGSSLGLTSASAILSASHPNSDSATAALSLNQPYEARQLTQHRHHYDSRHAHPPQSVPRHTMSQLANMAPSTSAAHHSQGYASPDLRRLQPAQTLKPTAHSYGYVPAHTSSRHSTGHFAPGPSYETTHSAASAPHYSSLPEPAARAHVYDAQPRGYDARPRFGMIRASDGAYLHGKDSGFSDLDNPSGGVTVVQPVERLIHANTPVHPHQHTPKDSHAPHIRSISPLPPSTSSESQRSPSPSPKKRGSVTKAPDIVAWIHEHY…
Choanoeca perplexa	Choanoflagellate	cRFXc	EP00043_Microstomoeca_roanoka_P016876	m.174462	Richter 2018, doi: 10.7554/eLife.34226	QQQQQQPKQQGFGAILGLSEQKYRASSEKTQNCLNMLYSKPSSHPSSSSNLNTSGGSHHVNFSRASPWSPAPPVNKVPASQQSPHSTSLFDSTTSTTASKHPLESTSSSPSSTLNSSTGFIFGSAPNLSTLHLQKDDLSASNGSHRLPPLTCSSSDEHPEGQPLLQRSHSFASTVFSPPPTSVTQSFVPPPSTSSHLPSQAASFSQGVSINQQASWNQPRLVDDMSSNMATTMSSDTLRLNRPTPSIASSVDSAHALHLLNSSGSSASLQLNTTKPSPCYEFTRQFIFDAPMNDAHTDSNSSFFDFDDIASSTDVGFGRGVETPSRQSLPDLTQLTTSTPSPDPSRTSPRTPSRVSRRRQQSAKHQQSPMISKWLHENYMETEGLSLPRSTLYDHYCLL…
Salpingoeca rosetta	Choanoflagellate	cRFXc	EP00044_Salpingoeca_rosetta_P011375	EGD72237	Ensembl Protist	MATVAHFDTHRTSHARLASSETKPAHQHRHQYQHTASGRLRHPREHDFSNDDDGREPKRAPLAAPSLHRGSDEDNVETEAFVVSKDNPYLGVTRTVPQYEMTKRFIFDYDYTSPRQPQQQQPGSAGSRAPPTHGSASSRDSPVKKPRPRRKRRLRSEKHRQTPIIKQWLNEHYNPAEGVSVPRSLFYEHYCTLCKEASMSPLNAASFGKMIRQEFPMLRTRRLGTRGQSKYHYVGLGIRPSSRFAATAPANQLASTNANTPGVNRQQQQHQQQQPQQQQQHQQQQQHLQPSHSSASDSTPTTTPQLLPQHAHNDRLRGVSPPHTREHPMQAHHAELLSQGTAPAPLPAHPAMTGPTTPAGVMHVHQQPYRHHQRTLDAEPFSLSSSTEAAPRQAHGPML…
Choanoeca perplexa	Choanoflagellate	cRFXb	EP00045_Choanoeca_perplexa_P009836	m.96303	Richter 2018, doi: 10.7554/eLife.34226	MDHYSESSQRPRTPSNNIRGMENPLDTLAATAMHSDQPSFRLSSTAKPGPRSFVFDPAEPTMTQSFDRGALEHSSWYGDEATTHPTSQQANPATGSYVMNDPPSHNQMGHFSAPSHGAPKRGWTESQAGYDSHRGPSGFETSPRAQRPRISDHPISSPQQRPRSPYSNRSDGQSYVMMPQTPNRPMMMMQPTNISPMATTHNLPGGFAFTHVHGNPMPNLQPRPSQSDAQHEDLMSTNSPRRQRNRAVKVDDDTAAWLKANFELKAGCTVPRRLVYKAYQAHMQSMMQEPCNAAGFGKTIRTVFASVTSRRLGSRGHSRYHYDGLRIKPSSAVAMMKIVDEEEEEESAKADKAESTTGAPTEATNGSETTSQTAARAKPTPTTLEMLAQGVDPTLGLPE…
Microstomoeca roanoka	Choanoflagellate	cRFXb	EP00043_Microstomoeca_roanoka_P006549	m.63716	Richter 2018, doi: 10.7554/eLife.34226	QQQQQQQQGGYSFSPQTSRNQMGVMRPSNISSMTSTTPLPGGVQLMTVHGASMHMTPPITPSNGSMEDGDSSLSPRRLRNRSIRVDEDTITWLRANFEMKAGFTVERRMVYKAYCRHMESMMQEPTNAAGFGKVIRTVFASVTSRRLGSRGHSRYHYDGLRIKPSSAVAMLRLADEESTSPITEANTMLGLGGNGAVTSPNSRISAGTLMMLMHSLDKTLQLPSLPRLHVREVGVAVTQSEAQSLEDDVQTFWQLYEQHCQSLLDAVKTVNFGQAYAMVHAFWTDLPDRLRQLLPAEGLSNKIELWDSILYDTILHILVPEILRPVGANAHRTIVTFVEDLASSVTSLSDLDVNLPSNILRAKQAAAEVLMEIMQRRMALNNLAQAGMKMLSSESQVEQ…
Capsaspora owczarzaki	Filasterea	RFX	EP00120_Capsaspora_owczarzaki_P006999	N/A	N/A	MDTTTSMPFLVNHHPGSFQPNPGPMVQMGGMRISPVASMTSMGSASAASANSPAMGLLPAPSHQYLQQPQQQQQQQQQVHDQMFMQQQPGQPPQQFLHVPNQQFMAPSQPYPQQHGFYVGQPAPALASPHQQPIYMASQAPPQLQQPQQQQQQPSPQQQMLQQQQQQFQQRQQMLMPPQQSLSQTQLLVPAGAQLRTLSPNEQPVPYLQHQQQQPPQPPMMHNLPAMHGPSNGSLDDLHARKLTPNGDDDMGDGADGDDGEGDEEEEDDDDMQGSHRVGSGYVRHSPAALVWLTTHFEQASTGSVARGIIYASYEDHCRENKLARINAATFGKLIRQVFPKLRTRRLGMRGQSKYHYIGMRVKPSSPLYEQLSAQHEHLHAVTRGNQRGGANAIAADDD…
Pigoraptor chileana	Filasterea	RFX	EP01137_Pigoraptor_chileana_P016810	N/A	N/A	MAHVQPNGLHAPIAGAPFGARPPFPGSAAGPVAVPGQPPMHPHALHPQQQQHTFPTGYGPMEGGGYRPSVPQRYTAPGPTSATAGPGAGGIGGIGGVDAFGNDEDGSNDEGGAGGGAHSWAKNSPATIQWLVDNYETAEGVSLPRSTLYEHYQEYCTVSGVDPVNAASFGKLIRHIFPNLKTRRLGTRGNSKYHYYGIRVKPTSSLAAHHANDDNGDASGPPHYGHQGGAYGADGRGGSAVDAHAQPGQRGREDAGQGHTAGSDSQHPQHTGGAPAPASTSLPDFGPLDAPPPPDVPAEHMSILATTYRAHCERVLDIVSRANFNDVETTWRHFWQTIPDHFRRLLVIPAVVAHIQRCDSLLYETLVDVLVPDVLRPLPVALTQSIRHFAKSLEGWLTF…
Laccaria bicolor	Fungi	RFX	EP00147_Laccaria_bicolor_P003978	XP_001877125.1	NCBI	MTAVNLQIMSNTMPLDFFPHSRSNSVSSSSTHSSHSRPQSSQGPMSRIHSSVPPSAEDYRHSYLGSLHTDSPPNHNITNPALKGPLRPSHIRARAAASPYPRDTDSVHSSSSEADDMSMFLGGPGPDYQSMYGGAHSMASNPETVHTAGAFGRMNLGSDLALEKLAANVRAATTTSASDRAKQIFVQAWLTANYAPYPDGNVPRQGLYFSYRRVCDQYGIPHINTATLGKAIRLCFPTIKTRRLGVRGNSKYHYCGIRPATAAEAEWLQDYIHKSNNNAGQASINAARLNHEQESTNRSEERSDDDDDEDSEGGGSAAGSKRNSLTLSGDLKHPVFTDDISDRTPTAATLLSQVQAAQRPGSFPPQASIRRHPHQEPGLNLQTHSSPLANSGPYISPQQ…
Neurospora crassa	Fungi	cpcR1	EP00134_Neurospora_crassa_P007029	XP_961016.3	NCBI	MDPTHDPLALTKAKKRPRSQGSTASIHSAATQPNLDHAFTDVPEVYQSQWIPNDHGRTRELGHPTAQMLQDNMVLASQLHTSREFAMDSQVNASMQNVQYHDSHSMSRQSLSADSFGGNTSFVEDSQMVDHDGNNDHGSYIGMTSQSKGGSRSSANNEVEMRQLYVANKHRNLQEVAEELHGNERGPHSERTRQVFAMLWISQVCSKGKGSVPRGRVYANYASRCATERITVLNPASFGKLVRVLFPGLKTRRLGVRGESKYHYVNFQLREDQPDVRDVSTQPQVSPAEEQSFSQTFNTAPDNTRATERPVLPTPDLGQQPETRVRRPPEYVHSLYNQVQVANIDQLSTTATKTVQKLCFAAETEESFQQSDPLVLPGIEPFLPKNTDPDAAKSLAALY…
Phycomyces blakesleeanus	Fungi	RFX	EP00153_Phycomyces_blakesleeanus_P008342	XP_018291419.1	NCBI	MPRTKNKSKSSRPRAEQIVSGDDNGQDQFENTPKTSSMSRVDGTEESDQQSISRSRQQSVSDISSIEGISEDNREIREGSLQAETELGLSATDRATSDRVTKWVKSNYEYEHEHNVPRSGMYDHYKNQCDSQGIEPVNSATFGKLIRTVFPGIKTRRLGTRGQSKYHYCNIRLRTDRHTASDFTEGPSNLTEGPSNLTEGPSDSLGQEDAGNPEDNGSQLVPVAETPDFESFDEPMSNITLPSMDEASLLDNIPESSQNVRKSSTLPSMDEASLLDNIPESSQNVRKSSTLPSTSTQTAGTRSTIPSKRTYKGKTRHQIFYQLSTSNLSSISTDFSVDLPHFSVPDLQHSQQQEGQDQPASFTKLYEDHCRELLGIVLSGKSLQIDACIVLFYQNMADD…
Saccharomyces cerevisiae	Fungi	RFX1	EP00144_Saccharomyces_cerevisiae_P003599	NP_013277.1	NCBI	MVIFKERKPTENLFTRKIPAKYFIFSPSFLSVHYFEFYLPMSGDNNIEPTSRGSNDNSNGPSNGSSVNSNRYSLNAPKYSSQPPPASHTYLPPMSVNIPPIASKSSSIYSLLHQSSPRPETPNPILPPLIGSGPGSHKPSPTPTQPPAQPATQRQPATYSVYPASISLNRSNSSAYPLSFKSEETLNNNPPTAAKRTNTFPSIPSSTKKQKTSQEKRISSISRRNTQEIIAKQIAENNKSKTIEEYAQIVKHAEIKVLSMDSQNTSKAALQLAEQNRERERQVFALLWLMKNCKSQHDSYVPRGKIFAQYASSCSQNNLKPLSQASLGKLIRTVFPDLTTRRLGMRGQSKYHYCGLKLTVNESGSVSLNNNNASLSLVHNNDPISPLSSPSPSSPSPQV…
Schizosaccharomyces pombe	Fungi	Sak1	EP00145_Schizosaccharomyces_pombe_P002607	NP_594086.1	NCBI	MNPSDLPGQIPLSRSDMNVQDQLDPVQRFDTHFMLPQEENFLNRPSITSESAHPRGSDLEQETELKRLALEHEHYSLESLAEKLRMDHVSANSEKFRQVFGICWLKRACEEQQDAAVQRNQIYAHYVEICNSLHIKPLNSASFGKLVRLLFPSIKTRRLGMRGHSKYHYCGIKLRGQDSFRRLRTFSDSSLSPVSCSSFPKPIPNHFENDVSSIQNTNQRVESSPASVNAAAIVRKSAVTPSSDPYNSPPPSIPLLGSQTNLQLAPSFAAPQAHPLPSHLSQSNVPPQLSHSSVPSPAPPRSVSQPTYFSQPMPQFSSSFVPGTSSIVPTLHPASAQEDFNLQHSLFFKLKLKFLPPHKLPWIPSLDVSSFSLPPIDYYLNGPYDNVEAKSALMNIYSS…
Spizellomyces punctatus	Fungi	RFX	EP00131_Spizellomyces_punctatus_P008431	XP_016612255.1	NCBI	MEAQVVDHMAVDIVAMTAAQALAAESPLVTEAANAQGVLAQGATNGHDLEHYDEGDHSGDEHPGNPDNARDTQVPTESDMRRLMLESKDSLEQLAQKAAQQGPQADKARSILVTHWLMENYEPCDGISIPRQNLYDHYCSYCLEHRIDPVNSASFGKLIRTVFPDIKTRRLGTRGKSKYHYCNIRIRSSATPMQRSAETTAAIVAAAQARREAEALAQPAAAGLVIDQDMLRLHQQQLDKALVAKMPELPEILESQIPAGMSYTAARALLDGYKEHCQNILQSVQYMKFNEVETIIKSYWQNLPSGDRDIVNSSEIVEYVWRYDSLLYDTIMNLLLPNVLQMMPIQIIQAVRQFARQLEGWMLKALEGYSQLLTSRKIEVAKVFIQQLRRHTSLNHLAQ…
Yarrowia lipolytica	Fungi	RFX	EP00141_Yarrowia_lipolytica_P004305	XP_503908.1	NCBI	MEVAMDGSHNGRRKCARRSSSAELLEKPESDLLTQMYHMRNDDSLADALTNNESEHSNVSTSSAASASTAATSASMMDSQVYTNKQNTAANNVTPAPNNTDMRPPESPGPGSSASRKRKAPMASSEEIDAELRRAAEQLVGLPIEDIVETLRRQDSPAGRGHGNERTKQTFGMAWLMKFCELNEQSSVLRSRIYARYVTMCSQHNVRPMNPASFGKLVRVIYPDLTTRRLGVRGQSKYHYCGIRLTGEAEEISTPGPGSPDRAFTPELTPFDSPYGFRGKTETPDYALGLNSMMASQPGTPQQHIQNHQQQHLQQNHQQHHQQQQQQQQHQQHQQQQQQQQQQQQQQQQQQQQQQQQQHIMGTPQPGVPDLRFVSNLTEVSLSEGYDSLMLPSMEPYLP…
Amoebidium parasiticum	Ichthyosporea	RFX (P009797)	EP00123_Amoebidium_parasiticum_P009797	N/A	N/A	MSAEPPGSPGSDPGSPSTTRGQFVLESTIPGAGRLDIDVNALQGISNDPDKAAVTTAQTAEWLQGNYHTNEDAGLPRNLLHHHYYCYCVAKRLTPVNGATFGKILRSVFPDMRVRRLGNRGQSRYHYCGIAPKETSPYYPDYMSYEAERIKRKCASTGLMPGEQELATLQAAANVTAARQDHTDTQQSAGMLGDQGDLLVDVTKPRGRDQVMADRARIQLQFPTRQFVSLPAQVTADEANSLLARYRVHVSEVLDWVARTDFAEVESAWFKFWQGLPEGSDRVLECAEVIDVIAMWDDIFCNAMLDLLLPCVTMPVQGSLTVAIRDFAKAMERGLAHAMAGRPNALLARRLEVASVYSSCLRGQTSLNHLAQAARAVMQNEDAVAQMVSDWGHVDFGDV…
Amoebidium parasiticum	Ichthyosporea	RFX (P020755)	EP00123_Amoebidium_parasiticum_P020755	N/A	N/A	MERTAQLQAPQNAQPSPTHAPKWLIKHEPGATHPLWSGGMMDPTKGPHLIFRAPEGMSELPFRAPITHPSMMFMPGAVRNIPPPRPPLPVPRPDMTKPRAEAVDDGQFATLGSKRAYGIGQWLVNNYEIADGHSVPRQSVFEHYEESCRLLGQDPINNATFGKLIRAVFPSLKTRRLGTRGHSKYHYYGIRRRATPKVDAAGGQAGHPQDRQIAAGPRPDPPKSSVLGPQPGAPQPNLPPGKEHNRANPVPLPDKPMPSGPARPMPHHSLLGPFPAINPLILAPHVDLSHAGQLLCSYREHSMMLVDMAAHHQFAQMRDAMLLYWRACPGRYQQALSCAHVAETMGNWDRVLYKGMLRALIPCVLQPLPAGANKAIRMFARELE
Ichthyoponus hoferi	Ichthyosporea	RFX (P004745)	EP00124_Ichthyoponus_hoferi_P004745	N/A	N/A	MNNEQSPSPSSDPSSPLARGQFFLDSTVHGLGRLDIDLNALQGLIVDPECSVITTSQSIEWLQTNFHAKEDGSLPRNLLHHHYHHYCQARRLTSVTGATFGKLVRTVFPEMRIRRLGNRGQSRYHYCGLAPRETSPYFQDYRNYETERMKRKCASNGIPPSEQEITSMAAATSVRAAPERTAISESLADDRAMGMMGLDLDRPIKDEDEPTMHGFDGEMSTLADFTPDPQMFKDSFAAWHCPVRNSPRSRESILSERGSVPVQFPDKPWTSLPAHVSADDVKALMDNYKAHLIELIDLVYQTNFPEIESMGCRFWQTLPSSADRLLECTEVINLIALWDDIFYTTVVQILLPTVTMSVQGQLTVAIRDFAKGLERWQTTALAGRPNALLTQKLEVASMC…
Ichthyoponus hoferi	Ichthyosporea	RFX (P005209)	EP00124_Ichthyoponus_hoferi_P005209	N/A	N/A	MERRFPTGFTASSTGVPTHTTTNKFSPHTSTPPSHGATIPRQPPHLMPSTPMNLSYAHHPATPYLPYAHPYRPPFMYQPHGPYVRPHIGDNRNLGMGGSSLGGPMGLHSVDGSMVNNGSIKPMTSDAIRPSSTLSNNSKANNIAQWLTQNFEISDGMSLPRQTVYEQYEEFCRQTDQDPINAASFGKLIRAIFPSLKTRRLGTRGNSKYHYYGIRIKPNSSLPQYNPPPGTASRSIPPAHLVQGGAMLSMLLAGHGGVKLETNTMGHLTLGDTGGSDPLGYPMGIVQHNPAMKVGPGAVVSSTQTSPDNPKILATTSLPLSLFEPDPSLLSPQISLETAKTFLLMYYTHLQRLLNTASKLAFDEIEELLLHFWQGVPKRLIHALSCPHMIDIVRRCDIA…
Creolimax fragrantissima	Ichthyosporea	RFX (P004300)	EP01134_Creolimax_fragrantissima_P004300	N/A	N/A	MSYAGPSDDSGVLSLLEASNFHQNQHQQQQHLYYPPVGSTKSQQIVMSTKNSDGEDGQSLADGSIHGGDGHVDDEEESVHYNSAHALMISSHETLSKQSSMGHPSDYSDSIGGQVTNYQSEMDVNKRSNIIAQWLIQNYESADEQSLPRQVVYEQYEAYCWNNNRDPINAASFGKHIRAIFPNLKTRRLGTRGNSKYHYYGIRIRPASELYGQVVMDSYDGALRSSGTSTQLHLGNRSHSNTGEGDNDRQSEHADNRALTRTHSTSTSASVQTSHAQESVSTPSGSVGGVGGRGSKPSVGMFHPLGLSLPPFPSPAEFSNLLVPEVKINIVGENAGDNAGKGTNCSSLPLPATGVDASVTQTSTTSSNRNTELNKSIPSPTNNTNSVDCSKDKQTSGSN…
Creolimax fragrantissima	Ichthyosporea	RFX (P007493)	EP01134_Creolimax_fragrantissima_P007493	N/A	N/A	MGGTSTNVNVDENMGNTRRSGGMGVNGNVTMGVSDNAMDVEIAHINSNTHSQAHVPQDNSQMQFAQTMFLQTQPNAQKYPSQNQTYVRTHSPSQPPPSQVLSVMNERGAQDLKDSSDNQFQHQISYEGDGSISVDSSYKHTLVTQGGDDKSQVSLAHSTSDLPPMRSTDTITWLQDNYVVAMHISIPRNLLHTHYSEFALSRGFCPANVASFGKIIRSIFPDLKTRRLGTRGKSKYHYYGIKAKDTSPYQYVYRRGGIVGENQSRNEGSEAESGQTPPRIDEHRHIDDSSHSQSVPPEALPERDPETIAVESLSFNISYPPIVWTSVLCESPDKAVTAQSLLKSYINHLTETLQAVIKCNFSVIEKLWRDFWGELSQQHKSVVDTEQVIDAIVLYDLIF…
Corallochytrium limacisporum	Pluriformea	RFX	EP00127_Corrallochytrium_limacisporum_P004366	N/A	N/A	MDQEQFGGGFHDPGHFGQGYGMTQADIAAAYAAQQRQQQQQYGGGAPPGYGAGPGMAPPGPPRGHPGPPHPADAGGDSGPGTPGANKGPNNNATVGWLLENYETAEGVSLPRSTLYAHYLEHCTMHNLDAVNAASFGKLIRSVFPNLKTRRLGTRGNSKYHYYGIRVRPTSHLSQQMAANQPSGGGMNRSESGYGEEDDEVEQNYQIQADIRLPDLYLPANFKRPPGTTQEDIDEFAEVYKDHSRRIAETMARTNFGDVEGLWNTYWRNVPQKIVRCIEQPSFQHAVHDFDLIFYDAVVNMLIPDVLKPLPVALTQAIRHFAKNLESWLRNALSNMPQNFLDIKVKAVVQFSQTLRRLTSLNHLAQAAKAVLQNEEQVSQMLSDLNRVDFTSLQEQAHW…

## Sheet: EukProt_CS_XlaevisRFX2
# BLASTP 2.13.0+
# Query:
# Database: /EukProt/TCS/EP00002_Diphylleia_rotans.fasta /EukProt/TCS/EP00003_Mantamonas_plastica.fasta /EukProt/TCS/EP00004_Rigifila_ramosa.fasta /EukProt/TCS/EP00005_Dracoamoeba_jomungandri.fasta /EukProt/TCS/EP00006_Acanthamoeba_castellanii.fasta /EukProt/TCS/EP00015_Entamoeba_histolytica.fasta /EukProt/TCS/EP00023_Dictyostelium_discoideum.fasta /EukProt/TCS/EP00027_Filamoeba_sp_ATCC50430.fast…
# Fields: query id, subject id, subject sci names, % identity, alignment length, mismatches, gap opens, q. start, q. end, s. start, s. end, evalue, bit score, % query coverage per subject, % query coverage per hsp
# 250 hits found
Query_1	EP00076_Gallus_gallus_P030697	N/A	98.684	76	1	0	1	76	150	225	5.37e-48	166	100	100
Query_1	EP00074_Homo_sapiens_P066521	N/A	94.737	76	4	0	1	76	100	175	8.05e-48	166	100	100
Query_1	EP00076_Gallus_gallus_P011458	N/A	98.684	76	1	0	1	76	208	283	8.66e-48	166	100	100
Query_1	EP00076_Gallus_gallus_P030695	N/A	98.684	76	1	0	1	76	204	279	9.91e-48	166	100	100
Query_1	EP00076_Gallus_gallus_P011459	N/A	98.684	76	1	0	1	76	204	279	9.91e-48	166	100	100
Query_1	EP00074_Homo_sapiens_P106839	N/A	94.737	76	4	0	1	76	189	264	1.14e-47	166	100	100
Query_1	EP00076_Gallus_gallus_P011519	N/A	94.737	76	4	0	1	76	183	258	1.14e-47	166	100	100
Query_1	EP00076_Gallus_gallus_P007622	N/A	94.737	76	4	0	1	76	183	258	1.14e-47	166	100	100
Query_1	EP00074_Homo_sapiens_P059421	N/A	94.737	76	4	0	1	76	193	268	1.18e-47	166	100	100
Query_1	EP00074_Homo_sapiens_P106842	N/A	94.737	76	4	0	1	76	183	258	1.26e-47	166	100	100
Query_1	EP00074_Homo_sapiens_P106841	N/A	94.737	76	4	0	1	76	183	258	1.26e-47	166	100	100
Query_1	EP00074_Homo_sapiens_P093137	N/A	94.737	76	4	0	1	76	183	258	1.26e-47	166	100	100
Query_1	EP00074_Homo_sapiens_P066520	N/A	94.737	76	4	0	1	76	183	258	1.26e-47	166	100	100
Query_1	EP00074_Homo_sapiens_P066519	N/A	94.737	76	4	0	1	76	183	258	1.26e-47	166	100	100
Query_1	EP00074_Homo_sapiens_P059424	N/A	94.737	76	4	0	1	76	183	258	1.26e-47	166	100	100
Query_1	EP00074_Homo_sapiens_P059423	N/A	94.737	76	4	0	1	76	183	258	1.26e-47	166	100	100
Query_1	EP00074_Homo_sapiens_P059422	N/A	94.737	76	4	0	1	76	183	258	1.26e-47	166	100	100
Query_1	EP00074_Homo_sapiens_P015624	N/A	94.737	76	4	0	1	76	183	258	1.29e-47	160	100	100
Query_1	EP00074_Homo_sapiens_P106838	N/A	94.737	76	4	0	1	76	213	288	1.33e-47	166	100	100
Query_1	EP00074_Homo_sapiens_P106837	N/A	94.737	76	4	0	1	76	213	288	1.33e-47	166	100	100
Query_1	EP00074_Homo_sapiens_P045020	N/A	94.737	76	4	0	1	76	183	258	1.36e-47	166	100	100
Query_1	EP00074_Homo_sapiens_P015623	N/A	94.737	76	4	0	1	76	183	258	1.36e-47	166	100	100
Query_1	EP00076_Gallus_gallus_P030693	N/A	98.684	76	1	0	1	76	207	282	1.69e-47	165	100	100
Query_1	EP00074_Homo_sapiens_P071963	N/A	98.684	76	1	0	1	76	199	274	3.82e-47	164	100	100
Query_1	EP00074_Homo_sapiens_P032664	N/A	94.737	76	4	0	1	76	183	258	3.82e-47	164	100	100
Query_1	EP00076_Gallus_gallus_P030698	N/A	97.368	76	2	0	1	76	125	200	3.91e-47	163	100	100
Query_1	EP00074_Homo_sapiens_P000594	N/A	98.684	76	1	0	1	76	199	274	5.02e-47	164	100	100
Query_1	EP00074_Homo_sapiens_P102549	N/A	98.684	76	1	0	1	76	154	229	6.27e-47	163	100	100
Query_1	EP00067_Danio_rerio_P005361	N/A	93.421	76	5	0	1	76	189	264	7.38e-47	164	100	100
Query_1	EP00076_Gallus_gallus_P016380	N/A	94.667	75	4	0	2	76	159	233	8.28e-47	163	99	99
Query_1	EP00074_Homo_sapiens_P106840	N/A	94.667	75	4	0	2	76	159	233	8.6e-47	163	99	99
Query_1	EP00074_Homo_sapiens_P045022	N/A	98.667	75	1	0	2	76	175	249	9.08e-47	163	99	99
Query_1	EP00076_Gallus_gallus_P030696	N/A	98.667	75	1	0	2	76	184	258	9.49e-47	163	99	99
Query_1	EP00067_Danio_rerio_P002015	N/A	97.368	76	2	0	1	76	204	279	9.95e-47	163	100	100
Query_1	EP00067_Danio_rerio_P022735	N/A	97.368	76	2	0	1	76	174	249	1.21e-46	162	100	100
Query_1	EP00074_Homo_sapiens_P093138	N/A	94.667	75	4	0	2	76	159	233	1.29e-46	162	99	99
Query_1	EP00067_Danio_rerio_P048964	N/A	93.333	75	5	0	2	76	165	239	8.25e-46	160	99	99
Query_1	EP00067_Danio_rerio_P022734	N/A	97.333	75	2	0	2	76	180	254	1.04e-45	160	99	99
Query_1	EP00058_Branchiostoma_floridae_P025630	N/A	91.892	74	6	0	2	75	17	90	2.23e-45	155	97	97
Query_1	EP00057_Strongylocentrotus_purpuratus_P013280	N/A	92	75	6	0	1	75	187	261	3.41e-45	159	99	99
Query_1	EP00057_Strongylocentrotus_purpuratus_P013274	N/A	92	75	6	0	1	75	194	268	3.75e-45	159	99	99
Query_1	EP00057_Strongylocentrotus_purpuratus_P013283	N/A	93.243	74	5	0	2	75	185	258	4.1e-45	158	97	97
Query_1	EP00057_Strongylocentrotus_purpuratus_P013263	N/A	92	75	6	0	1	75	206	280	5.91e-45	158	99	99
Query_1	EP00057_Strongylocentrotus_purpuratus_P033311	N/A	93.243	74	5	0	2	75	203	276	7.65e-45	157	97	97
Query_1	EP00057_Strongylocentrotus_purpuratus_P013249	N/A	92	75	6	0	1	75	213	287	8.13e-45	157	99	99
Query_1	EP00057_Strongylocentrotus_purpuratus_P013245	N/A	92	75	6	0	1	75	213	287	8.13e-45	157	99	99
Query_1	EP00057_Strongylocentrotus_purpuratus_P013254	N/A	92	75	6	0	1	75	212	286	8.94e-45	157	99	99
Query_1	EP00057_Strongylocentrotus_purpuratus_P013258	N/A	93.243	74	5	0	2	75	211	284	9.68e-45	157	97	97
Query_1	EP00110_Nematostella_vectensis_P018644	N/A	90.667	75	7	0	2	76	1	75	4.87e-43	150	99	99
Query_1	EP00103_Capitella_teleta_P010915	N/A	87.838	74	9	0	2	75	89	162	8.62e-43	151	97	97
Query_1	EP00114_Trichoplax_sp_H2_P004447	N/A	86.667	75	10	0	2	76	118	192	3.2e-42	150	99	99
Query_1	EP00118_Oscarella_pearsei_P014782	N/A	88	75	9	0	2	76	319	393	4.61e-42	150	99	99
Query_1	EP00067_Danio_rerio_P038769	N/A	86.667	75	10	0	1	75	370	444	1.76e-41	149	99	99
Query_1	EP00067_Danio_rerio_P038772	N/A	87.838	74	9	0	2	75	365	438	2.04e-41	149	97	97
Query_1	EP00074_Homo_sapiens_P071960	N/A	86.667	75	10	0	1	75	450	524	2.06e-41	149	99	99
Query_1	EP00067_Danio_rerio_P021561	N/A	87.838	74	9	0	2	75	348	421	2.5e-41	148	97	97
Query_1	EP00074_Homo_sapiens_P071959	N/A	87.838	74	9	0	2	75	549	622	2.59e-41	148	97	97
Query_1	EP00074_Homo_sapiens_P071958	N/A	87.838	74	9	0	2	75	549	622	2.59e-41	148	97	97
Query_1	EP00074_Homo_sapiens_P071957	N/A	87.838	74	9	0	2	75	549	622	2.59e-41	148	97	97
Query_1	EP00074_Homo_sapiens_P032663	N/A	87.838	74	9	0	2	75	439	512	3.09e-41	148	97	97
Query_1	EP00074_Homo_sapiens_P071962	N/A	87.838	74	9	0	2	75	440	513	3.65e-41	148	97	97
Query_1	EP00074_Homo_sapiens_P071961	N/A	87.838	74	9	0	2	75	440	513	3.65e-41	148	97	97
Query_1	EP00099_Drosophila_melanogaster_P022508	N/A	82.667	75	13	0	2	76	372	446	2.36e-40	145	99	99
Query_1	EP00099_Drosophila_melanogaster_P002029	N/A	82.667	75	13	0	2	76	364	438	2.37e-40	145	99	99
Query_1	EP00090_Calanus_glacialis_P043295	N/A	82.667	75	13	0	2	76	181	255	2.41e-40	145	99	99
Query_1	EP00099_Drosophila_melanogaster_P006085	N/A	82.667	75	13	0	2	76	394	468	3.31e-40	145	99	99
Query_1	EP00099_Drosophila_melanogaster_P006083	N/A	82.667	75	13	0	2	76	386	460	3.43e-40	145	99	99
Query_1	EP00119_Amphimedon_queenslandica_P009893	N/A	83.784	74	12	0	2	75	206	279	4.64e-40	144	97	97
Query_1	EP00119_Amphimedon_queenslandica_P009892	N/A	83.784	74	12	0	2	75	206	279	4.64e-40	144	97	97
Query_1	EP00067_Danio_rerio_P006157	N/A	85.333	75	11	0	1	75	353	427	4.66e-40	145	99	99
Query_1	EP00119_Amphimedon_queenslandica_P009894	N/A	83.784	74	12	0	2	75	120	193	1.8e-39	142	97	97
Query_1	EP00099_Drosophila_melanogaster_P006084	N/A	82.667	75	13	0	2	76	335	409	3.37e-39	142	99	99
Query_1	EP00067_Danio_rerio_P047171	N/A	85.135	74	11	0	2	75	284	357	4.73e-39	142	97	97
Query_1	EP00067_Danio_rerio_P047168	N/A	85.135	74	11	0	2	75	285	358	5.07e-39	142	97	97
Query_1	EP00099_Drosophila_melanogaster_P009718	N/A	82.667	75	13	0	2	76	357	431	1.75e-38	140	99	99
Query_1	EP00059_Ciona_intestinalis_P000405	N/A	77.027	74	17	0	2	75	245	318	1.24e-37	138	97	97
Query_1	EP00127_Corallochytrium_limacisporum_P004366	N/A	82.192	73	13	0	4	76	97	169	4.63e-35	130	96	96
Query_1	EP00081_Caenorhabditis_elegans_P000813	N/A	74.324	74	18	1	2	75	261	333	3.37e-33	125	97	97
Query_1	EP00081_Caenorhabditis_elegans_P000812	N/A	74.324	74	18	1	2	75	236	308	3.44e-33	125	97	97
Query_1	EP00081_Caenorhabditis_elegans_P005158	N/A	74.324	74	18	1	2	75	78	150	4.32e-33	124	97	97
Query_1	EP00081_Caenorhabditis_elegans_P005157	N/A	74.324	74	18	1	2	75	117	189	4.46e-33	125	97	97
Query_1	EP00081_Caenorhabditis_elegans_P008308	N/A	74.324	74	18	1	2	75	94	166	4.52e-33	124	97	97
Query_1	EP00126_Sphaerothecum_destruens_P012527	N/A	67.123	73	24	0	3	75	141	213	3.3e-30	115	96	96
Query_1	EP00040_Diaphanoeca_grandis_P014717	N/A	73.611	72	19	0	4	75	97	168	4.72e-30	116	95	95
Query_1	EP00054_Salpingoeca_dolichothecata_P008132	N/A	68	75	24	0	2	76	102	176	9.07e-30	115	99	99
Query_1	EP00157_Rozella_allomycis_P006129	N/A	70.833	72	21	0	4	75	102	173	1.8e-29	114	95	95
Query_1	EP00124_Ichthyophonus_hoferi_P005209	N/A	63.514	74	27	0	3	76	145	218	5.13e-28	110	97	97
Query_1	EP00050_Salpingoeca_kvevrii_P023007	N/A	73.611	72	19	0	4	75	54	125	5.86e-28	110	95	95
Query_1	EP00044_Salpingoeca_rosetta_P001131	N/A	69.444	72	22	0	4	75	109	180	8.88e-28	110	95	95
Query_1	EP01134_Creolimax_fragrantissima_P004300	N/A	62.162	74	28	0	3	76	133	206	1.83e-27	109	97	97
Query_1	EP00057_Strongylocentrotus_purpuratus_P002037	N/A	63.514	74	27	0	2	75	78	151	2.28e-27	108	97	97
Query_1	EP00076_Gallus_gallus_P008685	N/A	67.568	74	24	0	2	75	62	135	2.77e-27	108	97	97
Query_1	EP00057_Strongylocentrotus_purpuratus_P016678	N/A	63.514	74	27	0	2	75	78	151	2.82e-27	108	97	97
Query_1	EP00074_Homo_sapiens_P011705	N/A	67.568	74	24	0	2	75	71	144	2.83e-27	108	97	97
Query_1	EP00074_Homo_sapiens_P050004	N/A	67.568	74	24	0	2	75	62	135	2.85e-27	108	97	97
Query_1	EP00110_Nematostella_vectensis_P010074	N/A	69.565	69	21	0	7	75	3	71	4.1e-27	107	91	91
Query_1	EP00046_Monosiga_brevicollis_P008351	N/A	65.278	72	25	0	4	75	261	332	1.95e-26	106	95	95
Query_1	EP00057_Strongylocentrotus_purpuratus_P009191	N/A	60.811	74	29	0	2	75	72	145	8.34e-26	101	97	97
Query_1	EP00006_Acanthamoeba_castellanii_P007761	N/A	66.216	74	25	0	2	75	130	203	8.94e-26	104	97	97
Query_1	EP00103_Capitella_teleta_P015818	N/A	64.865	74	26	0	2	75	64	137	9.55e-26	103	97	97
Query_1	EP00067_Danio_rerio_P014290	N/A	66.216	74	25	0	2	75	62	135	1.17e-25	103	97	97
Query_1	EP00179_Madagascaria_erythrocladioides_P009404	N/A	54.054	74	34	0	2	75	79	152	1.27e-25	98.6	97	97
Query_1	EP00067_Danio_rerio_P038315	N/A	66.216	74	25	0	2	75	57	130	2.45e-25	103	97	97
Query_1	EP00027_Filamoeba_sp_ATCC50430_P008169	N/A	62.162	74	28	0	2	75	61	134	3.04e-25	102	97	97
Query_1	EP00276_Gloeochaete_wittrockiana_P011653	N/A	63.514	74	27	0	2	75	78	151	5.47e-25	102	97	97
Query_1	EP00276_Gloeochaete_wittrockiana_P000053	N/A	63.514	74	27	0	2	75	53	126	5.52e-25	102	97	97
Query_1	EP00118_Oscarella_pearsei_P007101	N/A	63.514	74	27	0	2	75	46	119	6.44e-25	102	97	97
Query_1	EP00123_Amoebidium_parasiticum_P020755	N/A	63.38	71	26	0	3	73	121	191	7.69e-25	100	93	93
Query_1	EP00050_Salpingoeca_kvevrii_P007100	N/A	63.38	71	26	0	2	72	305	375	2.11e-24	100	93	93
Query_1	EP00115_Mnemiopsis_leidyi_P003071	N/A	58.904	73	30	0	3	75	54	126	3.2e-24	100	96	96
Query_1	EP00119_Amphimedon_queenslandica_P010065	N/A	58.667	75	31	0	2	76	45	119	6.57e-24	99	99	99
Query_1	EP00125_Sphaeroforma_arctica_P009298	N/A	59.459	74	30	0	2	75	687	760	8.64e-24	99	97	97
Query_1	EP00057_Strongylocentrotus_purpuratus_P033179	N/A	63.514	74	27	0	2	75	101	174	1.06e-23	98.6	97	97
Query_1	EP00044_Salpingoeca_rosetta_P011375	N/A	59.459	74	30	0	3	76	167	240	1.09e-23	98.6	97	97
Query_1	EP01134_Creolimax_fragrantissima_P003798	N/A	59.459	74	30	0	2	75	636	709	1.15e-23	98.6	97	97
Query_1	EP00074_Homo_sapiens_P075892	N/A	63.514	74	27	0	2	75	125	198	1.22e-23	98.2	97	97
Query_1	EP00128_Syssomonas_multiformis_P006961	N/A	74.138	58	15	0	2	59	115	172	1.26e-23	93.2	76	76
Query_1	EP00074_Homo_sapiens_P047331	N/A	63.514	74	27	0	2	75	125	198	1.35e-23	98.2	97	97
Query_1	EP00115_Mnemiopsis_leidyi_P011033	N/A	68.333	60	19	0	2	61	235	294	1.47e-23	98.2	79	79
Query_1	EP00076_Gallus_gallus_P019603	N/A	63.514	74	27	0	2	75	112	185	1.97e-23	97.8	97	97
Query_1	EP00158_Paraphelidium_tribonemae_P002218	N/A	59.459	74	30	0	2	75	71	144	2.03e-23	97.8	97	97
Query_1	EP00076_Gallus_gallus_P039523	N/A	63.514	74	27	0	2	75	112	185	2.39e-23	97.4	97	97
Query_1	EP00042_Codosiga_hollandica_P051736	N/A	57.746	71	30	0	4	74	100	170	1.52e-22	91.7	93	93
Query_1	EP00042_Codosiga_hollandica_P029339	N/A	59.722	72	29	0	4	75	227	298	3.19e-22	94.4	95	95
Query_1	EP00110_Nematostella_vectensis_P014152	N/A	58.571	70	29	0	5	74	1	70	3.25e-22	93.6	92	92
Query_1	EP00103_Capitella_teleta_P000918	N/A	60.563	71	28	0	5	75	1	71	3.59e-22	93.6	93	93
Query_1	EP00103_Capitella_teleta_P005380	N/A	58.108	74	31	0	2	75	70	143	4.13e-22	94	97	97
Query_1	EP00125_Sphaeroforma_arctica_P011827	N/A	58.108	74	31	0	2	75	159	232	5.87e-22	93.6	97	97
Query_1	EP00114_Trichoplax_sp_H2_P002418	N/A	58.108	74	31	0	2	75	13	86	5.91e-22	93.6	97	97
Query_1	EP00127_Corallochytrium_limacisporum_P004685	N/A	56.164	73	32	0	3	75	174	246	7.55e-22	93.2	96	96
Query_1	EP00126_Sphaerothecum_destruens_P012405	N/A	52.632	76	35	1	2	76	88	163	1.76e-21	88.6	99	99
Query_1	EP00046_Monosiga_brevicollis_P001399	N/A	54.667	75	34	0	2	76	392	466	1.84e-21	92	99	99
Query_1	EP01134_Creolimax_fragrantissima_P007493	N/A	55.405	74	33	0	2	75	171	244	4.88e-21	90.9	97	97
Query_1	EP00120_Capsaspora_owczarzaki_P006999	N/A	56	75	33	0	2	76	290	364	1.22e-20	89.7	99	99
Query_1	EP00118_Oscarella_pearsei_P016260	N/A	54.795	73	33	0	3	75	59	131	1.42e-20	89.7	96	96
Query_1	EP00074_Homo_sapiens_P089710	N/A	61.972	71	27	0	5	75	2	72	1.62e-20	89.4	93	93
Query_1	EP00118_Oscarella_pearsei_P016267	N/A	54.795	73	33	0	3	75	59	131	1.97e-20	89.4	96	96
Query_1	EP00118_Oscarella_pearsei_P016266	N/A	54.795	73	33	0	3	75	59	131	2.05e-20	89	96	96
Query_1	EP00110_Nematostella_vectensis_P022514	N/A	60.563	71	28	0	5	75	1	71	2.38e-20	88.6	93	93
Query_1	EP00158_Paraphelidium_tribonemae_P002219	N/A	57.576	66	28	0	2	67	71	136	4.33e-20	83.6	87	87
Query_1	EP00123_Amoebidium_parasiticum_P009797	N/A	53.425	73	34	0	3	75	61	133	5.6e-20	87.8	96	96
Query_1	EP00114_Trichoplax_sp_H2_P003382	N/A	56.061	66	29	0	3	68	116	181	5.99e-20	87.8	87	87
Query_1	EP00160_Parvularia_atlantis_P004534	N/A	50.704	71	35	0	3	73	23	93	8.61e-20	82.8	93	93
Query_1	EP00114_Trichoplax_sp_H2_P008942	N/A	54.054	74	34	0	2	75	22	95	2.28e-19	86.3	97	97
Query_1	EP00044_Salpingoeca_rosetta_P008015	N/A	50.667	75	37	0	2	76	296	370	3.26e-19	85.9	99	99
Query_1	EP00059_Ciona_intestinalis_P020237	N/A	55.405	74	33	0	2	75	112	185	6.01e-19	85.1	97	97
Query_1	EP00076_Gallus_gallus_P047159	N/A	52.055	73	35	0	3	75	16	88	1.63e-18	83.6	96	96
Query_1	EP00123_Amoebidium_parasiticum_P002496	N/A	82.927	41	7	0	36	76	2	42	3.45e-18	79.3	54	54
Query_1	EP00129_Allomyces_macrogynus_P012462	N/A	47.222	72	38	0	4	75	167	238	4.63e-18	82.4	95	95
Query_1	EP00006_Acanthamoeba_castellanii_P008147	N/A	46.575	73	39	0	2	74	62	134	5.19e-18	82.4	96	96
Query_1	EP00074_Homo_sapiens_P085278	N/A	50	74	37	0	2	75	23	96	1.35e-17	81.3	97	97
Query_1	EP00074_Homo_sapiens_P085280	N/A	50	74	37	0	2	75	23	96	1.87e-17	80.5	97	97
Query_1	EP00074_Homo_sapiens_P085281	N/A	50	74	37	0	2	75	23	96	2.11e-17	80.5	97	97
Query_1	EP00058_Branchiostoma_floridae_P018721	N/A	57.746	71	28	1	5	75	47	115	2.62e-17	76.3	93	93
Query_1	EP00059_Ciona_intestinalis_P014361	N/A	45.205	73	40	0	3	75	99	171	3.9e-17	79.7	96	96
Query_1	EP00059_Ciona_intestinalis_P014362	N/A	45.205	73	40	0	3	75	77	149	4.13e-17	79.7	96	96
Query_1	EP00006_Acanthamoeba_castellanii_P005584	N/A	47.297	74	37	1	2	73	696	769	4.69e-17	79.7	95	95
Query_1	EP00006_Acanthamoeba_castellanii_P005584	N/A	39.437	71	40	2	2	69	32	102	1.42e-10	61.2	95	89
Query_1	EP00158_Paraphelidium_tribonemae_P006266	N/A	52.055	73	35	0	4	76	117	189	9.2e-17	79	96	96
Query_1	EP00141_Yarrowia_lipolytica_P004305	N/A	50.685	73	36	0	2	74	173	245	9.83e-17	78.6	96	96
Query_1	EP00057_Strongylocentrotus_purpuratus_P020776	N/A	56.25	64	28	0	2	65	15	78	1.44e-16	77	84	84
Query_1	EP00129_Allomyces_macrogynus_P011355	N/A	45.833	72	39	0	4	75	166	237	1.5e-16	78.2	95	95
Query_1	EP00144_Saccharomyces_cerevisiae_P003599	N/A	46.575	73	39	0	2	74	286	358	5.93e-16	76.6	96	96
Query_1	EP00119_Amphimedon_queenslandica_P010063	N/A	50	74	37	0	2	75	33	106	1e-15	75.9	97	97
Query_1	EP00158_Paraphelidium_tribonemae_P004510	N/A	43.836	73	41	0	3	75	90	162	1.06e-15	75.9	96	96
Query_1	EP00145_Schizosaccharomyces_pombe_P002607	N/A	45.833	72	39	0	4	75	104	175	1.07e-15	75.9	95	95
Query_1	EP00160_Parvularia_atlantis_P021149	N/A	47.297	74	39	0	2	75	60	133	1.42e-15	73.2	97	97
Query_1	EP00099_Drosophila_melanogaster_P022232	N/A	41.667	72	42	0	2	73	311	382	2.11e-15	75.1	95	95
Query_1	EP00099_Drosophila_melanogaster_P009577	N/A	41.667	72	42	0	2	73	311	382	2.11e-15	75.1	95	95
Query_1	EP00099_Drosophila_melanogaster_P009576	N/A	41.667	72	42	0	2	73	311	382	2.11e-15	75.1	95	95
Query_1	EP00124_Ichthyophonus_hoferi_P004745	N/A	49.296	71	36	0	2	72	59	129	7.6e-15	73.2	93	93
Query_1	EP00067_Danio_rerio_P019796	N/A	43.056	72	41	0	4	75	87	158	1.41e-14	72.4	95	95
Query_1	EP00067_Danio_rerio_P019795	N/A	43.056	72	41	0	4	75	87	158	1.41e-14	72.4	95	95
Query_1	EP01134_Creolimax_fragrantissima_P004081	N/A	42.667	75	42	1	3	76	793	867	2.03e-14	72	97	97
Query_1	EP00159_Fonticula_alba_P001775	N/A	48.649	74	33	2	3	74	383	453	2.34e-14	72	95	95
Query_1	EP00074_Homo_sapiens_P098857	N/A	40.541	74	44	0	2	75	12	85	3.43e-14	71.6	97	97
Query_1	EP00074_Homo_sapiens_P098856	N/A	40.541	74	44	0	2	75	12	85	3.43e-14	71.6	97	97
Query_1	EP00074_Homo_sapiens_P068622	N/A	40.541	74	44	0	2	75	12	85	3.43e-14	71.6	97	97
Query_1	EP00076_Gallus_gallus_P044330	N/A	40.541	74	44	0	2	75	52	125	3.43e-14	71.6	97	97
Query_1	EP00076_Gallus_gallus_P049588	N/A	40.541	74	44	0	2	75	70	143	3.43e-14	71.6	97	97
Query_1	EP00074_Homo_sapiens_P098855	N/A	40.541	74	44	0	2	75	109	182	3.44e-14	71.6	97	97
Query_1	EP00074_Homo_sapiens_P052538	N/A	40.541	74	44	0	2	75	109	182	3.44e-14	71.6	97	97
Query_1	EP00074_Homo_sapiens_P041920	N/A	40.541	74	44	0	2	75	109	182	3.44e-14	71.6	97	97
Query_1	EP00076_Gallus_gallus_P024965	N/A	40.541	74	44	0	2	75	104	177	3.44e-14	71.6	97	97
Query_1	EP00057_Strongylocentrotus_purpuratus_P019982	N/A	40.541	74	44	0	2	75	13	86	5.02e-14	70.9	97	97
Query_1	EP00057_Strongylocentrotus_purpuratus_P001460	N/A	40.541	74	44	0	2	75	137	210	5.03e-14	70.9	97	97
Query_1	EP00006_Acanthamoeba_castellanii_P009610	N/A	44.595	74	41	0	2	75	10	83	7.79e-14	70.5	97	97
Query_1	EP00090_Calanus_glacialis_P002849	N/A	40.278	72	43	0	2	73	110	181	9.6e-14	70.1	95	95
Query_1	EP00134_Neurospora_crassa_P007029	N/A	50	60	30	0	16	75	211	270	1.02e-13	70.1	79	79
Query_1	EP00076_Gallus_gallus_P007518	N/A	41.667	72	42	0	4	75	98	169	1.2e-13	70.1	95	95
Query_1	EP00090_Calanus_glacialis_P002848	N/A	40.278	72	43	0	2	73	110	181	1.2e-13	70.1	95	95
Query_1	EP00125_Sphaeroforma_arctica_P012085	N/A	50.667	75	34	2	3	75	639	712	1.46e-13	69.7	96	96
Query_1	EP00067_Danio_rerio_P040339	N/A	39.189	74	45	0	2	75	72	145	1.57e-13	69.7	97	97
Query_1	EP00067_Danio_rerio_P040338	N/A	39.189	74	45	0	2	75	90	163	1.57e-13	69.7	97	97
Query_1	EP00067_Danio_rerio_P018103	N/A	39.189	74	45	0	2	75	103	176	1.57e-13	69.7	97	97
Query_1	EP00006_Acanthamoeba_castellanii_P009501	N/A	38.028	71	44	0	2	72	22	92	1.76e-13	69.3	93	93
Query_1	EP00118_Oscarella_pearsei_P008008	N/A	45.205	73	38	2	3	73	143	215	1.84e-13	69.3	93	93
Query_1	EP00125_Sphaeroforma_arctica_P009746	N/A	44	75	41	1	3	76	982	1056	1.87e-13	69.3	97	97
Query_1	EP00058_Branchiostoma_floridae_P017732	N/A	40.541	74	44	0	2	75	46	119	9.64e-13	65.5	97	97
Query_1	EP00006_Acanthamoeba_castellanii_P005211	N/A	37.838	74	46	0	2	75	144	217	1.68e-12	66.6	97	97
Query_1	EP00074_Homo_sapiens_P062358	N/A	40.541	74	43	1	3	75	94	167	1.85e-12	66.6	96	96
Query_1	EP00074_Homo_sapiens_P062357	N/A	40.541	74	43	1	3	75	94	167	1.85e-12	66.6	96	96
Query_1	EP00074_Homo_sapiens_P062356	N/A	40.541	74	43	1	3	75	94	167	1.85e-12	66.6	96	96
Query_1	EP00074_Homo_sapiens_P062355	N/A	40.541	74	43	1	3	75	94	167	1.85e-12	66.6	96	96
Query_1	EP00074_Homo_sapiens_P050243	N/A	40.541	74	43	1	3	75	94	167	1.85e-12	66.6	96	96
Query_1	EP00074_Homo_sapiens_P050242	N/A	40.541	74	43	1	3	75	94	167	1.85e-12	66.6	96	96
Query_1	EP00074_Homo_sapiens_P002806	N/A	40.541	74	43	1	3	75	94	167	1.85e-12	66.6	96	96
Query_1	EP00074_Homo_sapiens_P000425	N/A	40.541	74	43	1	3	75	94	167	1.85e-12	66.6	96	96
Query_1	EP00006_Acanthamoeba_castellanii_P013848	N/A	44.615	65	36	0	12	76	2	66	2.06e-12	66.2	86	86
Query_1	EP00067_Danio_rerio_P051751	N/A	37.838	74	46	0	2	75	95	168	4.43e-12	65.5	97	97
Query_1	EP00006_Acanthamoeba_castellanii_P005302	N/A	38.235	68	42	0	2	69	30	97	5.7e-12	65.1	89	89
Query_1	EP00006_Acanthamoeba_castellanii_P011864	N/A	43.548	62	35	0	2	63	34	95	7.26e-12	64.7	82	82
Query_1	EP00006_Acanthamoeba_castellanii_P008083	N/A	43.056	72	41	0	2	73	71	142	9.4e-12	64.7	95	95
Query_1	EP00006_Acanthamoeba_castellanii_P005365	N/A	38.356	73	45	0	3	75	60	132	1.07e-11	64.3	96	96
Query_1	EP01134_Creolimax_fragrantissima_P002196	N/A	47.368	76	37	2	2	75	430	504	1.66e-11	63.9	97	97
Query_1	EP00135_Aspergillus_nidulans_P002295	N/A	45.455	66	35	1	4	69	227	291	2.9e-11	63.2	87	87
Query_1	EP00150_Ustilago_maydis_P002319	N/A	44.286	70	37	1	4	71	305	374	4.69e-11	62.4	89	89
Query_1	EP00158_Paraphelidium_tribonemae_P004511	N/A	52.174	46	22	0	30	75	2	47	6.71e-11	62	61	61
Query_1	EP00158_Paraphelidium_tribonemae_P006265	N/A	71.795	39	11	0	38	76	4	42	7.8e-11	62	51	51
Query_1	EP00006_Acanthamoeba_castellanii_P010554	N/A	41.791	67	39	0	4	70	58	124	7.81e-11	62	88	88
Query_1	EP00006_Acanthamoeba_castellanii_P012579	N/A	42.857	63	36	0	13	75	41	103	8.1e-11	62	83	83
Query_1	EP00103_Capitella_teleta_P005381	N/A	41.096	73	43	0	2	74	43	115	1.03e-10	61.6	96	96
Query_1	EP00103_Capitella_teleta_P005381	N/A	38.356	73	45	0	2	74	335	407	1.76e-10	60.8	96	96
Query_1	EP00074_Homo_sapiens_P063385	N/A	51.852	54	26	0	22	75	1	54	1.72e-10	60.8	71	71
Query_1	EP00058_Branchiostoma_floridae_P002537	N/A	61.364	44	17	0	2	45	31	74	2.31e-10	60.5	58	58
Query_1	EP00006_Acanthamoeba_castellanii_P003416	N/A	36.62	71	44	1	4	73	15	85	3.89e-10	60.1	92	92
Query_1	EP00006_Acanthamoeba_castellanii_P009557	N/A	36.486	74	47	0	2	75	18	91	4.22e-10	59.7	97	97
Query_1	EP00110_Nematostella_vectensis_P016097	N/A	40.541	74	42	2	4	75	51	124	5.56e-10	58.5	95	95
Query_1	EP00006_Acanthamoeba_castellanii_P005176	N/A	35.135	74	48	0	2	75	18	91	6.11e-10	59.3	97	97
Query_1	EP00103_Capitella_teleta_P005710	N/A	33.333	72	48	0	4	75	44	115	1.27e-09	57.4	95	95
Query_1	EP00005_Dracoamoeba_jomungandri_P001359	N/A	35.294	68	44	0	2	69	28	95	1.57e-09	58.2	89	89
Query_1	EP00006_Acanthamoeba_castellanii_P003421	N/A	37.681	69	42	1	2	69	17	85	1.66e-09	58.2	89	89
Query_1	EP00006_Acanthamoeba_castellanii_P006358	N/A	38.028	71	39	1	2	72	21	86	1.83e-09	58.2	93	93
Query_1	EP00006_Acanthamoeba_castellanii_P000006	N/A	37.681	69	42	1	2	69	36	104	7.36e-09	56.2	89	89
Query_1	EP00006_Acanthamoeba_castellanii_P009223	N/A	34.286	70	46	0	3	72	649	718	1.35e-08	55.5	92	92
Query_1	EP00006_Acanthamoeba_castellanii_P008080	N/A	36.486	74	45	2	3	75	38	110	2.15e-08	55.1	96	96
Query_1	EP00006_Acanthamoeba_castellanii_P005322	N/A	35.616	73	47	0	4	76	50	122	4.74e-08	53.9	96	96
Query_1	EP00006_Acanthamoeba_castellanii_P008330	N/A	38.806	67	40	1	4	69	21	87	9.36e-08	53.1	87	87
Query_1	EP00006_Acanthamoeba_castellanii_P005301	N/A	37.313	67	41	1	4	69	32	98	1.3e-07	52.8	87	87
Query_1	EP00006_Acanthamoeba_castellanii_P004037	N/A	37.143	70	43	1	5	73	40	109	1.7e-07	52.4	91	91
Query_1	EP00103_Capitella_teleta_P022348	N/A	36.923	65	41	0	2	66	146	210	2e-07	51.6	86	86
Query_1	EP00006_Acanthamoeba_castellanii_P000596	N/A	35.211	71	46	0	2	72	29	99	2.98e-07	51.6	93	93
Query_1	EP00006_Acanthamoeba_castellanii_P012047	N/A	33.929	56	37	0	4	59	20	75	3.52e-07	51.2	74	74
Query_1	EP00006_Acanthamoeba_castellanii_P011111	N/A	41.818	55	32	0	19	73	3	57	4.55e-07	51.2	72	72
Query_1	EP00031_Thecamonas_trahens_P007536	N/A	36.667	60	38	0	13	72	21	80	4.91e-07	51.2	79	79
Query_1	EP00006_Acanthamoeba_castellanii_P012048	N/A	34.328	67	43	1	4	70	19	84	5.57e-07	50.8	88	88
Query_1	EP00005_Dracoamoeba_jomungandri_P010917	N/A	29.167	72	51	0	2	73	61	132	6.59e-07	50.8	95	95
Query_1	EP00006_Acanthamoeba_castellanii_P006768	N/A	37.097	62	37	1	4	63	41	102	8.71e-07	50.4	79	79
Query_1	EP00006_Acanthamoeba_castellanii_P007095	N/A	35.135	74	47	1	4	76	14	87	4.13e-06	48.5	96	96
Query_1	EP00006_Acanthamoeba_castellanii_P014567	N/A	33.333	69	45	1	8	75	26	94	8.42e-06	47.8	89	89
# BLAST processed 1 queries

## Sheet: EP_NotAmorphea_XlaevRFX2
# BLASTP 2.13.0+
# Query:
# Database: /EukProt/All/Collodictyonidae/EP00001_Collodictyon_triciliatum.fasta /EukProt/All/Collodictyonidae/EP00002_Diphylleia_rotans.fasta /EukProt/All/Mantamonas/EP00003_Mantamonas_plastica.fasta /EukProt/All/Rigifilida/EP00004_Rigifila_ramosa.fasta /EukProt/All/Ancyromonadida/EP00161_Ancyromonas_sigmoides.fasta /EukProt/All/Ancyromonadida/EP00162_Nutomonas_longa.fasta /EukProt/All/Ancyromon…
t/All/Alveolata/EP00830_Metopus_es.fasta /EukProt/All/Alveolata/EP00831_Metopus_contortus.fasta /EukProt/All/Chloroplastida/EP00850_Spirogloea_muscicola.fasta /EukProt/All/Chloroplastida/EP00851_Chlamydomonas_incerta.fasta /EukProt/All/Chloroplastida/EP00852_Chlamydomonas_schloesseri.fasta /EukProt/All/Chloroplastida/EP00853_Edaphochlamys_debaryana.fasta /EukProt/All/Chloroplastida/EP00854_Cymbom…
# Fields: query id, subject id, subject sci names, % identity, alignment length, mismatches, gap opens, q. start, q. end, s. start, s. end, evalue, bit score, % query coverage per subject, % query coverage per hsp
# 4 hits found
Query_1	EP00179_Madagascaria_erythrocladioides_P009404	N/A	54.054	74	34	0	2	75	79	152	4.36e-25	98.6	97	97
Query_1	EP00276_Gloeochaete_wittrockiana_P011653	N/A	63.514	74	27	0	2	75	78	151	1.87e-24	102	97	97
Query_1	EP00276_Gloeochaete_wittrockiana_P000053	N/A	63.514	74	27	0	2	75	53	126	1.89e-24	102	97	97
Query_1	EP00918_Siedleckia_nematoides_P067445	N/A	56.757	74	32	0	3	76	48	121	5.29e-22	92.4	97	97
# BLAST processed 1 queries

## Sheet: EukProt_CS_ScerevisiaeRFX1
# BLASTP 2.13.0+
# Query:
# Database: /EukProt/TCS/EP00002_Diphylleia_rotans.fasta /EukProt/TCS/EP00003_Mantamonas_plastica.fasta /EukProt/TCS/EP00004_Rigifila_ramosa.fasta /EukProt/TCS/EP00005_Dracoamoeba_jomungandri.fasta /EukProt/TCS/EP00006_Acanthamoeba_castellanii.fasta /EukProt/TCS/EP00015_Entamoeba_histolytica.fasta /EukProt/TCS/EP00023_Dictyostelium_discoideum.fasta /EukProt/TCS/EP00027_Filamoeba_sp_ATCC50430.fast…
# Fields: query id, subject id, subject sci names, % identity, alignment length, mismatches, gap opens, q. start, q. end, s. start, s. end, evalue, bit score, % query coverage per subject, % query coverage per hsp
# 232 hits found
Query_1	EP00144_Saccharomyces_cerevisiae_P003599	N/A	100	76	0	0	1	76	285	360	4.59e-46	162	100	100
Query_1	EP00141_Yarrowia_lipolytica_P004305	N/A	57.333	75	32	0	1	75	172	246	2.51e-26	105	99	99
Query_1	EP00145_Schizosaccharomyces_pombe_P002607	N/A	52.703	74	35	0	1	74	101	174	3.02e-22	94.4	97	97
Query_1	EP00158_Paraphelidium_tribonemae_P002218	N/A	49.315	73	37	0	1	73	70	142	7.27e-19	84.7	96	96
Query_1	EP00059_Ciona_intestinalis_P014362	N/A	49.315	73	37	0	4	76	78	150	1.03e-18	84.3	96	96
Query_1	EP00059_Ciona_intestinalis_P014361	N/A	49.315	73	37	0	4	76	100	172	1.03e-18	84.3	96	96
Query_1	EP00120_Capsaspora_owczarzaki_P006999	N/A	51.351	74	36	0	1	74	289	362	1.33e-18	84	97	97
Query_1	EP00134_Neurospora_crassa_P007029	N/A	50	74	36	1	1	74	197	269	1.68e-18	83.6	97	97
Query_1	EP00046_Monosiga_brevicollis_P008351	N/A	50.685	73	36	0	2	74	259	331	2.63e-18	83.2	96	96
Query_1	EP00057_Strongylocentrotus_purpuratus_P002037	N/A	52.113	71	34	0	4	74	80	150	2.97e-18	83.2	93	93
Query_1	EP00127_Corallochytrium_limacisporum_P004366	N/A	47.887	71	37	0	4	74	97	167	3e-18	82.8	93	93
Query_1	EP00057_Strongylocentrotus_purpuratus_P016678	N/A	52.113	71	34	0	4	74	80	150	3.33e-18	82.8	93	93
Query_1	EP00127_Corallochytrium_limacisporum_P004685	N/A	50.704	71	35	0	4	74	175	245	4.42e-18	82.4	93	93
Query_1	EP01134_Creolimax_fragrantissima_P004300	N/A	47.887	71	37	0	4	74	134	204	5.4e-18	82.4	93	93
Query_1	EP00179_Madagascaria_erythrocladioides_P009404	N/A	44.444	72	40	0	2	73	79	150	5.91e-18	79	95	95
Query_1	EP00006_Acanthamoeba_castellanii_P007761	N/A	50.685	73	36	0	2	74	130	202	7.02e-18	82	96	96
Query_1	EP00158_Paraphelidium_tribonemae_P002219	N/A	49.254	67	34	0	1	67	70	136	2.12e-17	76.6	88	88
Query_1	EP00276_Gloeochaete_wittrockiana_P011653	N/A	47.887	71	37	0	4	74	80	150	8.36e-17	79	93	93
Query_1	EP00157_Rozella_allomycis_P006129	N/A	46.479	71	38	0	4	74	102	172	8.81e-17	79	93	93
Query_1	EP00276_Gloeochaete_wittrockiana_P000053	N/A	47.887	71	37	0	4	74	55	125	8.85e-17	79	93	93
Query_1	EP00027_Filamoeba_sp_ATCC50430_P008169	N/A	55.556	72	30	2	4	74	63	133	9.75e-17	78.6	93	93
Query_1	EP00099_Drosophila_melanogaster_P006083	N/A	46.479	71	38	0	4	74	388	458	1.43e-16	78.2	93	93
Query_1	EP00099_Drosophila_melanogaster_P006085	N/A	46.479	71	38	0	4	74	396	466	1.46e-16	78.2	93	93
Query_1	EP00099_Drosophila_melanogaster_P002029	N/A	46.479	71	38	0	4	74	366	436	1.48e-16	78.2	93	93
Query_1	EP00099_Drosophila_melanogaster_P022508	N/A	46.479	71	38	0	4	74	374	444	1.57e-16	78.2	93	93
Query_1	EP00074_Homo_sapiens_P011705	N/A	46.575	73	39	0	2	74	71	143	1.82e-16	77.8	96	96
Query_1	EP00076_Gallus_gallus_P008685	N/A	46.575	73	39	0	2	74	62	134	1.95e-16	77.8	96	96
Query_1	EP00074_Homo_sapiens_P050004	N/A	46.575	73	39	0	2	74	62	134	1.99e-16	77.8	96	96
Query_1	EP00124_Ichthyophonus_hoferi_P005209	N/A	46.479	71	38	0	4	74	146	216	2.04e-16	77.8	93	93
Query_1	EP00129_Allomyces_macrogynus_P012462	N/A	40.845	71	42	0	4	74	167	237	2.88e-16	77.4	93	93
Query_1	EP00123_Amoebidium_parasiticum_P009797	N/A	44.928	69	38	0	4	72	62	130	3.48e-16	77	91	91
Query_1	EP00114_Trichoplax_sp_H2_P004447	N/A	46.479	71	38	0	4	74	120	190	4.53e-16	76.6	93	93
Query_1	EP00044_Salpingoeca_rosetta_P001131	N/A	45.205	73	40	0	2	74	107	179	5.74e-16	76.6	96	96
Query_1	EP00099_Drosophila_melanogaster_P009718	N/A	46.479	71	38	0	4	74	359	429	6e-16	76.6	93	93
Query_1	EP00099_Drosophila_melanogaster_P006084	N/A	46.479	71	38	0	4	74	337	407	6.06e-16	76.6	93	93
Query_1	EP00115_Mnemiopsis_leidyi_P003071	N/A	49.296	71	36	0	4	74	55	125	6.37e-16	76.3	93	93
Query_1	EP00126_Sphaerothecum_destruens_P012527	N/A	47.887	71	37	0	4	74	142	212	7.13e-16	76.3	93	93
Query_1	EP00076_Gallus_gallus_P030695	N/A	46.575	73	39	0	2	74	205	277	8.56e-16	75.9	96	96
Query_1	EP00076_Gallus_gallus_P011459	N/A	46.575	73	39	0	2	74	205	277	8.56e-16	75.9	96	96
Query_1	EP00076_Gallus_gallus_P011458	N/A	46.575	73	39	0	2	74	209	281	8.81e-16	75.9	96	96
Query_1	EP00076_Gallus_gallus_P030696	N/A	46.575	73	39	0	2	74	184	256	8.89e-16	75.9	96	96
Query_1	EP00076_Gallus_gallus_P030693	N/A	46.575	73	39	0	2	74	208	280	9.08e-16	75.9	96	96
Query_1	EP00067_Danio_rerio_P047171	N/A	49.296	71	36	0	4	74	286	356	9.38e-16	75.9	93	93
Query_1	EP00076_Gallus_gallus_P030698	N/A	46.575	73	39	0	2	74	126	198	9.39e-16	75.9	96	96
Query_1	EP00076_Gallus_gallus_P030697	N/A	46.575	73	39	0	2	74	151	223	9.59e-16	75.9	96	96
Query_1	EP00067_Danio_rerio_P047168	N/A	49.296	71	36	0	4	74	287	357	1.02e-15	75.9	93	93
Query_1	EP00074_Homo_sapiens_P071963	N/A	46.575	73	39	0	2	74	200	272	1.05e-15	75.9	96	96
Query_1	EP00074_Homo_sapiens_P102549	N/A	46.575	73	39	0	2	74	155	227	1.07e-15	75.9	96	96
Query_1	EP00135_Aspergillus_nidulans_P002295	N/A	44.595	74	40	1	1	74	224	296	1.1e-15	75.9	97	97
Query_1	EP00074_Homo_sapiens_P045022	N/A	46.575	73	39	0	2	74	175	247	1.1e-15	75.9	96	96
Query_1	EP00074_Homo_sapiens_P000594	N/A	46.575	73	39	0	2	74	200	272	1.16e-15	75.5	96	96
Query_1	EP00110_Nematostella_vectensis_P018644	N/A	45.07	71	39	0	4	74	3	73	1.28e-15	75.5	93	93
Query_1	EP00067_Danio_rerio_P022735	N/A	46.575	73	39	0	2	74	175	247	1.29e-15	75.5	96	96
Query_1	EP00067_Danio_rerio_P022734	N/A	46.575	73	39	0	2	74	180	252	1.29e-15	75.5	96	96
Query_1	EP00067_Danio_rerio_P002015	N/A	46.575	73	39	0	2	74	205	277	1.37e-15	75.5	96	96
Query_1	EP00119_Amphimedon_queenslandica_P010065	N/A	47.887	71	37	0	4	74	47	117	1.52e-15	75.5	93	93
Query_1	EP00125_Sphaeroforma_arctica_P009298	N/A	45.714	70	38	0	4	73	689	758	1.94e-15	75.1	92	92
Query_1	EP00067_Danio_rerio_P048964	N/A	43.836	73	41	0	2	74	165	237	1.98e-15	75.1	96	96
Query_1	EP00124_Ichthyophonus_hoferi_P004745	N/A	46.377	69	37	0	4	72	61	129	2.08e-15	75.1	91	91
Query_1	EP00123_Amoebidium_parasiticum_P020755	N/A	48.571	70	36	0	4	73	122	191	2.1e-15	74.7	92	92
Query_1	EP00067_Danio_rerio_P005361	N/A	43.836	73	41	0	2	74	190	262	2.29e-15	74.7	96	96
Query_1	EP00074_Homo_sapiens_P071960	N/A	46.479	71	38	0	4	74	453	523	2.57e-15	74.7	93	93
Query_1	EP00074_Homo_sapiens_P032663	N/A	46.479	71	38	0	4	74	441	511	2.98e-15	74.3	93	93
Query_1	EP00058_Branchiostoma_floridae_P025630	N/A	45.07	71	39	0	4	74	19	89	2.99e-15	74.3	93	93
Query_1	EP00074_Homo_sapiens_P032664	N/A	43.836	73	41	0	2	74	184	256	3.04e-15	74.3	96	96
Query_1	EP00057_Strongylocentrotus_purpuratus_P009191	N/A	46.575	73	39	0	2	74	72	144	3.04e-15	73.6	96	96
Query_1	EP00067_Danio_rerio_P038772	N/A	46.479	71	38	0	4	74	367	437	3.09e-15	74.3	93	93
Query_1	EP00067_Danio_rerio_P021561	N/A	46.479	71	38	0	4	74	350	420	3.12e-15	74.3	93	93
Query_1	EP00081_Caenorhabditis_elegans_P005157	N/A	46.479	71	37	1	4	74	119	188	3.21e-15	74.3	93	93
Query_1	EP00067_Danio_rerio_P038769	N/A	46.479	71	38	0	4	74	373	443	3.21e-15	74.3	93	93
Query_1	EP00074_Homo_sapiens_P071962	N/A	46.479	71	38	0	4	74	442	512	3.31e-15	74.3	93	93
Query_1	EP00074_Homo_sapiens_P071961	N/A	46.479	71	38	0	4	74	442	512	3.31e-15	74.3	93	93
Query_1	EP00081_Caenorhabditis_elegans_P008308	N/A	46.479	71	37	1	4	74	96	165	3.33e-15	74.3	93	93
Query_1	EP00074_Homo_sapiens_P071959	N/A	46.479	71	38	0	4	74	551	621	3.42e-15	74.3	93	93
Query_1	EP00074_Homo_sapiens_P071958	N/A	46.479	71	38	0	4	74	551	621	3.42e-15	74.3	93	93
Query_1	EP00074_Homo_sapiens_P071957	N/A	46.479	71	38	0	4	74	551	621	3.42e-15	74.3	93	93
Query_1	EP00076_Gallus_gallus_P016380	N/A	43.836	73	41	0	2	74	159	231	3.55e-15	74.3	96	96
Query_1	EP00074_Homo_sapiens_P066521	N/A	43.836	73	41	0	2	74	101	173	3.58e-15	74.3	96	96
Query_1	EP00074_Homo_sapiens_P106840	N/A	43.836	73	41	0	2	74	159	231	3.81e-15	74.3	96	96
Query_1	EP00076_Gallus_gallus_P011519	N/A	43.836	73	41	0	2	74	184	256	3.81e-15	74.3	96	96
Query_1	EP00076_Gallus_gallus_P007622	N/A	43.836	73	41	0	2	74	184	256	3.81e-15	74.3	96	96
Query_1	EP00074_Homo_sapiens_P106839	N/A	43.836	73	41	0	2	74	190	262	3.81e-15	74.3	96	96
Query_1	EP00074_Homo_sapiens_P106842	N/A	43.836	73	41	0	2	74	184	256	3.88e-15	74.3	96	96
Query_1	EP00074_Homo_sapiens_P106841	N/A	43.836	73	41	0	2	74	184	256	3.88e-15	74.3	96	96
Query_1	EP00074_Homo_sapiens_P093137	N/A	43.836	73	41	0	2	74	184	256	3.88e-15	74.3	96	96
Query_1	EP00074_Homo_sapiens_P066520	N/A	43.836	73	41	0	2	74	184	256	3.88e-15	74.3	96	96
Query_1	EP00074_Homo_sapiens_P066519	N/A	43.836	73	41	0	2	74	184	256	3.88e-15	74.3	96	96
Query_1	EP00074_Homo_sapiens_P059424	N/A	43.836	73	41	0	2	74	184	256	3.88e-15	74.3	96	96
Query_1	EP00074_Homo_sapiens_P059423	N/A	43.836	73	41	0	2	74	184	256	3.88e-15	74.3	96	96
Query_1	EP00074_Homo_sapiens_P059422	N/A	43.836	73	41	0	2	74	184	256	3.88e-15	74.3	96	96
Query_1	EP00057_Strongylocentrotus_purpuratus_P013258	N/A	45.07	71	39	0	4	74	213	283	4.07e-15	73.9	93	93
Query_1	EP00074_Homo_sapiens_P059421	N/A	43.836	73	41	0	2	74	194	266	4.12e-15	73.9	96	96
Query_1	EP00057_Strongylocentrotus_purpuratus_P013280	N/A	45.07	71	39	0	4	74	190	260	4.19e-15	73.9	93	93
Query_1	EP00057_Strongylocentrotus_purpuratus_P013249	N/A	45.07	71	39	0	4	74	216	286	4.19e-15	73.9	93	93
Query_1	EP00057_Strongylocentrotus_purpuratus_P013245	N/A	45.07	71	39	0	4	74	216	286	4.19e-15	73.9	93	93
Query_1	EP00057_Strongylocentrotus_purpuratus_P013283	N/A	45.07	71	39	0	4	74	187	257	4.23e-15	73.9	93	93
Query_1	EP00057_Strongylocentrotus_purpuratus_P033311	N/A	45.07	71	39	0	4	74	205	275	4.23e-15	73.9	93	93
Query_1	EP00057_Strongylocentrotus_purpuratus_P013263	N/A	45.07	71	39	0	4	74	209	279	4.23e-15	73.9	93	93
Query_1	EP00125_Sphaeroforma_arctica_P009746	N/A	53.448	58	27	0	17	74	997	1054	4.25e-15	73.9	76	76
Query_1	EP00074_Homo_sapiens_P093138	N/A	43.836	73	41	0	2	74	159	231	4.32e-15	73.9	96	96
Query_1	EP00057_Strongylocentrotus_purpuratus_P013274	N/A	45.07	71	39	0	4	74	197	267	4.4e-15	73.9	93	93
Query_1	EP00057_Strongylocentrotus_purpuratus_P013254	N/A	45.07	71	39	0	4	74	215	285	4.44e-15	73.9	93	93
Query_1	EP00081_Caenorhabditis_elegans_P000812	N/A	46.479	71	37	1	4	74	238	307	4.5e-15	73.9	93	93
Query_1	EP00081_Caenorhabditis_elegans_P000813	N/A	46.479	71	37	1	4	74	263	332	4.5e-15	73.9	93	93
Query_1	EP00126_Sphaerothecum_destruens_P012405	N/A	45.946	74	39	1	2	74	88	161	4.55e-15	72	96	96
Query_1	EP00074_Homo_sapiens_P045020	N/A	43.836	73	41	0	2	74	184	256	4.58e-15	73.9	96	96
Query_1	EP00074_Homo_sapiens_P015623	N/A	43.836	73	41	0	2	74	184	256	4.58e-15	73.9	96	96
Query_1	EP00074_Homo_sapiens_P106838	N/A	43.836	73	41	0	2	74	214	286	4.59e-15	73.9	96	96
Query_1	EP00074_Homo_sapiens_P106837	N/A	43.836	73	41	0	2	74	214	286	4.59e-15	73.9	96	96
Query_1	EP00110_Nematostella_vectensis_P010074	N/A	51.724	58	28	0	17	74	13	70	5.03e-15	73.6	76	76
Query_1	EP00103_Capitella_teleta_P015818	N/A	46.479	71	38	0	2	72	64	134	5.17e-15	73.9	93	93
Query_1	EP00081_Caenorhabditis_elegans_P005158	N/A	46.479	71	37	1	4	74	80	149	5.47e-15	73.6	93	93
Query_1	EP00118_Oscarella_pearsei_P014782	N/A	45.07	71	39	0	4	74	321	391	6.28e-15	73.6	93	93
Query_1	EP00074_Homo_sapiens_P015624	N/A	43.836	73	41	0	2	74	184	256	6.81e-15	73.2	96	96
Query_1	EP00158_Paraphelidium_tribonemae_P004510	N/A	39.437	71	43	0	4	74	91	161	6.88e-15	73.6	93	93
Query_1	EP00042_Codosiga_hollandica_P051736	N/A	42.667	75	43	0	1	75	97	171	8.43e-15	71.2	99	99
Query_1	EP00129_Allomyces_macrogynus_P011355	N/A	39.437	71	43	0	4	74	166	236	8.72e-15	73.2	93	93
Query_1	EP01134_Creolimax_fragrantissima_P003798	N/A	45.714	70	38	0	4	73	638	707	9.22e-15	73.2	92	92
Query_1	EP00040_Diaphanoeca_grandis_P014717	N/A	43.836	73	41	0	2	74	95	167	1.34e-14	72.8	96	96
Query_1	EP00103_Capitella_teleta_P010915	N/A	43.662	71	40	0	4	74	91	161	1.48e-14	72.4	93	93
Query_1	EP00160_Parvularia_atlantis_P004534	N/A	42.857	70	40	0	4	73	24	93	1.63e-14	69.3	92	92
Query_1	EP00118_Oscarella_pearsei_P007101	N/A	47.887	71	37	0	2	72	46	116	1.69e-14	72.4	93	93
Query_1	EP00050_Salpingoeca_kvevrii_P023007	N/A	43.836	73	41	0	2	74	52	124	1.86e-14	72	96	96
Query_1	EP00067_Danio_rerio_P014290	N/A	45.205	73	40	0	2	74	62	134	2.14e-14	72	96	96
Query_1	EP00059_Ciona_intestinalis_P000405	N/A	43.662	71	40	0	4	74	247	317	2.5e-14	72	93	93
Query_1	EP00090_Calanus_glacialis_P043295	N/A	42.254	71	41	0	4	74	183	253	2.67e-14	71.6	93	93
Query_1	EP00050_Salpingoeca_kvevrii_P007100	N/A	45.07	71	39	0	2	72	305	375	3.25e-14	71.6	93	93
Query_1	EP00044_Salpingoeca_rosetta_P011375	N/A	47.826	69	36	0	4	72	168	236	3.26e-14	71.6	91	91
Query_1	EP00006_Acanthamoeba_castellanii_P008147	N/A	38.889	72	44	0	4	75	64	135	3.41e-14	71.6	95	95
Query_1	EP00118_Oscarella_pearsei_P016260	N/A	45.07	71	39	0	4	74	60	130	6.9e-14	70.5	93	93
Query_1	EP00119_Amphimedon_queenslandica_P009893	N/A	41.096	73	43	0	4	76	208	280	7.43e-14	70.5	96	96
Query_1	EP00119_Amphimedon_queenslandica_P009892	N/A	41.096	73	43	0	4	76	208	280	7.43e-14	70.5	96	96
Query_1	EP00119_Amphimedon_queenslandica_P009894	N/A	41.096	73	43	0	4	76	122	194	7.46e-14	70.5	96	96
Query_1	EP00118_Oscarella_pearsei_P016267	N/A	45.07	71	39	0	4	74	60	130	7.87e-14	70.5	93	93
Query_1	EP01134_Creolimax_fragrantissima_P004081	N/A	48.276	58	30	0	17	74	808	865	7.95e-14	70.5	76	76
Query_1	EP00118_Oscarella_pearsei_P016266	N/A	45.07	71	39	0	4	74	60	130	8.08e-14	70.5	93	93
Query_1	EP00067_Danio_rerio_P006157	N/A	45.07	71	39	0	4	74	356	426	9.1e-14	70.1	93	93
Query_1	EP00119_Amphimedon_queenslandica_P010063	N/A	46.479	71	38	0	2	72	33	103	9.51e-14	70.1	93	93
Query_1	EP00074_Homo_sapiens_P085280	N/A	44.928	69	38	0	4	72	25	93	1.16e-13	69.7	91	91
Query_1	EP00074_Homo_sapiens_P085281	N/A	44.928	69	38	0	4	72	25	93	1.23e-13	69.7	91	91
Query_1	EP00074_Homo_sapiens_P085278	N/A	44.928	69	38	0	4	72	25	93	1.24e-13	69.7	91	91
Query_1	EP00125_Sphaeroforma_arctica_P011827	N/A	44.444	72	40	0	2	73	159	230	1.52e-13	69.7	95	95
Query_1	EP00110_Nematostella_vectensis_P014152	N/A	50.847	59	29	0	17	75	13	71	1.87e-13	69.3	78	78
Query_1	EP00054_Salpingoeca_dolichothecata_P008132	N/A	43.836	73	41	0	2	74	102	174	1.97e-13	69.3	96	96
Query_1	EP00158_Paraphelidium_tribonemae_P006266	N/A	43.662	71	40	0	4	74	117	187	6.18e-13	67.8	93	93
Query_1	EP01134_Creolimax_fragrantissima_P007493	N/A	43.056	72	41	0	2	73	171	242	6.45e-13	67.8	95	95
Query_1	EP00067_Danio_rerio_P040338	N/A	38.356	73	45	0	1	73	89	161	7.35e-13	67.8	96	96
Query_1	EP00067_Danio_rerio_P040339	N/A	38.356	73	45	0	1	73	71	143	7.8e-13	67.8	96	96
Query_1	EP00067_Danio_rerio_P018103	N/A	38.356	73	45	0	1	73	102	174	7.87e-13	67.8	96	96
Query_1	EP00128_Syssomonas_multiformis_P006961	N/A	46.552	58	31	0	2	59	115	172	1.24e-12	64.7	76	76
Query_1	EP00076_Gallus_gallus_P007518	N/A	38.571	70	43	0	4	73	98	167	1.64e-12	66.6	92	92
Query_1	EP00067_Danio_rerio_P019796	N/A	38.571	70	43	0	4	73	87	156	1.71e-12	66.6	92	92
Query_1	EP00067_Danio_rerio_P019795	N/A	38.571	70	43	0	4	73	87	156	1.71e-12	66.6	92	92
Query_1	EP00042_Codosiga_hollandica_P029339	N/A	40.278	72	43	0	1	72	224	295	2.2e-12	66.2	95	95
Query_1	EP00046_Monosiga_brevicollis_P001399	N/A	42.254	71	41	0	4	74	394	464	2.69e-12	66.2	93	93
Query_1	EP00076_Gallus_gallus_P044330	N/A	36.986	73	46	0	1	73	51	123	3.02e-12	65.9	96	96
Query_1	EP00076_Gallus_gallus_P049588	N/A	36.986	73	46	0	1	73	69	141	3.02e-12	65.9	96	96
Query_1	EP00076_Gallus_gallus_P024965	N/A	36.986	73	46	0	1	73	103	175	3.02e-12	65.9	96	96
Query_1	EP00090_Calanus_glacialis_P002848	N/A	37.143	70	44	0	4	73	112	181	3.03e-12	65.9	92	92
Query_1	EP00090_Calanus_glacialis_P002849	N/A	37.143	70	44	0	4	73	112	181	3.09e-12	65.9	92	92
Query_1	EP00103_Capitella_teleta_P005380	N/A	42.466	73	42	0	2	74	70	142	3.81e-12	65.5	96	96
Query_1	EP00074_Homo_sapiens_P098855	N/A	36.986	73	46	0	1	73	108	180	4.51e-12	65.5	96	96
Query_1	EP00074_Homo_sapiens_P052538	N/A	36.986	73	46	0	1	73	108	180	4.51e-12	65.5	96	96
Query_1	EP00074_Homo_sapiens_P041920	N/A	36.986	73	46	0	1	73	108	180	4.51e-12	65.5	96	96
Query_1	EP00074_Homo_sapiens_P098857	N/A	36.986	73	46	0	1	73	11	83	4.78e-12	65.5	96	96
Query_1	EP00074_Homo_sapiens_P098856	N/A	36.986	73	46	0	1	73	11	83	4.78e-12	65.5	96	96
Query_1	EP00074_Homo_sapiens_P068622	N/A	36.986	73	46	0	1	73	11	83	4.78e-12	65.5	96	96
Query_1	EP00074_Homo_sapiens_P062358	N/A	40.541	74	43	1	1	73	92	165	4.95e-12	65.5	96	96
Query_1	EP00074_Homo_sapiens_P062357	N/A	40.541	74	43	1	1	73	92	165	4.95e-12	65.5	96	96
Query_1	EP00074_Homo_sapiens_P062356	N/A	40.541	74	43	1	1	73	92	165	4.95e-12	65.5	96	96
Query_1	EP00074_Homo_sapiens_P062355	N/A	40.541	74	43	1	1	73	92	165	4.95e-12	65.5	96	96
Query_1	EP00074_Homo_sapiens_P050243	N/A	40.541	74	43	1	1	73	92	165	4.95e-12	65.5	96	96
Query_1	EP00074_Homo_sapiens_P050242	N/A	40.541	74	43	1	1	73	92	165	4.95e-12	65.5	96	96
Query_1	EP00074_Homo_sapiens_P002806	N/A	40.541	74	43	1	1	73	92	165	4.95e-12	65.5	96	96
Query_1	EP00074_Homo_sapiens_P000425	N/A	40.541	74	43	1	1	73	92	165	4.95e-12	65.5	96	96
Query_1	EP00114_Trichoplax_sp_H2_P002418	N/A	39.437	71	43	0	2	72	13	83	6.06e-12	65.1	93	93
Query_1	EP00058_Branchiostoma_floridae_P017732	N/A	38.356	73	45	0	1	73	45	117	6.26e-12	63.5	96	96
Query_1	EP00074_Homo_sapiens_P047331	N/A	45.205	73	40	0	2	74	125	197	7.86e-12	64.7	96	96
Query_1	EP00074_Homo_sapiens_P075892	N/A	45.205	73	40	0	2	74	125	197	8.17e-12	64.7	96	96
Query_1	EP00076_Gallus_gallus_P039523	N/A	45.205	73	40	0	2	74	112	184	8.23e-12	64.7	96	96
Query_1	EP00076_Gallus_gallus_P019603	N/A	45.205	73	40	0	2	74	112	184	8.25e-12	64.7	96	96
Query_1	EP00067_Danio_rerio_P051751	N/A	36.986	73	46	0	1	73	94	166	1.25e-11	64.3	96	96
Query_1	EP00067_Danio_rerio_P038315	N/A	45.205	73	40	0	2	74	57	129	1.39e-11	63.9	96	96
Query_1	EP00057_Strongylocentrotus_purpuratus_P033179	N/A	43.836	73	41	0	2	74	101	173	1.67e-11	63.9	96	96
Query_1	EP00057_Strongylocentrotus_purpuratus_P019982	N/A	35.616	73	47	0	1	73	12	84	1.68e-11	63.9	96	96
Query_1	EP00057_Strongylocentrotus_purpuratus_P001460	N/A	35.616	73	47	0	1	73	136	208	1.69e-11	63.9	96	96
Query_1	EP00059_Ciona_intestinalis_P020237	N/A	43.243	74	42	0	1	74	111	184	2.1e-11	63.5	97	97
Query_1	EP00150_Ustilago_maydis_P002319	N/A	40.541	74	42	1	1	72	302	375	3.2e-11	63.2	95	95
Query_1	EP00074_Homo_sapiens_P089710	N/A	50	58	29	0	17	74	14	71	4.91e-11	62.4	76	76
Query_1	EP00125_Sphaeroforma_arctica_P012085	N/A	40.278	72	40	2	4	73	640	710	5.2e-11	62.4	92	92
Query_1	EP00114_Trichoplax_sp_H2_P008942	N/A	42.254	71	41	0	4	74	24	94	5.73e-11	62.4	93	93
Query_1	EP00006_Acanthamoeba_castellanii_P005584	N/A	37.5	72	43	1	4	73	698	769	6.37e-11	62	92	92
Query_1	EP00006_Acanthamoeba_castellanii_P005584	N/A	33.962	53	35	0	17	69	50	102	6.06e-08	53.9	92	70
Query_1	EP00076_Gallus_gallus_P047159	N/A	39.437	71	43	0	4	74	17	87	1.15e-10	61.6	93	93
Query_1	EP00074_Homo_sapiens_P063385	N/A	49.02	51	26	0	22	72	1	51	1.16e-10	61.2	67	67
Query_1	EP00103_Capitella_teleta_P000918	N/A	44.828	58	32	0	17	74	13	70	1.2e-10	61.2	76	76
Query_1	EP00110_Nematostella_vectensis_P022514	N/A	46.552	58	31	0	17	74	13	70	1.79e-10	60.8	76	76
Query_1	EP00158_Paraphelidium_tribonemae_P004511	N/A	48.889	45	23	0	30	74	2	46	2.2e-10	60.5	59	59
Query_1	EP00160_Parvularia_atlantis_P021149	N/A	38.356	73	45	0	2	74	60	132	2.34e-10	59.7	96	96
Query_1	EP00114_Trichoplax_sp_H2_P003382	N/A	40	65	39	0	4	68	117	181	4.93e-10	59.7	86	86
Query_1	EP00123_Amoebidium_parasiticum_P002496	N/A	63.158	38	14	0	37	74	3	40	5.02e-10	58.2	50	50
Query_1	EP00159_Fonticula_alba_P001775	N/A	42.373	59	31	1	16	74	398	453	6.12e-10	59.3	78	78
Query_1	EP00006_Acanthamoeba_castellanii_P009501	N/A	31.884	69	47	0	4	72	24	92	6.99e-10	59.3	91	91
Query_1	EP00099_Drosophila_melanogaster_P009576	N/A	39.394	66	38	1	12	75	319	384	8.36e-10	58.9	84	84
Query_1	EP00044_Salpingoeca_rosetta_P008015	N/A	40.845	71	42	0	4	74	298	368	8.37e-10	58.9	93	93
Query_1	EP00099_Drosophila_melanogaster_P022232	N/A	39.394	66	38	1	12	75	319	384	1.02e-09	58.9	84	84
Query_1	EP00099_Drosophila_melanogaster_P009577	N/A	39.394	66	38	1	12	75	319	384	1.02e-09	58.9	84	84
Query_1	EP00057_Strongylocentrotus_purpuratus_P020776	N/A	41.935	62	36	0	4	65	17	78	1.75e-09	57.8	82	82
Query_1	EP00006_Acanthamoeba_castellanii_P011864	N/A	35.484	62	40	0	2	63	34	95	3.15e-09	57.4	82	82
Query_1	EP00006_Acanthamoeba_castellanii_P013848	N/A	39.623	53	32	0	17	69	7	59	3.27e-09	57.4	70	70
Query_1	EP00006_Acanthamoeba_castellanii_P005302	N/A	34.783	69	45	0	4	72	32	100	6.96e-09	56.2	91	91
Query_1	EP00058_Branchiostoma_floridae_P018721	N/A	47.368	57	30	0	17	73	59	115	7.18e-09	54.7	75	75
Query_1	EP00006_Acanthamoeba_castellanii_P012579	N/A	47.17	53	28	0	17	69	45	97	1.18e-08	55.8	70	70
Query_1	EP00006_Acanthamoeba_castellanii_P008083	N/A	34.286	70	46	0	4	73	73	142	1.21e-08	55.8	92	92
Query_1	EP00158_Paraphelidium_tribonemae_P006265	N/A	62.162	37	14	0	38	74	4	40	2.32e-08	55.1	49	49
Query_1	EP00115_Mnemiopsis_leidyi_P011033	N/A	38.983	59	36	0	2	60	235	293	2.45e-08	54.7	78	78
Query_1	EP01134_Creolimax_fragrantissima_P002196	N/A	61.765	34	13	0	40	73	469	502	3.31e-08	54.3	45	45
Query_1	EP00006_Acanthamoeba_castellanii_P005176	N/A	35.616	73	47	0	2	74	18	90	4.77e-08	53.9	96	96
Query_1	EP00006_Acanthamoeba_castellanii_P005322	N/A	31.944	72	49	0	2	73	48	119	5.18e-08	53.9	95	95
Query_1	EP00103_Capitella_teleta_P005710	N/A	30.137	73	51	0	1	73	41	113	7.52e-08	52.8	96	96
Query_1	EP00006_Acanthamoeba_castellanii_P009557	N/A	40.741	54	32	0	21	74	37	90	1.31e-07	52.8	71	71
Query_1	EP00031_Thecamonas_trahens_P007536	N/A	37.097	62	39	0	11	72	19	80	1.36e-07	52.8	82	82
Query_1	EP00006_Acanthamoeba_castellanii_P009610	N/A	35.294	68	44	0	2	69	10	77	1.43e-07	52.8	89	89
Query_1	EP00110_Nematostella_vectensis_P016097	N/A	35.065	77	44	3	1	73	48	122	2.23e-07	51.6	96	96
Query_1	EP00006_Acanthamoeba_castellanii_P012048	N/A	30.556	72	50	0	4	75	19	90	5.73e-07	50.8	95	95
Query_1	EP00006_Acanthamoeba_castellanii_P006358	N/A	36.62	71	40	1	2	72	21	86	6.46e-07	50.8	93	93
Query_1	EP00006_Acanthamoeba_castellanii_P003416	N/A	32.877	73	48	1	2	73	13	85	1.08e-06	50.1	95	95
Query_1	EP00118_Oscarella_pearsei_P008008	N/A	37.5	72	43	2	4	73	144	215	1.32e-06	50.1	92	92
Query_1	EP00103_Capitella_teleta_P005381	N/A	36.486	74	47	0	1	74	42	115	1.56e-06	49.7	97	97
Query_1	EP00103_Capitella_teleta_P005381	N/A	37.333	75	45	2	1	74	334	407	5.09e-06	48.1	97	97
Query_1	EP00006_Acanthamoeba_castellanii_P000006	N/A	35.714	70	44	1	4	72	38	107	5.08e-06	48.1	91	91
Query_1	EP00006_Acanthamoeba_castellanii_P004037	N/A	34.848	66	42	1	5	69	40	105	8.32e-06	47.8	86	86
# BLAST processed 1 queries

## Sheet: EP_NotAmorphea_ScerRFX1
# BLASTP 2.13.0+
# Query:
# Database: /EukProt/All/Collodictyonidae/EP00001_Collodictyon_triciliatum.fasta /EukProt/All/Collodictyonidae/EP00002_Diphylleia_rotans.fasta /EukProt/All/Mantamonas/EP00003_Mantamonas_plastica.fasta /EukProt/All/Rigifilida/EP00004_Rigifila_ramosa.fasta /EukProt/All/Ancyromonadida/EP00161_Ancyromonas_sigmoides.fasta /EukProt/All/Ancyromonadida/EP00162_Nutomonas_longa.fasta /EukProt/All/Ancyromon…
amydomonas_incerta.fasta /EukProt/All/Chloroplastida/EP00852_Chlamydomonas_schloesseri.fasta /EukProt/All/Chloroplastida/EP00853_Edaphochlamys_debaryana.fasta /EukProt/All/Chloroplastida/EP00854_Cymbomonas_tetramitiformis.fasta /EukProt/All/Rhodophyta/EP00871_Galdieria_phlegrea.fasta /EukProt/All/Rhodophyta/EP00872_Gracilariopsis_chorda.fasta /EukProt/All/Chloroplastida/EP00873_Tetraselmis_striat…
# Fields: query id, subject id, subject sci names, % identity, alignment length, mismatches, gap opens, q. start, q. end, s. start, s. end, evalue, bit score, % query coverage per subject, % query coverage per hsp
# 4 hits found
Query_1	EP00179_Madagascaria_erythrocladioides_P009404	N/A	44.444	72	40	0	2	73	79	150	2.02e-17	79	95	95
Query_1	EP00276_Gloeochaete_wittrockiana_P011653	N/A	47.887	71	37	0	4	74	80	150	2.86e-16	79	93	93
Query_1	EP00276_Gloeochaete_wittrockiana_P000053	N/A	47.887	71	37	0	4	74	55	125	3.03e-16	79	93	93
Query_1	EP00918_Siedleckia_nematoides_P067445	N/A	45.07	71	39	0	4	74	49	119	6.1e-13	68.6	93	93
# BLAST processed 1 queries

## Sheet: EP_SelectAmorphea_XlaevRFX2
# BLASTP 2.13.0+
# Query: X_laevis_RFX2
# Database: /EukProt/All/Amoebozoa/EP00006_Acanthamoeba_castellanii.fasta /EukProt/All/Amoebozoa/EP00012_Vannella_robusta.fasta /EukProt/All/Amoebozoa/EP00015_Entamoeba_histolytica.fasta /EukProt/All/Amoebozoa/EP00023_Dictyostelium_discoideum.fasta /EukProt/All/Amoebozoa/EP00026_Physarum_polycephalum.fasta /EukProt/All/Apusomonadida/EP00030_Apusomonadida_sp_AF-17.fasta /EukProt/All/Apusomonadida/…
# Fields: query id, subject id, subject sci names, % identity, alignment length, mismatches, gap opens, q. start, q. end, s. start, s. end, evalue, bit score, % query coverage per subject, % query coverage per hsp
# 376 hits found
X_laevis_RFX2	EP00074_Homo_sapiens_P066521	N/A	94.737	76	4	0	1	76	100	175	3.57e-48	166	100	100
X_laevis_RFX2	EP00074_Homo_sapiens_P106839	N/A	94.737	76	4	0	1	76	189	264	5.07e-48	166	100	100
X_laevis_RFX2	EP00074_Homo_sapiens_P059421	N/A	94.737	76	4	0	1	76	193	268	5.22e-48	166	100	100
X_laevis_RFX2	EP00074_Homo_sapiens_P106842	N/A	94.737	76	4	0	1	76	183	258	5.6e-48	166	100	100
X_laevis_RFX2	EP00074_Homo_sapiens_P106841	N/A	94.737	76	4	0	1	76	183	258	5.6e-48	166	100	100
X_laevis_RFX2	EP00074_Homo_sapiens_P093137	N/A	94.737	76	4	0	1	76	183	258	5.6e-48	166	100	100
X_laevis_RFX2	EP00074_Homo_sapiens_P066520	N/A	94.737	76	4	0	1	76	183	258	5.6e-48	166	100	100
X_laevis_RFX2	EP00074_Homo_sapiens_P066519	N/A	94.737	76	4	0	1	76	183	258	5.6e-48	166	100	100
X_laevis_RFX2	EP00074_Homo_sapiens_P059424	N/A	94.737	76	4	0	1	76	183	258	5.6e-48	166	100	100
X_laevis_RFX2	EP00074_Homo_sapiens_P059423	N/A	94.737	76	4	0	1	76	183	258	5.6e-48	166	100	100
X_laevis_RFX2	EP00074_Homo_sapiens_P059422	N/A	94.737	76	4	0	1	76	183	258	5.6e-48	166	100	100
X_laevis_RFX2	EP00074_Homo_sapiens_P015624	N/A	94.737	76	4	0	1	76	183	258	5.71e-48	160	100	100
X_laevis_RFX2	EP00074_Homo_sapiens_P106838	N/A	94.737	76	4	0	1	76	213	288	5.9e-48	166	100	100
X_laevis_RFX2	EP00074_Homo_sapiens_P106837	N/A	94.737	76	4	0	1	76	213	288	5.9e-48	166	100	100
X_laevis_RFX2	EP00074_Homo_sapiens_P045020	N/A	94.737	76	4	0	1	76	183	258	6.02e-48	166	100	100
X_laevis_RFX2	EP00074_Homo_sapiens_P015623	N/A	94.737	76	4	0	1	76	183	258	6.02e-48	166	100	100
X_laevis_RFX2	EP00072_Mus_musculus_P049603	N/A	94.737	76	4	0	1	76	193	268	6.91e-48	165	100	100
X_laevis_RFX2	EP00072_Mus_musculus_P063399	N/A	94.737	76	4	0	1	76	183	258	7.07e-48	165	100	100
X_laevis_RFX2	EP00072_Mus_musculus_P049604	N/A	94.737	76	4	0	1	76	183	258	7.07e-48	165	100	100
X_laevis_RFX2	EP00072_Mus_musculus_P015871	N/A	94.737	76	4	0	1	76	183	258	7.07e-48	165	100	100
X_laevis_RFX2	EP00072_Mus_musculus_P006020	N/A	94.737	76	4	0	1	76	183	258	7.07e-48	165	100	100
X_laevis_RFX2	EP00072_Mus_musculus_P063397	N/A	94.737	76	4	0	1	76	209	284	7.53e-48	165	100	100
X_laevis_RFX2	EP00072_Mus_musculus_P049602	N/A	94.737	76	4	0	1	76	209	284	7.53e-48	165	100	100
X_laevis_RFX2	EP00072_Mus_musculus_P071813	N/A	94.737	76	4	0	1	76	214	289	8.87e-48	165	100	100
X_laevis_RFX2	EP00072_Mus_musculus_P071812	N/A	94.737	76	4	0	1	76	224	299	1.01e-47	165	100	100
X_laevis_RFX2	EP00074_Homo_sapiens_P071963	N/A	98.684	76	1	0	1	76	199	274	1.69e-47	164	100	100
X_laevis_RFX2	EP00074_Homo_sapiens_P032664	N/A	94.737	76	4	0	1	76	183	258	1.69e-47	164	100	100
X_laevis_RFX2	EP00074_Homo_sapiens_P000594	N/A	98.684	76	1	0	1	76	199	274	2.23e-47	164	100	100
X_laevis_RFX2	EP00074_Homo_sapiens_P102549	N/A	98.684	76	1	0	1	76	154	229	2.78e-47	163	100	100
X_laevis_RFX2	EP00067_Danio_rerio_P005361	N/A	93.421	76	5	0	1	76	189	264	3.27e-47	164	100	100
X_laevis_RFX2	EP00074_Homo_sapiens_P106840	N/A	94.667	75	4	0	2	76	159	233	3.81e-47	163	99	99
X_laevis_RFX2	EP00074_Homo_sapiens_P045022	N/A	98.667	75	1	0	2	76	175	249	4.03e-47	163	99	99
X_laevis_RFX2	EP00067_Danio_rerio_P002015	N/A	97.368	76	2	0	1	76	204	279	4.41e-47	163	100	100
X_laevis_RFX2	EP00067_Danio_rerio_P022735	N/A	97.368	76	2	0	1	76	174	249	5.36e-47	162	100	100
X_laevis_RFX2	EP00074_Homo_sapiens_P093138	N/A	94.667	75	4	0	2	76	159	233	5.72e-47	162	99	99
X_laevis_RFX2	EP00072_Mus_musculus_P049605	N/A	94.667	75	4	0	2	76	159	233	6.39e-47	162	99	99
X_laevis_RFX2	EP00072_Mus_musculus_P063398	N/A	94.667	75	4	0	2	76	185	259	7.46e-47	162	99	99
X_laevis_RFX2	EP00072_Mus_musculus_P021157	N/A	97.368	76	2	0	1	76	194	269	1.37e-46	161	100	100
X_laevis_RFX2	EP00066_Takifugu_rubripes_P003164	N/A	93.421	76	5	0	1	76	177	252	2.42e-46	161	100	100
X_laevis_RFX2	EP00067_Danio_rerio_P048964	N/A	93.333	75	5	0	2	76	165	239	3.66e-46	160	99	99
X_laevis_RFX2	EP00066_Takifugu_rubripes_P010362	N/A	94.737	76	4	0	1	76	209	284	3.76e-46	160	100	100
X_laevis_RFX2	EP00066_Takifugu_rubripes_P028409	N/A	94.737	76	4	0	1	76	209	284	4.3e-46	160	100	100
X_laevis_RFX2	EP00067_Danio_rerio_P022734	N/A	97.333	75	2	0	2	76	180	254	4.63e-46	160	99	99
X_laevis_RFX2	EP00058_Branchiostoma_floridae_P025630	N/A	91.892	74	6	0	2	75	17	90	9.9e-46	155	97	97
X_laevis_RFX2	EP00072_Mus_musculus_P013902	N/A	97.333	75	2	0	2	76	170	244	1.2e-45	159	99	99
X_laevis_RFX2	EP00057_Strongylocentrotus_purpuratus_P013280	N/A	92	75	6	0	1	75	187	261	1.51e-45	159	99	99
X_laevis_RFX2	EP00057_Strongylocentrotus_purpuratus_P013274	N/A	92	75	6	0	1	75	194	268	1.66e-45	159	99	99
X_laevis_RFX2	EP00057_Strongylocentrotus_purpuratus_P013283	N/A	93.243	74	5	0	2	75	185	258	1.82e-45	158	97	97
X_laevis_RFX2	EP00066_Takifugu_rubripes_P028411	N/A	94.737	76	4	0	1	76	179	254	2.21e-45	158	100	100
X_laevis_RFX2	EP00057_Strongylocentrotus_purpuratus_P013263	N/A	92	75	6	0	1	75	206	280	2.62e-45	158	99	99
X_laevis_RFX2	EP00057_Strongylocentrotus_purpuratus_P033311	N/A	93.243	74	5	0	2	75	203	276	3.39e-45	157	97	97
X_laevis_RFX2	EP00057_Strongylocentrotus_purpuratus_P013249	N/A	92	75	6	0	1	75	213	287	3.6e-45	157	99	99
X_laevis_RFX2	EP00057_Strongylocentrotus_purpuratus_P013245	N/A	92	75	6	0	1	75	213	287	3.6e-45	157	99	99
X_laevis_RFX2	EP00066_Takifugu_rubripes_P028410	N/A	94.667	75	4	0	2	76	185	259	3.78e-45	157	99	99
X_laevis_RFX2	EP00057_Strongylocentrotus_purpuratus_P013254	N/A	92	75	6	0	1	75	212	286	3.96e-45	157	99	99
X_laevis_RFX2	EP00057_Strongylocentrotus_purpuratus_P013258	N/A	93.243	74	5	0	2	75	211	284	4.29e-45	157	97	97
X_laevis_RFX2	EP00110_Nematostella_vectensis_P018644	N/A	90.667	75	7	0	2	76	1	75	2.16e-43	150	99	99
X_laevis_RFX2	EP00085_Daphnia_pulex_P024332	N/A	88	75	9	0	2	76	75	149	2.79e-43	151	99	99
X_laevis_RFX2	EP00118_Oscarella_pearsei_P014782	N/A	88	75	9	0	2	76	319	393	2.05e-42	150	99	99
X_laevis_RFX2	EP00098_Tribolium_castaneum_P015670	N/A	86.667	75	10	0	2	76	256	330	4.78e-42	149	99	99
X_laevis_RFX2	EP00106_Octopus_bimaculoides_P004955	N/A	87.838	74	9	0	2	75	250	323	6.57e-42	149	97	97
X_laevis_RFX2	EP00106_Octopus_bimaculoides_P004954	N/A	87.838	74	9	0	2	75	250	323	6.57e-42	149	97	97
X_laevis_RFX2	EP00106_Octopus_bimaculoides_P004953	N/A	87.838	74	9	0	2	75	250	323	6.57e-42	149	97	97
X_laevis_RFX2	EP00106_Octopus_bimaculoides_P004961	N/A	87.838	74	9	0	2	75	242	315	7.03e-42	149	97	97
X_laevis_RFX2	EP00106_Octopus_bimaculoides_P004960	N/A	87.838	74	9	0	2	75	242	315	7.03e-42	149	97	97
X_laevis_RFX2	EP00106_Octopus_bimaculoides_P004958	N/A	87.838	74	9	0	2	75	242	315	7.03e-42	149	97	97
X_laevis_RFX2	EP00106_Octopus_bimaculoides_P004957	N/A	87.838	74	9	0	2	75	242	315	7.03e-42	149	97	97
X_laevis_RFX2	EP00106_Octopus_bimaculoides_P004962	N/A	87.838	74	9	0	2	75	233	306	7.36e-42	149	97	97
X_laevis_RFX2	EP00731_Ephydatia_muelleri_P018936	N/A	86.667	75	10	0	2	76	176	250	7.58e-42	148	99	99
X_laevis_RFX2	EP00106_Octopus_bimaculoides_P004956	N/A	87.838	74	9	0	2	75	246	319	7.64e-42	149	97	97
X_laevis_RFX2	EP00067_Danio_rerio_P038769	N/A	86.667	75	10	0	1	75	370	444	7.82e-42	149	99	99
X_laevis_RFX2	EP00067_Danio_rerio_P038772	N/A	87.838	74	9	0	2	75	365	438	9.03e-42	149	97	97
X_laevis_RFX2	EP00066_Takifugu_rubripes_P012945	N/A	87.838	74	9	0	2	75	365	438	9.11e-42	149	97	97
X_laevis_RFX2	EP00074_Homo_sapiens_P071960	N/A	86.667	75	10	0	1	75	450	524	9.14e-42	149	99	99
X_laevis_RFX2	EP00107_Lottia_gigantea_P018383	N/A	86.486	74	10	0	2	75	19	92	1.07e-41	146	97	97
X_laevis_RFX2	EP00067_Danio_rerio_P021561	N/A	87.838	74	9	0	2	75	348	421	1.11e-41	148	97	97
X_laevis_RFX2	EP00074_Homo_sapiens_P071959	N/A	87.838	74	9	0	2	75	549	622	1.15e-41	148	97	97
X_laevis_RFX2	EP00074_Homo_sapiens_P071958	N/A	87.838	74	9	0	2	75	549	622	1.15e-41	148	97	97
X_laevis_RFX2	EP00074_Homo_sapiens_P071957	N/A	87.838	74	9	0	2	75	549	622	1.15e-41	148	97	97
X_laevis_RFX2	EP00066_Takifugu_rubripes_P012947	N/A	87.838	74	9	0	2	75	348	421	1.15e-41	148	97	97
X_laevis_RFX2	EP00106_Octopus_bimaculoides_P004963	N/A	87.838	74	9	0	2	75	82	155	1.31e-41	147	97	97
X_laevis_RFX2	EP00074_Homo_sapiens_P032663	N/A	87.838	74	9	0	2	75	439	512	1.37e-41	148	97	97
X_laevis_RFX2	EP00074_Homo_sapiens_P071962	N/A	87.838	74	9	0	2	75	440	513	1.62e-41	148	97	97
X_laevis_RFX2	EP00074_Homo_sapiens_P071961	N/A	87.838	74	9	0	2	75	440	513	1.62e-41	148	97	97
X_laevis_RFX2	EP00106_Octopus_bimaculoides_P004964	N/A	87.838	74	9	0	2	75	81	154	1.78e-41	147	97	97
X_laevis_RFX2	EP00072_Mus_musculus_P013901	N/A	87.838	74	9	0	2	75	424	497	2.02e-41	147	97	97
X_laevis_RFX2	EP00072_Mus_musculus_P064179	N/A	87.838	74	9	0	2	75	534	607	2.18e-41	147	97	97
X_laevis_RFX2	EP00072_Mus_musculus_P052044	N/A	87.838	74	9	0	2	75	525	598	2.52e-41	147	97	97
X_laevis_RFX2	EP00072_Mus_musculus_P052046	N/A	87.838	74	9	0	2	75	432	505	2.63e-41	147	97	97
X_laevis_RFX2	EP00072_Mus_musculus_P052045	N/A	87.838	74	9	0	2	75	534	607	2.64e-41	147	97	97
X_laevis_RFX2	EP00066_Takifugu_rubripes_P012946	N/A	87.671	73	9	0	3	75	364	436	5e-41	146	96	96
X_laevis_RFX2	EP00066_Takifugu_rubripes_P012948	N/A	88.889	72	8	0	4	75	348	419	9.35e-41	145	95	95
X_laevis_RFX2	EP00099_Drosophila_melanogaster_P022508	N/A	82.667	75	13	0	2	76	372	446	1.05e-40	145	99	99
X_laevis_RFX2	EP00099_Drosophila_melanogaster_P002029	N/A	82.667	75	13	0	2	76	364	438	1.05e-40	145	99	99
X_laevis_RFX2	EP00099_Drosophila_melanogaster_P006085	N/A	82.667	75	13	0	2	76	394	468	1.47e-40	145	99	99
X_laevis_RFX2	EP00099_Drosophila_melanogaster_P006083	N/A	82.667	75	13	0	2	76	386	460	1.52e-40	145	99	99
X_laevis_RFX2	EP00119_Amphimedon_queenslandica_P009893	N/A	83.784	74	12	0	2	75	206	279	2.06e-40	144	97	97
X_laevis_RFX2	EP00119_Amphimedon_queenslandica_P009892	N/A	83.784	74	12	0	2	75	206	279	2.06e-40	144	97	97
X_laevis_RFX2	EP00067_Danio_rerio_P006157	N/A	85.333	75	11	0	1	75	353	427	2.07e-40	145	99	99
X_laevis_RFX2	EP00066_Takifugu_rubripes_P021489	N/A	85.135	74	11	0	2	75	278	351	6.01e-40	143	97	97
X_laevis_RFX2	EP00066_Takifugu_rubripes_P021488	N/A	85.135	74	11	0	2	75	278	351	6.01e-40	143	97	97
X_laevis_RFX2	EP00066_Takifugu_rubripes_P021487	N/A	85.135	74	11	0	2	75	278	351	6.01e-40	143	97	97
X_laevis_RFX2	EP00119_Amphimedon_queenslandica_P009894	N/A	83.784	74	12	0	2	75	120	193	7.98e-40	142	97	97
X_laevis_RFX2	EP00099_Drosophila_melanogaster_P006084	N/A	82.667	75	13	0	2	76	335	409	1.49e-39	142	99	99
X_laevis_RFX2	EP00067_Danio_rerio_P047171	N/A	85.135	74	11	0	2	75	284	357	2.1e-39	142	97	97
X_laevis_RFX2	EP00067_Danio_rerio_P047168	N/A	85.135	74	11	0	2	75	285	358	2.25e-39	142	97	97
X_laevis_RFX2	EP00099_Drosophila_melanogaster_P009718	N/A	82.667	75	13	0	2	76	357	431	7.75e-39	140	99	99
X_laevis_RFX2	EP00059_Ciona_intestinalis_P000405	N/A	77.027	74	17	0	2	75	245	318	5.5e-38	138	97	97
X_laevis_RFX2	EP00127_Corallochytrium_limacisporum_P004366	N/A	82.192	73	13	0	4	76	97	169	2.05e-35	130	96	96
X_laevis_RFX2	EP01137_Pigoraptor_chileana_P016810	N/A	76	75	18	0	2	76	128	202	4.31e-34	127	99	99
X_laevis_RFX2	EP00081_Caenorhabditis_elegans_P000813	N/A	74.324	74	18	1	2	75	261	333	1.5e-33	125	97	97
X_laevis_RFX2	EP00081_Caenorhabditis_elegans_P000812	N/A	74.324	74	18	1	2	75	236	308	1.53e-33	125	97	97
X_laevis_RFX2	EP00081_Caenorhabditis_elegans_P005158	N/A	74.324	74	18	1	2	75	78	150	1.92e-33	124	97	97
X_laevis_RFX2	EP00081_Caenorhabditis_elegans_P005157	N/A	74.324	74	18	1	2	75	117	189	1.98e-33	125	97	97
X_laevis_RFX2	EP00081_Caenorhabditis_elegans_P008308	N/A	74.324	74	18	1	2	75	94	166	2.01e-33	124	97	97
X_laevis_RFX2	EP01137_Pigoraptor_chileana_P010241	N/A	69.863	73	22	0	3	75	145	217	6.5e-33	119	96	96
X_laevis_RFX2	EP01103_Thecamoeba_quadrilineata_P005510	N/A	71.622	74	21	0	2	75	111	184	1.24e-31	119	97	97
X_laevis_RFX2	EP00035_Acanthoeca_spectabilis_P036963	N/A	75	72	18	0	4	75	84	155	1.46e-31	119	95	95
X_laevis_RFX2	EP01117_Protostelium_nocturnum_P002816	N/A	72.973	74	20	0	2	75	51	124	1.7e-31	119	97	97
X_laevis_RFX2	EP01117_Protostelium_nocturnum_P002815	N/A	72.973	74	20	0	2	75	51	124	1.7e-31	119	97	97
X_laevis_RFX2	EP01117_Protostelium_nocturnum_P002814	N/A	72.973	74	20	0	2	75	51	124	1.7e-31	119	97	97
X_laevis_RFX2	EP00048_Salpingoeca_helianthica_P007352	N/A	64.789	71	25	0	2	72	79	149	2.1e-31	111	93	93
X_laevis_RFX2	EP00037_Helgoeca_nana_P013717	N/A	75	72	18	0	4	75	90	161	2.4e-31	118	95	95
X_laevis_RFX2	EP00038_Savillea_parva_P026067	N/A	75	72	18	0	4	75	78	149	9.68e-31	117	95	95
X_laevis_RFX2	EP01135_Chromosphaera_perkinsii_P009914	N/A	68.493	73	23	0	3	75	106	178	1.13e-30	117	96	96
X_laevis_RFX2	EP00126_Sphaerothecum_destruens_P012527	N/A	67.123	73	24	0	3	75	141	213	1.46e-30	115	96	96
X_laevis_RFX2	EP00048_Salpingoeca_helianthica_P024834	N/A	74.324	74	19	0	2	75	86	159	1.67e-30	116	97	97
X_laevis_RFX2	EP00040_Diaphanoeca_grandis_P014717	N/A	73.611	72	19	0	4	75	97	168	2.09e-30	116	95	95
X_laevis_RFX2	EP00041_Stephanoeca_diplocostata_P036354	N/A	73.611	72	19	0	4	75	113	184	2.21e-30	116	95	95
X_laevis_RFX2	EP00054_Salpingoeca_dolichothecata_P008132	N/A	68	75	24	0	2	76	102	176	4.02e-30	115	99	99
X_laevis_RFX2	EP01118_Nematostelium_gracile_P018475	N/A	63.514	74	27	0	2	75	38	111	7.48e-30	107	97	97
X_laevis_RFX2	EP00157_Rozella_allomycis_P006129	N/A	70.833	72	21	0	4	75	102	173	7.97e-30	114	95	95
X_laevis_RFX2	EP00045_Choanoeca_perplexa_P013645	N/A	66.667	75	25	0	2	76	353	427	2.05e-29	114	99	99
X_laevis_RFX2	EP00730_Choanoeca_flexa_P001419	N/A	66.667	75	25	0	2	76	141	215	4.47e-29	111	99	99
X_laevis_RFX2	EP00043_Microstomoeca_roanoka_P018564	N/A	70.833	72	21	0	4	75	136	207	4.79e-29	112	95	95
X_laevis_RFX2	EP00047_Mylnosiga_fluctuans_P023238	N/A	73.611	72	19	0	4	75	89	160	5.77e-29	112	95	95
X_laevis_RFX2	EP01103_Thecamoeba_quadrilineata_P005509	N/A	64.865	74	26	0	2	75	44	117	1.06e-28	111	97	97
X_laevis_RFX2	EP00730_Choanoeca_flexa_P001420	N/A	66.667	75	25	0	2	76	141	215	1.43e-28	111	99	99
X_laevis_RFX2	EP00124_Ichthyophonus_hoferi_P005209	N/A	63.514	74	27	0	3	76	145	218	2.28e-28	110	97	97
X_laevis_RFX2	EP00131_Spizellomyces_punctatus_P008430	N/A	60.274	73	29	0	3	75	115	187	2.5e-28	110	96	96
X_laevis_RFX2	EP00131_Spizellomyces_punctatus_P008431	N/A	60.274	73	29	0	3	75	115	187	2.51e-28	110	96	96
X_laevis_RFX2	EP00050_Salpingoeca_kvevrii_P023007	N/A	73.611	72	19	0	4	75	54	125	2.6e-28	110	95	95
X_laevis_RFX2	EP00044_Salpingoeca_rosetta_P001131	N/A	69.444	72	22	0	4	75	109	180	3.94e-28	110	95	95
X_laevis_RFX2	EP01134_Creolimax_fragrantissima_P004300	N/A	62.162	74	28	0	3	76	133	206	8.12e-28	109	97	97
X_laevis_RFX2	EP00051_Salpingoeca_urceolata_P029587	N/A	63.514	74	27	0	2	75	14	87	9.56e-28	108	97	97
X_laevis_RFX2	EP00057_Strongylocentrotus_purpuratus_P002037	N/A	63.514	74	27	0	2	75	78	151	1.01e-27	108	97	97
X_laevis_RFX2	EP00052_Salpingoeca_macrocollata_P020917	N/A	65.278	72	25	0	4	75	112	183	1.03e-27	108	95	95
X_laevis_RFX2	EP01090_Pellita_catalonica_P015444	N/A	67.568	74	24	0	2	75	41	114	1.14e-27	108	97	97
X_laevis_RFX2	EP00057_Strongylocentrotus_purpuratus_P016678	N/A	63.514	74	27	0	2	75	78	151	1.25e-27	108	97	97
X_laevis_RFX2	EP00074_Homo_sapiens_P011705	N/A	67.568	74	24	0	2	75	71	144	1.26e-27	108	97	97
X_laevis_RFX2	EP00074_Homo_sapiens_P050004	N/A	67.568	74	24	0	2	75	62	135	1.27e-27	108	97	97
X_laevis_RFX2	EP00072_Mus_musculus_P041918	N/A	67.568	74	24	0	2	75	72	145	1.54e-27	108	97	97
X_laevis_RFX2	EP00072_Mus_musculus_P000819	N/A	67.568	74	24	0	2	75	62	135	1.65e-27	108	97	97
X_laevis_RFX2	EP00049_Salpingoeca_infusionum_P007161	N/A	66.667	72	24	0	4	75	114	185	1.67e-27	108	95	95
X_laevis_RFX2	EP00072_Mus_musculus_P041919	N/A	67.568	74	24	0	2	75	72	145	1.73e-27	108	97	97
X_laevis_RFX2	EP00110_Nematostella_vectensis_P010074	N/A	69.565	69	21	0	7	75	3	71	1.82e-27	107	91	91
X_laevis_RFX2	EP00730_Choanoeca_flexa_P008595	N/A	68.056	72	23	0	4	75	181	252	2.45e-27	107	95	95
X_laevis_RFX2	EP00045_Choanoeca_perplexa_P011955	N/A	68.056	72	23	0	4	75	180	251	2.93e-27	107	95	95
X_laevis_RFX2	EP01147_Barroeca_monosierra_P004191	N/A	68.056	72	23	0	4	75	146	217	3.43e-27	107	95	95
X_laevis_RFX2	EP01135_Chromosphaera_perkinsii_P004185	N/A	68	75	23	1	2	75	186	260	5.76e-27	106	97	97
X_laevis_RFX2	EP00066_Takifugu_rubripes_P004163	N/A	66.216	74	25	0	2	75	62	135	6.95e-27	106	97	97
X_laevis_RFX2	EP00046_Monosiga_brevicollis_P008351	N/A	65.278	72	25	0	4	75	261	332	8.65e-27	106	95	95
X_laevis_RFX2	EP00039_Didymoeca_costata_P005674	N/A	66.216	74	25	0	2	75	80	153	1.06e-26	105	97	97
X_laevis_RFX2	EP00057_Strongylocentrotus_purpuratus_P009191	N/A	60.811	74	29	0	2	75	72	145	3.7e-26	101	97	97
X_laevis_RFX2	EP00006_Acanthamoeba_castellanii_P007761	N/A	66.216	74	25	0	2	75	130	203	3.97e-26	104	97	97
X_laevis_RFX2	EP00067_Danio_rerio_P014290	N/A	66.216	74	25	0	2	75	62	135	5.21e-26	103	97	97
X_laevis_RFX2	EP01088_Endostelium_zonatum_P018249	N/A	65.753	73	25	0	4	76	109	181	5.65e-26	103	96	96
X_laevis_RFX2	EP00056_Hartaetosiga_gracilis_P008830	N/A	61.644	73	28	0	4	76	76	148	6.48e-26	101	96	96
X_laevis_RFX2	EP00067_Danio_rerio_P038315	N/A	66.216	74	25	0	2	75	57	130	1.09e-25	103	97	97
X_laevis_RFX2	EP00053_Salpingoeca_punica_P005908	N/A	60.811	74	29	0	2	75	33	106	1.32e-25	102	97	97
X_laevis_RFX2	EP00107_Lottia_gigantea_P005236	N/A	62.162	74	28	0	2	75	12	85	1.49e-25	102	97	97
X_laevis_RFX2	EP00051_Salpingoeca_urceolata_P017668	N/A	63.514	74	27	0	2	75	444	517	2.23e-25	102	97	97
X_laevis_RFX2	EP00118_Oscarella_pearsei_P007101	N/A	63.514	74	27	0	2	75	46	119	2.86e-25	102	97	97
X_laevis_RFX2	EP00123_Amoebidium_parasiticum_P020755	N/A	63.38	71	26	0	3	73	121	191	3.41e-25	100	93	93
X_laevis_RFX2	EP00043_Microstomoeca_roanoka_P016876	N/A	63.014	73	27	0	3	75	373	445	4.88e-25	101	96	96
X_laevis_RFX2	EP00052_Salpingoeca_macrocollata_P015460	N/A	56	75	33	0	2	76	98	172	5.76e-25	96.7	99	99
X_laevis_RFX2	EP00072_Mus_musculus_P004608	N/A	64.865	74	26	0	2	75	124	197	8.07e-25	100	97	97
X_laevis_RFX2	EP00049_Salpingoeca_infusionum_P000745	N/A	57.534	73	31	0	4	76	61	133	8.85e-25	100	96	96
X_laevis_RFX2	EP00050_Salpingoeca_kvevrii_P007100	N/A	63.38	71	26	0	2	72	305	375	9.37e-25	100	93	93
X_laevis_RFX2	EP00085_Daphnia_pulex_P027634	N/A	60.811	74	29	0	2	75	10	83	1.3e-24	99.8	97	97
X_laevis_RFX2	EP00115_Mnemiopsis_leidyi_P003071	N/A	58.904	73	30	0	3	75	54	126	1.42e-24	100	96	96
X_laevis_RFX2	EP01114_Cavostelium_apophysatum_P022894	N/A	50	74	37	0	2	75	41	114	1.59e-24	99.8	97	97
X_laevis_RFX2	EP00055_Hartaetosiga_balthica_P005248	N/A	62.5	72	27	0	4	75	43	114	2.6e-24	99	95	95
X_laevis_RFX2	EP00119_Amphimedon_queenslandica_P010065	N/A	58.667	75	31	0	2	76	45	119	2.92e-24	99	99	99
X_laevis_RFX2	EP00125_Sphaeroforma_arctica_P009298	N/A	59.459	74	30	0	2	75	687	760	3.83e-24	99	97	97
X_laevis_RFX2	EP00731_Ephydatia_muelleri_P025425	N/A	62.319	69	26	0	8	76	4	72	4.05e-24	98.6	91	91
X_laevis_RFX2	EP00057_Strongylocentrotus_purpuratus_P033179	N/A	63.514	74	27	0	2	75	101	174	4.7e-24	98.6	97	97
X_laevis_RFX2	EP00044_Salpingoeca_rosetta_P011375	N/A	59.459	74	30	0	3	76	167	240	4.81e-24	98.6	97	97
X_laevis_RFX2	EP01102_Stenamoeba_stenopodia_P016100	N/A	58.904	73	30	0	4	76	200	272	4.89e-24	95.9	96	96
X_laevis_RFX2	EP01134_Creolimax_fragrantissima_P003798	N/A	59.459	74	30	0	2	75	636	709	5.12e-24	98.6	97	97
X_laevis_RFX2	EP00074_Homo_sapiens_P075892	N/A	63.514	74	27	0	2	75	125	198	5.43e-24	98.2	97	97
X_laevis_RFX2	EP00128_Syssomonas_multiformis_P006961	N/A	74.138	58	15	0	2	59	115	172	5.57e-24	93.2	76	76
X_laevis_RFX2	EP00074_Homo_sapiens_P047331	N/A	63.514	74	27	0	2	75	125	198	5.99e-24	98.2	97	97
X_laevis_RFX2	EP00115_Mnemiopsis_leidyi_P011033	N/A	68.333	60	19	0	2	61	235	294	6.51e-24	98.2	79	79
X_laevis_RFX2	EP00158_Paraphelidium_tribonemae_P002218	N/A	59.459	74	30	0	2	75	71	144	9e-24	97.8	97	97
X_laevis_RFX2	EP00107_Lottia_gigantea_P013365	N/A	60.811	74	29	0	2	75	20	93	1.04e-23	96.7	97	97
X_laevis_RFX2	EP00012_Vannella_robusta_P005798	N/A	59.459	74	30	0	3	76	9	82	1.1e-23	97.4	97	97
X_laevis_RFX2	EP00012_Vannella_robusta_P000418	N/A	59.459	74	30	0	3	76	9	82	1.1e-23	97.4	97	97
X_laevis_RFX2	EP00731_Ephydatia_muelleri_P025513	N/A	60.811	74	29	0	2	75	70	143	1.41e-23	97.1	97	97
X_laevis_RFX2	EP00066_Takifugu_rubripes_P020906	N/A	62.162	74	28	0	2	75	98	171	2.23e-23	96.7	97	97
X_laevis_RFX2	EP00153_Phycomyces_blakesleeanus_P008342	N/A	54.795	73	33	0	3	75	102	174	3.17e-23	96.3	96	96
X_laevis_RFX2	EP00042_Codosiga_hollandica_P051736	N/A	57.746	71	30	0	4	74	100	170	6.72e-23	91.7	93	93
X_laevis_RFX2	EP00042_Codosiga_hollandica_P029339	N/A	59.722	72	29	0	4	75	227	298	1.42e-22	94.4	95	95
X_laevis_RFX2	EP00110_Nematostella_vectensis_P014152	N/A	58.571	70	29	0	5	74	1	70	1.44e-22	93.6	92	92
X_laevis_RFX2	EP00106_Octopus_bimaculoides_P002802	N/A	60.811	74	29	0	2	75	87	160	1.66e-22	94	97	97
X_laevis_RFX2	EP00125_Sphaeroforma_arctica_P011827	N/A	58.108	74	31	0	2	75	159	232	2.6e-22	93.6	97	97
X_laevis_RFX2	EP00127_Corallochytrium_limacisporum_P004685	N/A	56.164	73	32	0	3	75	174	246	3.35e-22	93.2	96	96
X_laevis_RFX2	EP00126_Sphaerothecum_destruens_P012405	N/A	52.632	76	35	1	2	76	88	163	7.78e-22	88.6	99	99
X_laevis_RFX2	EP00046_Monosiga_brevicollis_P001399	N/A	54.667	75	34	0	2	76	392	466	8.16e-22	92	99	99
X_laevis_RFX2	EP01134_Creolimax_fragrantissima_P007493	N/A	55.405	74	33	0	2	75	171	244	2.17e-21	90.9	97	97
X_laevis_RFX2	EP00106_Octopus_bimaculoides_P018639	N/A	62.121	66	25	0	2	67	19	84	2.54e-21	90.9	87	87
X_laevis_RFX2	EP01135_Chromosphaera_perkinsii_P002516	N/A	54.167	72	32	1	2	72	236	307	4.58e-21	90.1	93	93
X_laevis_RFX2	EP00120_Capsaspora_owczarzaki_P006999	N/A	56	75	33	0	2	76	290	364	5.42e-21	89.7	99	99
X_laevis_RFX2	EP00118_Oscarella_pearsei_P016260	N/A	54.795	73	33	0	3	75	59	131	6.28e-21	89.7	96	96
X_laevis_RFX2	EP00074_Homo_sapiens_P089710	N/A	61.972	71	27	0	5	75	2	72	7.18e-21	89.4	93	93
X_laevis_RFX2	EP00118_Oscarella_pearsei_P016267	N/A	54.795	73	33	0	3	75	59	131	8.73e-21	89.4	96	96
X_laevis_RFX2	EP00113_Trichoplax_adhaerens_P000823	N/A	56.061	66	29	0	3	68	36	101	9.02e-21	89	87	87
X_laevis_RFX2	EP00118_Oscarella_pearsei_P016266	N/A	54.795	73	33	0	3	75	59	131	9.08e-21	89	96	96
X_laevis_RFX2	EP00110_Nematostella_vectensis_P022514	N/A	60.563	71	28	0	5	75	1	71	1.06e-20	88.6	93	93
X_laevis_RFX2	EP00158_Paraphelidium_tribonemae_P002219	N/A	57.576	66	28	0	2	67	71	136	1.92e-20	83.6	87	87
X_laevis_RFX2	EP00113_Trichoplax_adhaerens_P000384	N/A	57.534	73	30	1	4	75	25	97	2.13e-20	87	95	95
X_laevis_RFX2	EP00123_Amoebidium_parasiticum_P009797	N/A	53.425	73	34	0	3	75	61	133	2.48e-20	87.8	96	96
X_laevis_RFX2	EP00160_Parvularia_atlantis_P004534	N/A	50.704	71	35	0	3	73	23	93	3.82e-20	82.8	93	93
X_laevis_RFX2	EP00053_Salpingoeca_punica_P027966	N/A	55.405	74	33	0	2	75	29	102	3.99e-20	87	97	97
X_laevis_RFX2	EP00048_Salpingoeca_helianthica_P022496	N/A	54.167	72	33	0	4	75	217	288	7.49e-20	86.7	95	95
X_laevis_RFX2	EP00113_Trichoplax_adhaerens_P000214	N/A	54.054	74	34	0	2	75	22	95	1.3e-19	85.9	97	97
X_laevis_RFX2	EP00044_Salpingoeca_rosetta_P008015	N/A	50.667	75	37	0	2	76	296	370	1.45e-19	85.9	99	99
X_laevis_RFX2	EP00059_Ciona_intestinalis_P020237	N/A	55.405	74	33	0	2	75	112	185	2.67e-19	85.1	97	97
X_laevis_RFX2	EP00072_Mus_musculus_P004386	N/A	51.351	74	36	0	2	75	20	93	3.95e-19	84.3	97	97
X_laevis_RFX2	EP00043_Microstomoeca_roanoka_P006549	N/A	46.667	75	40	0	2	76	90	164	4.29e-19	84.3	99	99
X_laevis_RFX2	EP00045_Choanoeca_perplexa_P009836	N/A	49.315	73	37	0	4	76	257	329	1.15e-18	83.2	96	96
X_laevis_RFX2	EP00123_Amoebidium_parasiticum_P002496	N/A	82.927	41	7	0	36	76	2	42	1.53e-18	79.3	54	54
X_laevis_RFX2	EP00129_Allomyces_macrogynus_P012462	N/A	47.222	72	38	0	4	75	167	238	2.05e-18	82.4	95	95
X_laevis_RFX2	EP00006_Acanthamoeba_castellanii_P008147	N/A	46.575	73	39	0	2	74	62	134	2.3e-18	82.4	96	96
X_laevis_RFX2	EP00055_Hartaetosiga_balthica_P013083	N/A	46.575	73	39	0	4	76	235	307	4.17e-18	81.6	96	96
X_laevis_RFX2	EP00056_Hartaetosiga_gracilis_P021585	N/A	49.315	73	37	0	4	76	177	249	4.24e-18	81.6	96	96
X_laevis_RFX2	EP00074_Homo_sapiens_P085278	N/A	50	74	37	0	2	75	23	96	5.98e-18	81.3	97	97
X_laevis_RFX2	EP00074_Homo_sapiens_P085280	N/A	50	74	37	0	2	75	23	96	8.31e-18	80.5	97	97
X_laevis_RFX2	EP00074_Homo_sapiens_P085281	N/A	50	74	37	0	2	75	23	96	9.36e-18	80.5	97	97
X_laevis_RFX2	EP01147_Barroeca_monosierra_P001715	N/A	47.945	73	38	0	4	76	222	294	1.08e-17	80.5	96	96
X_laevis_RFX2	EP00058_Branchiostoma_floridae_P018721	N/A	57.746	71	28	1	5	75	47	115	1.16e-17	76.3	93	93
X_laevis_RFX2	EP00059_Ciona_intestinalis_P014361	N/A	45.205	73	40	0	3	75	99	171	1.73e-17	79.7	96	96
X_laevis_RFX2	EP00059_Ciona_intestinalis_P014362	N/A	45.205	73	40	0	3	75	77	149	1.83e-17	79.7	96	96
X_laevis_RFX2	EP00006_Acanthamoeba_castellanii_P005584	N/A	47.297	74	37	1	2	73	696	769	2.08e-17	79.7	95	95
X_laevis_RFX2	EP00006_Acanthamoeba_castellanii_P005584	N/A	39.437	71	40	2	2	69	32	102	6.29e-11	61.2	95	89
X_laevis_RFX2	EP01088_Endostelium_zonatum_P000861	N/A	47.945	73	38	0	3	75	207	279	2.43e-17	78.2	96	96
X_laevis_RFX2	EP00158_Paraphelidium_tribonemae_P006266	N/A	52.055	73	35	0	4	76	117	189	4.08e-17	79	96	96
X_laevis_RFX2	EP00141_Yarrowia_lipolytica_P004305	N/A	50.685	73	36	0	2	74	173	245	4.36e-17	78.6	96	96
X_laevis_RFX2	EP00057_Strongylocentrotus_purpuratus_P020776	N/A	56.25	64	28	0	2	65	15	78	6.37e-17	77	84	84
X_laevis_RFX2	EP00139_Candida_albicans_P001893	N/A	47.887	71	37	0	4	74	285	355	6.54e-17	78.2	93	93
X_laevis_RFX2	EP00129_Allomyces_macrogynus_P011355	N/A	45.833	72	39	0	4	75	166	237	6.64e-17	78.2	95	95
X_laevis_RFX2	EP00048_Salpingoeca_helianthica_P021171	N/A	48	75	39	0	2	76	322	396	8.81e-17	77.8	99	99
X_laevis_RFX2	EP00049_Salpingoeca_infusionum_P026548	N/A	42.667	75	43	0	2	76	117	191	1e-16	75.5	99	99
X_laevis_RFX2	EP00144_Saccharomyces_cerevisiae_P003599	N/A	46.575	73	39	0	2	74	286	358	2.63e-16	76.6	96	96
X_laevis_RFX2	EP00119_Amphimedon_queenslandica_P010063	N/A	50	74	37	0	2	75	33	106	4.45e-16	75.9	97	97
X_laevis_RFX2	EP00158_Paraphelidium_tribonemae_P004510	N/A	43.836	73	41	0	3	75	90	162	4.68e-16	75.9	96	96
X_laevis_RFX2	EP00145_Schizosaccharomyces_pombe_P002607	N/A	45.833	72	39	0	4	75	104	175	4.76e-16	75.9	95	95
X_laevis_RFX2	EP00160_Parvularia_atlantis_P021149	N/A	47.297	74	39	0	2	75	60	133	6.29e-16	73.2	97	97
X_laevis_RFX2	EP00099_Drosophila_melanogaster_P022232	N/A	41.667	72	42	0	2	73	311	382	9.35e-16	75.1	95	95
X_laevis_RFX2	EP00099_Drosophila_melanogaster_P009577	N/A	41.667	72	42	0	2	73	311	382	9.35e-16	75.1	95	95
X_laevis_RFX2	EP00099_Drosophila_melanogaster_P009576	N/A	41.667	72	42	0	2	73	311	382	9.36e-16	75.1	95	95
X_laevis_RFX2	EP00072_Mus_musculus_P041920	N/A	66.667	51	17	0	25	75	2	52	1.47e-15	74.3	67	67
X_laevis_RFX2	EP00066_Takifugu_rubripes_P018260	N/A	43.056	72	41	0	4	75	126	197	2.77e-15	73.6	95	95
X_laevis_RFX2	EP00124_Ichthyophonus_hoferi_P004745	N/A	49.296	71	36	0	2	72	59	129	3.37e-15	73.2	93	93
X_laevis_RFX2	EP01088_Endostelium_zonatum_P000480	N/A	40.541	74	44	0	2	75	16	89	4.27e-15	72.8	97	97
X_laevis_RFX2	EP00067_Danio_rerio_P019796	N/A	43.056	72	41	0	4	75	87	158	6.23e-15	72.4	95	95
X_laevis_RFX2	EP00067_Danio_rerio_P019795	N/A	43.056	72	41	0	4	75	87	158	6.23e-15	72.4	95	95
X_laevis_RFX2	EP01134_Creolimax_fragrantissima_P004081	N/A	42.667	75	42	1	3	76	793	867	9e-15	72	97	97
X_laevis_RFX2	EP00159_Fonticula_alba_P001775	N/A	48.649	74	33	2	3	74	383	453	1.04e-14	72	95	95
X_laevis_RFX2	EP00056_Hartaetosiga_gracilis_P022134	N/A	45.205	73	40	0	3	75	130	202	1.28e-14	71.6	96	96
X_laevis_RFX2	EP00074_Homo_sapiens_P098857	N/A	40.541	74	44	0	2	75	12	85	1.52e-14	71.6	97	97
X_laevis_RFX2	EP00074_Homo_sapiens_P098856	N/A	40.541	74	44	0	2	75	12	85	1.52e-14	71.6	97	97
X_laevis_RFX2	EP00074_Homo_sapiens_P068622	N/A	40.541	74	44	0	2	75	12	85	1.52e-14	71.6	97	97
X_laevis_RFX2	EP00072_Mus_musculus_P060637	N/A	40.541	74	44	0	2	75	109	182	1.52e-14	71.6	97	97
X_laevis_RFX2	EP00072_Mus_musculus_P040062	N/A	40.541	74	44	0	2	75	109	182	1.52e-14	71.6	97	97
X_laevis_RFX2	EP00072_Mus_musculus_P001332	N/A	40.541	74	44	0	2	75	109	182	1.52e-14	71.6	97	97
X_laevis_RFX2	EP00074_Homo_sapiens_P098855	N/A	40.541	74	44	0	2	75	109	182	1.52e-14	71.6	97	97
X_laevis_RFX2	EP00074_Homo_sapiens_P052538	N/A	40.541	74	44	0	2	75	109	182	1.52e-14	71.6	97	97
X_laevis_RFX2	EP00074_Homo_sapiens_P041920	N/A	40.541	74	44	0	2	75	109	182	1.52e-14	71.6	97	97
X_laevis_RFX2	EP00066_Takifugu_rubripes_P016674	N/A	39.189	74	45	0	2	75	99	172	1.66e-14	71.2	97	97
X_laevis_RFX2	EP00066_Takifugu_rubripes_P016672	N/A	39.189	74	45	0	2	75	104	177	1.66e-14	71.2	97	97
X_laevis_RFX2	EP00057_Strongylocentrotus_purpuratus_P019982	N/A	40.541	74	44	0	2	75	13	86	2.23e-14	70.9	97	97
X_laevis_RFX2	EP00057_Strongylocentrotus_purpuratus_P001460	N/A	40.541	74	44	0	2	75	137	210	2.23e-14	70.9	97	97
X_laevis_RFX2	EP00133_Fusarium_graminearum_P011629	N/A	51.667	60	29	0	16	75	165	224	2.91e-14	70.5	79	79
X_laevis_RFX2	EP00006_Acanthamoeba_castellanii_P009610	N/A	44.595	74	41	0	2	75	10	83	3.46e-14	70.5	97	97
X_laevis_RFX2	EP00730_Choanoeca_flexa_P017197	N/A	51.724	58	28	0	19	76	1	58	3.5e-14	70.5	76	76
X_laevis_RFX2	EP00147_Laccaria_bicolor_P003978	N/A	48.571	70	36	0	4	73	189	258	4.44e-14	70.1	92	92
X_laevis_RFX2	EP00134_Neurospora_crassa_P007029	N/A	50	60	30	0	16	75	211	270	4.52e-14	70.1	79	79
X_laevis_RFX2	EP00142_Kluyveromyces_lactis_P002226	N/A	43.836	73	41	0	2	74	314	386	6.06e-14	69.7	96	96
X_laevis_RFX2	EP00085_Daphnia_pulex_P007250	N/A	41.667	72	42	0	4	75	59	130	6.41e-14	68.6	95	95
X_laevis_RFX2	EP00125_Sphaeroforma_arctica_P012085	N/A	50.667	75	34	2	3	75	639	712	6.48e-14	69.7	96	96
X_laevis_RFX2	EP00067_Danio_rerio_P040339	N/A	39.189	74	45	0	2	75	72	145	6.98e-14	69.7	97	97
X_laevis_RFX2	EP00067_Danio_rerio_P040338	N/A	39.189	74	45	0	2	75	90	163	6.98e-14	69.7	97	97
X_laevis_RFX2	EP00067_Danio_rerio_P018103	N/A	39.189	74	45	0	2	75	103	176	6.98e-14	69.7	97	97
X_laevis_RFX2	EP00006_Acanthamoeba_castellanii_P009501	N/A	38.028	71	44	0	2	72	22	92	7.82e-14	69.3	93	93
X_laevis_RFX2	EP00118_Oscarella_pearsei_P008008	N/A	45.205	73	38	2	3	73	143	215	8.16e-14	69.3	93	93
X_laevis_RFX2	EP00125_Sphaeroforma_arctica_P009746	N/A	44	75	41	1	3	76	982	1056	8.28e-14	69.3	97	97
X_laevis_RFX2	EP00098_Tribolium_castaneum_P005121	N/A	37.975	79	45	1	2	76	113	191	1.11e-13	68.9	99	99
X_laevis_RFX2	EP00106_Octopus_bimaculoides_P021824	N/A	40.278	72	43	0	4	75	50	121	3.91e-13	67.4	95	95
X_laevis_RFX2	EP00058_Branchiostoma_floridae_P017732	N/A	40.541	74	44	0	2	75	46	119	4.28e-13	65.5	97	97
X_laevis_RFX2	EP01116_Phalansterium_solitarium_P010992	N/A	43.836	73	41	0	4	76	26	98	4.79e-13	67.4	96	96
X_laevis_RFX2	EP01116_Phalansterium_solitarium_P010991	N/A	43.836	73	41	0	4	76	26	98	5.18e-13	67	96	96
X_laevis_RFX2	EP00006_Acanthamoeba_castellanii_P005211	N/A	37.838	74	46	0	2	75	144	217	7.45e-13	66.6	97	97
X_laevis_RFX2	EP00074_Homo_sapiens_P062358	N/A	40.541	74	43	1	3	75	94	167	8.19e-13	66.6	96	96
X_laevis_RFX2	EP00074_Homo_sapiens_P062357	N/A	40.541	74	43	1	3	75	94	167	8.19e-13	66.6	96	96
X_laevis_RFX2	EP00074_Homo_sapiens_P062356	N/A	40.541	74	43	1	3	75	94	167	8.19e-13	66.6	96	96
X_laevis_RFX2	EP00074_Homo_sapiens_P062355	N/A	40.541	74	43	1	3	75	94	167	8.19e-13	66.6	96	96
X_laevis_RFX2	EP00074_Homo_sapiens_P050243	N/A	40.541	74	43	1	3	75	94	167	8.19e-13	66.6	96	96
X_laevis_RFX2	EP00074_Homo_sapiens_P050242	N/A	40.541	74	43	1	3	75	94	167	8.19e-13	66.6	96	96
X_laevis_RFX2	EP00074_Homo_sapiens_P002806	N/A	40.541	74	43	1	3	75	94	167	8.19e-13	66.6	96	96
X_laevis_RFX2	EP00074_Homo_sapiens_P000425	N/A	40.541	74	43	1	3	75	94	167	8.19e-13	66.6	96	96
X_laevis_RFX2	EP00006_Acanthamoeba_castellanii_P013848	N/A	44.615	65	36	0	12	76	2	66	9.14e-13	66.2	86	86
X_laevis_RFX2	EP00072_Mus_musculus_P034062	N/A	40.541	74	43	1	3	75	5	78	1.02e-12	66.2	96	96
X_laevis_RFX2	EP00072_Mus_musculus_P034061	N/A	40.541	74	43	1	3	75	5	78	1.02e-12	66.2	96	96
X_laevis_RFX2	EP00072_Mus_musculus_P073377	N/A	40.541	74	43	1	3	75	93	166	1.03e-12	66.2	96	96
X_laevis_RFX2	EP00072_Mus_musculus_P059032	N/A	40.541	74	43	1	3	75	93	166	1.03e-12	66.2	96	96
X_laevis_RFX2	EP00072_Mus_musculus_P034058	N/A	40.541	74	43	1	3	75	93	166	1.03e-12	66.2	96	96
X_laevis_RFX2	EP00072_Mus_musculus_P034057	N/A	40.541	74	43	1	3	75	93	166	1.03e-12	66.2	96	96
X_laevis_RFX2	EP00072_Mus_musculus_P017427	N/A	40.541	74	43	1	3	75	93	166	1.03e-12	66.2	96	96
X_laevis_RFX2	EP00072_Mus_musculus_P073378	N/A	40.541	74	43	1	3	75	68	141	1.24e-12	65.9	96	96
X_laevis_RFX2	EP00072_Mus_musculus_P034060	N/A	40.541	74	43	1	3	75	68	141	1.24e-12	65.9	96	96
X_laevis_RFX2	EP00072_Mus_musculus_P034059	N/A	40.541	74	43	1	3	75	68	141	1.24e-12	65.9	96	96
X_laevis_RFX2	EP00067_Danio_rerio_P051751	N/A	37.838	74	46	0	2	75	95	168	1.96e-12	65.5	97	97
X_laevis_RFX2	EP00006_Acanthamoeba_castellanii_P005302	N/A	38.235	68	42	0	2	69	30	97	2.53e-12	65.1	89	89
X_laevis_RFX2	EP00006_Acanthamoeba_castellanii_P011864	N/A	43.548	62	35	0	2	63	34	95	3.22e-12	64.7	82	82
X_laevis_RFX2	EP00006_Acanthamoeba_castellanii_P008083	N/A	43.056	72	41	0	2	73	71	142	4.17e-12	64.7	95	95
X_laevis_RFX2	EP00006_Acanthamoeba_castellanii_P005365	N/A	38.356	73	45	0	3	75	60	132	4.74e-12	64.3	96	96
X_laevis_RFX2	EP01134_Creolimax_fragrantissima_P002196	N/A	47.368	76	37	2	2	75	430	504	7.35e-12	63.9	97	97
X_laevis_RFX2	EP01116_Phalansterium_solitarium_P010990	N/A	38.961	77	41	2	2	72	32	108	8.55e-12	60.1	93	93
X_laevis_RFX2	EP01104_Vermistella_antarctica_P005505	N/A	41.892	74	42	1	3	75	5	78	9.45e-12	63.5	96	96
X_laevis_RFX2	EP00055_Hartaetosiga_balthica_P005323	N/A	46.479	71	37	1	3	72	27	97	9.84e-12	62.8	92	92
X_laevis_RFX2	EP00135_Aspergillus_nidulans_P002295	N/A	45.455	66	35	1	4	69	227	291	1.29e-11	63.2	87	87
X_laevis_RFX2	EP01116_Phalansterium_solitarium_P019169	N/A	39.474	76	44	1	3	76	23	98	1.29e-11	63.2	97	97
X_laevis_RFX2	EP01104_Vermistella_antarctica_P005506	N/A	41.892	74	42	1	3	75	120	193	1.3e-11	63.2	96	96
X_laevis_RFX2	EP00150_Ustilago_maydis_P002319	N/A	44.286	70	37	1	4	71	305	374	2.08e-11	62.4	89	89
X_laevis_RFX2	EP00158_Paraphelidium_tribonemae_P004511	N/A	52.174	46	22	0	30	75	2	47	2.98e-11	62	61	61
X_laevis_RFX2	EP00158_Paraphelidium_tribonemae_P006265	N/A	71.795	39	11	0	38	76	4	42	3.46e-11	62	51	51
X_laevis_RFX2	EP00006_Acanthamoeba_castellanii_P010554	N/A	41.791	67	39	0	4	70	58	124	3.46e-11	62	88	88
X_laevis_RFX2	EP00006_Acanthamoeba_castellanii_P012579	N/A	42.857	63	36	0	13	75	41	103	3.59e-11	62	83	83
X_laevis_RFX2	EP00066_Takifugu_rubripes_P005781	N/A	37.879	66	41	0	2	67	101	166	5.37e-11	61.2	87	87
X_laevis_RFX2	EP00074_Homo_sapiens_P063385	N/A	51.852	54	26	0	22	75	1	54	7.62e-11	60.8	71	71
X_laevis_RFX2	EP01135_Chromosphaera_perkinsii_P005325	N/A	66.667	39	13	0	38	76	9	47	9.75e-11	57.8	51	51
X_laevis_RFX2	EP00058_Branchiostoma_floridae_P002537	N/A	61.364	44	17	0	2	45	31	74	1.02e-10	60.5	58	58
X_laevis_RFX2	EP00006_Acanthamoeba_castellanii_P003416	N/A	36.62	71	44	1	4	73	15	85	1.73e-10	60.1	92	92
X_laevis_RFX2	EP00006_Acanthamoeba_castellanii_P009557	N/A	36.486	74	47	0	2	75	18	91	1.87e-10	59.7	97	97
X_laevis_RFX2	EP00110_Nematostella_vectensis_P016097	N/A	40.541	74	42	2	4	75	51	124	2.47e-10	58.5	95	95
X_laevis_RFX2	EP00006_Acanthamoeba_castellanii_P005176	N/A	35.135	74	48	0	2	75	18	91	2.71e-10	59.3	97	97
X_laevis_RFX2	EP00072_Mus_musculus_P049606	N/A	96	25	1	0	52	76	1	25	4.28e-10	58.9	33	33
X_laevis_RFX2	EP01116_Phalansterium_solitarium_P013840	N/A	44.615	65	32	2	13	75	2	64	5.08e-10	58.5	83	83
X_laevis_RFX2	EP00006_Acanthamoeba_castellanii_P003421	N/A	37.681	69	42	1	2	69	17	85	7.37e-10	58.2	89	89
X_laevis_RFX2	EP00006_Acanthamoeba_castellanii_P006358	N/A	38.028	71	39	1	2	72	21	86	8.12e-10	58.2	93	93
X_laevis_RFX2	EP00006_Acanthamoeba_castellanii_P000006	N/A	37.681	69	42	1	2	69	36	104	3.26e-09	56.2	89	89
X_laevis_RFX2	EP00006_Acanthamoeba_castellanii_P009223	N/A	34.286	70	46	0	3	72	649	718	5.99e-09	55.5	92	92
X_laevis_RFX2	EP00006_Acanthamoeba_castellanii_P008080	N/A	36.486	74	45	2	3	75	38	110	9.52e-09	55.1	96	96
X_laevis_RFX2	EP00066_Takifugu_rubripes_P030054	N/A	37.288	59	37	0	4	62	126	184	1.25e-08	53.5	78	78
X_laevis_RFX2	EP00006_Acanthamoeba_castellanii_P005322	N/A	35.616	73	47	0	4	76	50	122	2.1e-08	53.9	96	96
X_laevis_RFX2	EP00107_Lottia_gigantea_P002054	N/A	30.556	72	50	0	4	75	49	120	2.78e-08	53.1	95	95
X_laevis_RFX2	EP00006_Acanthamoeba_castellanii_P008330	N/A	38.806	67	40	1	4	69	21	87	4.15e-08	53.1	87	87
X_laevis_RFX2	EP00006_Acanthamoeba_castellanii_P005301	N/A	37.313	67	41	1	4	69	32	98	5.75e-08	52.8	87	87
X_laevis_RFX2	EP00006_Acanthamoeba_castellanii_P004037	N/A	37.143	70	43	1	5	73	40	109	7.56e-08	52.4	91	91
X_laevis_RFX2	EP00006_Acanthamoeba_castellanii_P000596	N/A	35.211	71	46	0	2	72	29	99	1.32e-07	51.6	93	93
X_laevis_RFX2	EP00006_Acanthamoeba_castellanii_P012047	N/A	33.929	56	37	0	4	59	20	75	1.56e-07	51.2	74	74
X_laevis_RFX2	EP00006_Acanthamoeba_castellanii_P011111	N/A	41.818	55	32	0	19	73	3	57	2.02e-07	51.2	72	72
X_laevis_RFX2	EP00031_Thecamonas_trahens_P007536	N/A	36.667	60	38	0	13	72	21	80	2.18e-07	51.2	79	79
X_laevis_RFX2	EP00006_Acanthamoeba_castellanii_P012048	N/A	34.328	67	43	1	4	70	19	84	2.47e-07	50.8	88	88
X_laevis_RFX2	EP01088_Endostelium_zonatum_P021306	N/A	31.507	73	50	0	4	76	73	145	2.7e-07	50.8	96	96
X_laevis_RFX2	EP00860_Wallemia_mellicola_P001885	N/A	36.765	68	43	0	2	69	54	121	3.22e-07	50.4	89	89
X_laevis_RFX2	EP00006_Acanthamoeba_castellanii_P006768	N/A	37.097	62	37	1	4	63	41	102	3.86e-07	50.4	79	79
X_laevis_RFX2	EP00053_Salpingoeca_punica_P012071	N/A	36.986	73	44	1	4	76	86	156	4.09e-07	50.4	96	96
X_laevis_RFX2	EP00006_Acanthamoeba_castellanii_P007095	N/A	35.135	74	47	1	4	76	14	87	1.83e-06	48.5	96	96
X_laevis_RFX2	EP00006_Acanthamoeba_castellanii_P014567	N/A	33.333	69	45	1	8	75	26	94	3.73e-06	47.8	89	89
X_laevis_RFX2	EP00006_Acanthamoeba_castellanii_P008082	N/A	33.333	72	48	0	4	75	93	164	5.83e-06	47	95	95
X_laevis_RFX2	EP01116_Phalansterium_solitarium_P019336	N/A	36.486	74	46	1	2	74	23	96	5.89e-06	47	96	96
X_laevis_RFX2	EP01116_Phalansterium_solitarium_P019335	N/A	36.486	74	46	1	2	74	23	96	5.97e-06	47	96	96
X_laevis_RFX2	EP00006_Acanthamoeba_castellanii_P014043	N/A	34.247	73	45	2	4	75	19	89	9.49e-06	46.6	95	95
X_laevis_RFX2	EP00050_Salpingoeca_kvevrii_P013395	N/A	54.286	35	16	0	41	75	1	35	9.74e-06	46.6	46	46

## Sheet: EP_SelectAmorphea_MmusRFX4
# BLASTP 2.13.0+
# Query: M_musculus_RFX4
# Database: /EukProt/All/Amoebozoa/EP00006_Acanthamoeba_castellanii.fasta /EukProt/All/Amoebozoa/EP00012_Vannella_robusta.fasta /EukProt/All/Amoebozoa/EP00015_Entamoeba_histolytica.fasta /EukProt/All/Amoebozoa/EP00023_Dictyostelium_discoideum.fasta /EukProt/All/Amoebozoa/EP00026_Physarum_polycephalum.fasta /EukProt/All/Apusomonadida/EP00030_Apusomonadida_sp_AF-17.fasta /EukProt/All/Apusomonadida/…
# Fields: query id, subject id, subject sci names, % identity, alignment length, mismatches, gap opens, q. start, q. end, s. start, s. end, evalue, bit score, % query coverage per subject, % query coverage per hsp
# 379 hits found
M_musculus_RFX4	EP00074_Homo_sapiens_P050004	N/A	100	76	0	0	1	76	61	136	3.2e-48	166	100	100
M_musculus_RFX4	EP00074_Homo_sapiens_P011705	N/A	100	76	0	0	1	76	70	145	3.57e-48	166	100	100
M_musculus_RFX4	EP00072_Mus_musculus_P000819	N/A	100	76	0	0	1	76	61	136	3.69e-48	166	100	100
M_musculus_RFX4	EP00072_Mus_musculus_P041919	N/A	100	76	0	0	1	76	71	146	4.28e-48	166	100	100
M_musculus_RFX4	EP00072_Mus_musculus_P041918	N/A	100	76	0	0	1	76	71	146	4.53e-48	166	100	100
M_musculus_RFX4	EP00067_Danio_rerio_P014290	N/A	96.053	76	3	0	1	76	61	136	1.81e-45	159	100	100
M_musculus_RFX4	EP00107_Lottia_gigantea_P005236	N/A	86.842	76	10	0	1	76	11	86	1.85e-44	152	100	100
M_musculus_RFX4	EP00066_Takifugu_rubripes_P004163	N/A	93.421	76	5	0	1	76	61	136	3.21e-44	155	100	100
M_musculus_RFX4	EP00085_Daphnia_pulex_P027634	N/A	78.947	76	16	0	1	76	9	84	1.55e-39	139	100	100
M_musculus_RFX4	EP00057_Strongylocentrotus_purpuratus_P009191	N/A	70.667	75	22	0	1	75	71	145	7.16e-37	129	99	99
M_musculus_RFX4	EP00106_Octopus_bimaculoides_P018639	N/A	89.552	67	7	0	1	67	18	84	8.25e-37	134	88	88
M_musculus_RFX4	EP00115_Mnemiopsis_leidyi_P003071	N/A	71.053	76	22	0	1	76	52	127	5.4e-35	129	100	100
M_musculus_RFX4	EP00110_Nematostella_vectensis_P010074	N/A	78.873	71	15	0	5	75	1	71	5.86e-35	126	93	93
M_musculus_RFX4	EP00118_Oscarella_pearsei_P007101	N/A	73.684	76	20	0	1	76	45	120	8.8e-35	128	100	100
M_musculus_RFX4	EP00119_Amphimedon_queenslandica_P010065	N/A	70.667	75	22	0	1	75	44	118	1.61e-34	128	99	99
M_musculus_RFX4	EP00107_Lottia_gigantea_P013365	N/A	71.053	76	22	0	1	76	19	94	1.65e-34	125	100	100
M_musculus_RFX4	EP00066_Takifugu_rubripes_P020906	N/A	72.368	76	21	0	1	76	97	172	1.86e-34	128	100	100
M_musculus_RFX4	EP00048_Salpingoeca_helianthica_P007352	N/A	69.863	73	22	0	1	73	78	150	7.32e-34	117	96	96
M_musculus_RFX4	EP00074_Homo_sapiens_P075892	N/A	72.368	76	21	0	1	76	124	199	1.61e-33	125	100	100
M_musculus_RFX4	EP00074_Homo_sapiens_P047331	N/A	72.368	76	21	0	1	76	124	199	1.64e-33	125	100	100
M_musculus_RFX4	EP00057_Strongylocentrotus_purpuratus_P033179	N/A	73.684	76	20	0	1	76	100	175	2.24e-33	125	100	100
M_musculus_RFX4	EP00072_Mus_musculus_P004608	N/A	71.053	76	22	0	1	76	123	198	2.97e-33	124	100	100
M_musculus_RFX4	EP00067_Danio_rerio_P038315	N/A	71.053	76	22	0	1	76	56	131	5.42e-33	124	100	100
M_musculus_RFX4	EP00731_Ephydatia_muelleri_P025513	N/A	69.333	75	23	0	2	76	70	144	8.45e-33	123	99	99
M_musculus_RFX4	EP00730_Choanoeca_flexa_P001419	N/A	70.27	74	22	0	2	75	141	214	2.89e-32	119	97	97
M_musculus_RFX4	EP01118_Nematostelium_gracile_P018475	N/A	63.514	74	27	0	2	75	38	111	4.06e-32	113	97	97
M_musculus_RFX4	EP00110_Nematostella_vectensis_P014152	N/A	70.833	72	21	0	5	76	1	72	4.24e-32	119	95	95
M_musculus_RFX4	EP00730_Choanoeca_flexa_P001420	N/A	70.27	74	22	0	2	75	141	214	5.6e-32	120	97	97
M_musculus_RFX4	EP00106_Octopus_bimaculoides_P002802	N/A	68.421	76	24	0	1	76	86	161	7.52e-32	120	100	100
M_musculus_RFX4	EP00731_Ephydatia_muelleri_P025425	N/A	73.239	71	19	0	5	75	1	71	1.54e-31	119	93	93
M_musculus_RFX4	EP00057_Strongylocentrotus_purpuratus_P002037	N/A	66.667	75	25	0	1	75	77	151	4.12e-31	118	99	99
M_musculus_RFX4	EP00057_Strongylocentrotus_purpuratus_P016678	N/A	66.667	75	25	0	1	75	77	151	4.53e-31	118	99	99
M_musculus_RFX4	EP00074_Homo_sapiens_P089710	N/A	70.833	72	21	0	5	76	2	73	8.02e-31	117	95	95
M_musculus_RFX4	EP00072_Mus_musculus_P041920	N/A	100	53	0	0	24	76	1	53	9.82e-31	117	70	70
M_musculus_RFX4	EP00059_Ciona_intestinalis_P020237	N/A	65.789	76	26	0	1	76	111	186	1.51e-30	117	100	100
M_musculus_RFX4	EP00057_Strongylocentrotus_purpuratus_P020776	N/A	73.846	65	17	0	1	65	14	78	2.16e-30	112	86	86
M_musculus_RFX4	EP00118_Oscarella_pearsei_P016260	N/A	64.865	74	26	0	3	76	59	132	2.92e-30	115	97	97
M_musculus_RFX4	EP00118_Oscarella_pearsei_P016267	N/A	64.865	74	26	0	3	76	59	132	3.78e-30	115	97	97
M_musculus_RFX4	EP00118_Oscarella_pearsei_P016266	N/A	64.865	74	26	0	3	76	59	132	4.75e-30	115	97	97
M_musculus_RFX4	EP01137_Pigoraptor_chileana_P016810	N/A	68	75	24	0	1	75	127	201	4.85e-30	115	99	99
M_musculus_RFX4	EP00041_Stephanoeca_diplocostata_P036354	N/A	67.105	76	25	0	1	76	110	185	5.19e-30	115	100	100
M_musculus_RFX4	EP00110_Nematostella_vectensis_P022514	N/A	68.056	72	23	0	5	76	1	72	5.8e-30	113	95	95
M_musculus_RFX4	EP00045_Choanoeca_perplexa_P013645	N/A	67.568	74	24	0	2	75	353	426	7.12e-30	115	97	97
M_musculus_RFX4	EP00052_Salpingoeca_macrocollata_P015460	N/A	60.811	74	29	0	2	75	98	171	9.41e-30	108	97	97
M_musculus_RFX4	EP00098_Tribolium_castaneum_P015670	N/A	70.667	75	22	0	1	75	255	329	1.59e-29	114	99	99
M_musculus_RFX4	EP00038_Savillea_parva_P026067	N/A	68.421	76	24	0	1	76	75	150	1.64e-29	113	100	100
M_musculus_RFX4	EP00051_Salpingoeca_urceolata_P017668	N/A	64	75	27	0	1	75	443	517	3.57e-29	113	99	99
M_musculus_RFX4	EP01135_Chromosphaera_perkinsii_P004185	N/A	64.474	76	26	1	1	75	185	260	7.31e-29	112	99	99
M_musculus_RFX4	EP00074_Homo_sapiens_P015624	N/A	68.919	74	23	0	2	75	184	257	7.97e-29	110	97	97
M_musculus_RFX4	EP00046_Monosiga_brevicollis_P001399	N/A	65.278	72	25	0	4	75	394	465	8.18e-29	112	95	95
M_musculus_RFX4	EP00040_Diaphanoeca_grandis_P014717	N/A	68.421	76	24	0	1	76	94	169	8.46e-29	111	100	100
M_musculus_RFX4	EP00113_Trichoplax_adhaerens_P000214	N/A	62.667	75	28	0	2	76	22	96	9.15e-29	112	99	99
M_musculus_RFX4	EP00074_Homo_sapiens_P106840	N/A	69.333	75	23	0	1	75	158	232	1.19e-28	111	99	99
M_musculus_RFX4	EP00058_Branchiostoma_floridae_P025630	N/A	68	75	24	0	1	75	16	90	1.26e-28	110	99	99
M_musculus_RFX4	EP00067_Danio_rerio_P048964	N/A	69.333	75	23	0	1	75	164	238	1.29e-28	111	99	99
M_musculus_RFX4	EP00072_Mus_musculus_P049605	N/A	69.333	75	23	0	1	75	158	232	1.29e-28	111	99	99
M_musculus_RFX4	EP00074_Homo_sapiens_P093138	N/A	69.333	75	23	0	1	75	158	232	1.31e-28	111	99	99
M_musculus_RFX4	EP00072_Mus_musculus_P063398	N/A	69.333	75	23	0	1	75	184	258	1.34e-28	111	99	99
M_musculus_RFX4	EP00072_Mus_musculus_P013902	N/A	68	75	24	0	1	75	169	243	1.39e-28	111	99	99
M_musculus_RFX4	EP00042_Codosiga_hollandica_P029339	N/A	65.753	73	25	0	4	76	227	299	1.84e-28	110	96	96
M_musculus_RFX4	EP00074_Homo_sapiens_P045022	N/A	68	75	24	0	1	75	174	248	2.34e-28	110	99	99
M_musculus_RFX4	EP00035_Acanthoeca_spectabilis_P036963	N/A	68	75	24	0	1	75	81	155	2.57e-28	110	99	99
M_musculus_RFX4	EP00074_Homo_sapiens_P059421	N/A	68.919	74	23	0	2	75	194	267	3.88e-28	110	97	97
M_musculus_RFX4	EP00072_Mus_musculus_P049603	N/A	68.919	74	23	0	2	75	194	267	4.19e-28	110	97	97
M_musculus_RFX4	EP00074_Homo_sapiens_P106839	N/A	68.919	74	23	0	2	75	190	263	4.28e-28	110	97	97
M_musculus_RFX4	EP00074_Homo_sapiens_P032664	N/A	68.919	74	23	0	2	75	184	257	4.31e-28	110	97	97
M_musculus_RFX4	EP00072_Mus_musculus_P063399	N/A	68.919	74	23	0	2	75	184	257	4.44e-28	110	97	97
M_musculus_RFX4	EP00072_Mus_musculus_P049604	N/A	68.919	74	23	0	2	75	184	257	4.44e-28	110	97	97
M_musculus_RFX4	EP00072_Mus_musculus_P015871	N/A	68.919	74	23	0	2	75	184	257	4.44e-28	110	97	97
M_musculus_RFX4	EP00072_Mus_musculus_P006020	N/A	68.919	74	23	0	2	75	184	257	4.44e-28	110	97	97
M_musculus_RFX4	EP00074_Homo_sapiens_P106842	N/A	68.919	74	23	0	2	75	184	257	4.45e-28	110	97	97
M_musculus_RFX4	EP00074_Homo_sapiens_P106841	N/A	68.919	74	23	0	2	75	184	257	4.45e-28	110	97	97
M_musculus_RFX4	EP00074_Homo_sapiens_P093137	N/A	68.919	74	23	0	2	75	184	257	4.45e-28	110	97	97
M_musculus_RFX4	EP00074_Homo_sapiens_P066520	N/A	68.919	74	23	0	2	75	184	257	4.45e-28	110	97	97
M_musculus_RFX4	EP00074_Homo_sapiens_P066519	N/A	68.919	74	23	0	2	75	184	257	4.45e-28	110	97	97
M_musculus_RFX4	EP00074_Homo_sapiens_P059424	N/A	68.919	74	23	0	2	75	184	257	4.45e-28	110	97	97
M_musculus_RFX4	EP00074_Homo_sapiens_P059423	N/A	68.919	74	23	0	2	75	184	257	4.45e-28	110	97	97
M_musculus_RFX4	EP00074_Homo_sapiens_P059422	N/A	68.919	74	23	0	2	75	184	257	4.45e-28	110	97	97
M_musculus_RFX4	EP00072_Mus_musculus_P063397	N/A	68.919	74	23	0	2	75	210	283	4.54e-28	110	97	97
M_musculus_RFX4	EP00072_Mus_musculus_P049602	N/A	68.919	74	23	0	2	75	210	283	4.54e-28	110	97	97
M_musculus_RFX4	EP00072_Mus_musculus_P071812	N/A	68.919	74	23	0	2	75	225	298	4.54e-28	110	97	97
M_musculus_RFX4	EP00074_Homo_sapiens_P045020	N/A	68.919	74	23	0	2	75	184	257	4.61e-28	109	97	97
M_musculus_RFX4	EP00074_Homo_sapiens_P015623	N/A	68.919	74	23	0	2	75	184	257	4.61e-28	109	97	97
M_musculus_RFX4	EP00072_Mus_musculus_P071813	N/A	68.919	74	23	0	2	75	215	288	4.76e-28	109	97	97
M_musculus_RFX4	EP00127_Corallochytrium_limacisporum_P004366	N/A	66.667	75	25	0	1	75	94	168	4.93e-28	109	99	99
M_musculus_RFX4	EP00074_Homo_sapiens_P066521	N/A	68.919	74	23	0	2	75	101	174	4.94e-28	109	97	97
M_musculus_RFX4	EP00157_Rozella_allomycis_P006129	N/A	69.444	72	22	0	4	75	102	173	5.03e-28	109	95	95
M_musculus_RFX4	EP00067_Danio_rerio_P005361	N/A	68.919	74	23	0	2	75	190	263	5.09e-28	109	97	97
M_musculus_RFX4	EP00074_Homo_sapiens_P106838	N/A	68.919	74	23	0	2	75	214	287	5.36e-28	109	97	97
M_musculus_RFX4	EP00074_Homo_sapiens_P106837	N/A	68.919	74	23	0	2	75	214	287	5.36e-28	109	97	97
M_musculus_RFX4	EP00072_Mus_musculus_P021157	N/A	67.568	74	24	0	2	75	195	268	5.73e-28	109	97	97
M_musculus_RFX4	EP01117_Protostelium_nocturnum_P002816	N/A	66.216	74	25	0	2	75	51	124	5.8e-28	109	97	97
M_musculus_RFX4	EP01117_Protostelium_nocturnum_P002815	N/A	66.216	74	25	0	2	75	51	124	5.8e-28	109	97	97
M_musculus_RFX4	EP01117_Protostelium_nocturnum_P002814	N/A	66.216	74	25	0	2	75	51	124	5.8e-28	109	97	97
M_musculus_RFX4	EP00057_Strongylocentrotus_purpuratus_P033311	N/A	65.789	76	26	0	1	76	202	277	6.2e-28	109	100	100
M_musculus_RFX4	EP00057_Strongylocentrotus_purpuratus_P013283	N/A	66.667	75	25	0	1	75	184	258	6.22e-28	109	99	99
M_musculus_RFX4	EP00057_Strongylocentrotus_purpuratus_P013258	N/A	65.789	76	26	0	1	76	210	285	6.78e-28	109	100	100
M_musculus_RFX4	EP00118_Oscarella_pearsei_P014782	N/A	66.667	75	25	0	1	75	318	392	7.18e-28	109	99	99
M_musculus_RFX4	EP01103_Thecamoeba_quadrilineata_P005510	N/A	66.216	74	25	0	2	75	111	184	7.19e-28	108	97	97
M_musculus_RFX4	EP00066_Takifugu_rubripes_P003164	N/A	68.919	74	23	0	2	75	178	251	7.29e-28	109	97	97
M_musculus_RFX4	EP00049_Salpingoeca_infusionum_P000745	N/A	61.111	72	28	0	4	75	61	132	7.49e-28	108	95	95
M_musculus_RFX4	EP00074_Homo_sapiens_P000594	N/A	67.568	74	24	0	2	75	200	273	9.07e-28	108	97	97
M_musculus_RFX4	EP00074_Homo_sapiens_P102549	N/A	67.568	74	24	0	2	75	155	228	9.74e-28	108	97	97
M_musculus_RFX4	EP00072_Mus_musculus_P013901	N/A	65.333	75	26	0	1	75	423	497	1.01e-27	108	99	99
M_musculus_RFX4	EP00072_Mus_musculus_P064179	N/A	65.333	75	26	0	1	75	533	607	1.15e-27	108	99	99
M_musculus_RFX4	EP00067_Danio_rerio_P021561	N/A	65.333	75	26	0	1	75	347	421	1.22e-27	108	99	99
M_musculus_RFX4	EP00072_Mus_musculus_P052044	N/A	65.333	75	26	0	1	75	524	598	1.22e-27	108	99	99
M_musculus_RFX4	EP00074_Homo_sapiens_P071963	N/A	67.568	74	24	0	2	75	200	273	1.24e-27	108	97	97
M_musculus_RFX4	EP00085_Daphnia_pulex_P024332	N/A	67.568	74	24	0	2	75	75	148	1.24e-27	108	97	97
M_musculus_RFX4	EP00072_Mus_musculus_P052045	N/A	65.333	75	26	0	1	75	533	607	1.29e-27	108	99	99
M_musculus_RFX4	EP00110_Nematostella_vectensis_P018644	N/A	67.568	74	24	0	2	75	1	74	1.38e-27	107	97	97
M_musculus_RFX4	EP00052_Salpingoeca_macrocollata_P020917	N/A	60.526	76	30	0	1	76	109	184	1.53e-27	108	100	100
M_musculus_RFX4	EP00043_Microstomoeca_roanoka_P016876	N/A	65.753	73	25	0	3	75	373	445	1.59e-27	108	96	96
M_musculus_RFX4	EP00037_Helgoeca_nana_P013717	N/A	66.667	75	25	0	1	75	87	161	1.61e-27	108	99	99
M_musculus_RFX4	EP00067_Danio_rerio_P022735	N/A	67.568	74	24	0	2	75	175	248	1.62e-27	108	97	97
M_musculus_RFX4	EP00099_Drosophila_melanogaster_P002029	N/A	62.667	75	28	0	1	75	363	437	1.71e-27	108	99	99
M_musculus_RFX4	EP00066_Takifugu_rubripes_P012947	N/A	65.333	75	26	0	1	75	347	421	1.74e-27	108	99	99
M_musculus_RFX4	EP00099_Drosophila_melanogaster_P022508	N/A	62.667	75	28	0	1	75	371	445	1.85e-27	108	99	99
M_musculus_RFX4	EP00099_Drosophila_melanogaster_P006083	N/A	62.667	75	28	0	1	75	385	459	1.91e-27	108	99	99
M_musculus_RFX4	EP00124_Ichthyophonus_hoferi_P005209	N/A	60.274	73	29	0	3	75	145	217	1.93e-27	108	96	96
M_musculus_RFX4	EP00099_Drosophila_melanogaster_P006085	N/A	62.667	75	28	0	1	75	393	467	1.94e-27	108	99	99
M_musculus_RFX4	EP01137_Pigoraptor_chileana_P010241	N/A	61.644	73	28	0	3	75	145	217	2.16e-27	105	96	96
M_musculus_RFX4	EP00067_Danio_rerio_P002015	N/A	67.568	74	24	0	2	75	205	278	2.18e-27	107	97	97
M_musculus_RFX4	EP00057_Strongylocentrotus_purpuratus_P013280	N/A	66.216	74	25	0	2	75	188	261	2.3e-27	107	97	97
M_musculus_RFX4	EP00731_Ephydatia_muelleri_P018936	N/A	66.667	75	25	0	1	75	175	249	2.31e-27	107	99	99
M_musculus_RFX4	EP00057_Strongylocentrotus_purpuratus_P013274	N/A	66.216	74	25	0	2	75	195	268	2.44e-27	107	97	97
M_musculus_RFX4	EP00067_Danio_rerio_P022734	N/A	67.568	74	24	0	2	75	180	253	2.49e-27	107	97	97
M_musculus_RFX4	EP00057_Strongylocentrotus_purpuratus_P013263	N/A	66.216	74	25	0	2	75	207	280	2.5e-27	107	97	97
M_musculus_RFX4	EP00057_Strongylocentrotus_purpuratus_P013249	N/A	65.333	75	26	0	2	76	214	288	2.6e-27	107	99	99
M_musculus_RFX4	EP00057_Strongylocentrotus_purpuratus_P013245	N/A	65.333	75	26	0	2	76	214	288	2.6e-27	107	99	99
M_musculus_RFX4	EP00107_Lottia_gigantea_P018383	N/A	64	75	27	0	1	75	18	92	2.71e-27	107	99	99
M_musculus_RFX4	EP00057_Strongylocentrotus_purpuratus_P013254	N/A	65.333	75	26	0	2	76	213	287	2.78e-27	107	99	99
M_musculus_RFX4	EP00099_Drosophila_melanogaster_P006084	N/A	62.667	75	28	0	1	75	334	408	2.81e-27	107	99	99
M_musculus_RFX4	EP00066_Takifugu_rubripes_P028411	N/A	67.568	74	24	0	2	75	180	253	2.93e-27	107	97	97
M_musculus_RFX4	EP00099_Drosophila_melanogaster_P009718	N/A	62.667	75	28	0	1	75	356	430	3.04e-27	107	99	99
M_musculus_RFX4	EP00066_Takifugu_rubripes_P010362	N/A	67.568	74	24	0	2	75	210	283	3.04e-27	107	97	97
M_musculus_RFX4	EP00066_Takifugu_rubripes_P028409	N/A	67.568	74	24	0	2	75	210	283	3.25e-27	107	97	97
M_musculus_RFX4	EP01103_Thecamoeba_quadrilineata_P005509	N/A	61.333	75	29	0	1	75	43	117	3.5e-27	107	99	99
M_musculus_RFX4	EP00044_Salpingoeca_rosetta_P011375	N/A	61.644	73	28	0	3	75	167	239	3.68e-27	107	96	96
M_musculus_RFX4	EP00050_Salpingoeca_kvevrii_P007100	N/A	63.158	76	28	0	1	76	304	379	3.73e-27	107	100	100
M_musculus_RFX4	EP00106_Octopus_bimaculoides_P004956	N/A	64	75	27	0	1	75	245	319	3.75e-27	107	99	99
M_musculus_RFX4	EP00074_Homo_sapiens_P071962	N/A	65.333	75	26	0	1	75	439	513	3.81e-27	107	99	99
M_musculus_RFX4	EP00074_Homo_sapiens_P071961	N/A	65.333	75	26	0	1	75	439	513	3.81e-27	107	99	99
M_musculus_RFX4	EP00113_Trichoplax_adhaerens_P000384	N/A	65.278	72	25	0	5	76	27	98	3.84e-27	105	95	95
M_musculus_RFX4	EP00126_Sphaerothecum_destruens_P012527	N/A	61.644	73	28	0	3	75	141	213	3.89e-27	105	96	96
M_musculus_RFX4	EP00066_Takifugu_rubripes_P028410	N/A	67.568	74	24	0	2	75	185	258	3.9e-27	107	97	97
M_musculus_RFX4	EP00067_Danio_rerio_P038769	N/A	64.865	74	26	0	2	75	371	444	4.85e-27	107	97	97
M_musculus_RFX4	EP00067_Danio_rerio_P047171	N/A	64	75	27	0	1	75	283	357	4.88e-27	107	99	99
M_musculus_RFX4	EP00067_Danio_rerio_P047168	N/A	64	75	27	0	1	75	284	358	4.93e-27	107	99	99
M_musculus_RFX4	EP00067_Danio_rerio_P038772	N/A	64.865	74	26	0	2	75	365	438	5.04e-27	107	97	97
M_musculus_RFX4	EP00072_Mus_musculus_P052046	N/A	65.333	75	26	0	1	75	431	505	5.3e-27	107	99	99
M_musculus_RFX4	EP00074_Homo_sapiens_P071959	N/A	65.333	75	26	0	1	75	548	622	5.31e-27	107	99	99
M_musculus_RFX4	EP00074_Homo_sapiens_P071958	N/A	65.333	75	26	0	1	75	548	622	5.31e-27	107	99	99
M_musculus_RFX4	EP00074_Homo_sapiens_P071957	N/A	65.333	75	26	0	1	75	548	622	5.31e-27	107	99	99
M_musculus_RFX4	EP01135_Chromosphaera_perkinsii_P009914	N/A	62.162	74	28	0	3	76	106	179	5.38e-27	106	97	97
M_musculus_RFX4	EP00074_Homo_sapiens_P071960	N/A	64.865	74	26	0	2	75	451	524	5.73e-27	106	97	97
M_musculus_RFX4	EP00074_Homo_sapiens_P032663	N/A	65.333	75	26	0	1	75	438	512	6.01e-27	106	99	99
M_musculus_RFX4	EP00066_Takifugu_rubripes_P012945	N/A	64.865	74	26	0	2	75	365	438	6.3e-27	106	97	97
M_musculus_RFX4	EP00053_Salpingoeca_punica_P005908	N/A	58.108	74	31	0	2	75	33	106	6.49e-27	106	97	97
M_musculus_RFX4	EP00106_Octopus_bimaculoides_P004962	N/A	63.514	74	27	0	2	75	233	306	1.42e-26	105	97	97
M_musculus_RFX4	EP00106_Octopus_bimaculoides_P004961	N/A	63.514	74	27	0	2	75	242	315	1.42e-26	105	97	97
M_musculus_RFX4	EP00106_Octopus_bimaculoides_P004960	N/A	63.514	74	27	0	2	75	242	315	1.42e-26	105	97	97
M_musculus_RFX4	EP00106_Octopus_bimaculoides_P004958	N/A	63.514	74	27	0	2	75	242	315	1.42e-26	105	97	97
M_musculus_RFX4	EP00106_Octopus_bimaculoides_P004957	N/A	63.514	74	27	0	2	75	242	315	1.42e-26	105	97	97
M_musculus_RFX4	EP00106_Octopus_bimaculoides_P004964	N/A	63.514	74	27	0	2	75	81	154	1.43e-26	105	97	97
M_musculus_RFX4	EP00106_Octopus_bimaculoides_P004955	N/A	63.514	74	27	0	2	75	250	323	1.55e-26	105	97	97
M_musculus_RFX4	EP00106_Octopus_bimaculoides_P004954	N/A	63.514	74	27	0	2	75	250	323	1.55e-26	105	97	97
M_musculus_RFX4	EP00106_Octopus_bimaculoides_P004953	N/A	63.514	74	27	0	2	75	250	323	1.55e-26	105	97	97
M_musculus_RFX4	EP00066_Takifugu_rubripes_P021489	N/A	64	75	27	0	1	75	277	351	1.6e-26	105	99	99
M_musculus_RFX4	EP00066_Takifugu_rubripes_P021488	N/A	64	75	27	0	1	75	277	351	1.6e-26	105	99	99
M_musculus_RFX4	EP00066_Takifugu_rubripes_P021487	N/A	64	75	27	0	1	75	277	351	1.6e-26	105	99	99
M_musculus_RFX4	EP00106_Octopus_bimaculoides_P004963	N/A	63.514	74	27	0	2	75	82	155	1.66e-26	105	97	97
M_musculus_RFX4	EP00054_Salpingoeca_dolichothecata_P008132	N/A	60	75	30	0	1	75	101	175	3.26e-26	104	99	99
M_musculus_RFX4	EP00066_Takifugu_rubripes_P012946	N/A	64.384	73	26	0	3	75	364	436	3.42e-26	104	96	96
M_musculus_RFX4	EP00050_Salpingoeca_kvevrii_P023007	N/A	63.158	76	28	0	1	76	51	126	3.53e-26	103	100	100
M_musculus_RFX4	EP00113_Trichoplax_adhaerens_P000823	N/A	64.706	68	24	0	1	68	34	101	3.92e-26	104	89	89
M_musculus_RFX4	EP00066_Takifugu_rubripes_P012948	N/A	65.278	72	25	0	4	75	348	419	4.36e-26	104	95	95
M_musculus_RFX4	EP00044_Salpingoeca_rosetta_P001131	N/A	61.842	76	29	0	1	76	106	181	5.57e-26	103	100	100
M_musculus_RFX4	EP00119_Amphimedon_queenslandica_P009894	N/A	62.667	75	28	0	1	75	119	193	8.26e-26	103	99	99
M_musculus_RFX4	EP00067_Danio_rerio_P006157	N/A	63.514	74	27	0	2	75	354	427	8.61e-26	103	97	97
M_musculus_RFX4	EP01088_Endostelium_zonatum_P018249	N/A	62.5	72	27	0	4	75	109	180	9.37e-26	103	95	95
M_musculus_RFX4	EP00058_Branchiostoma_floridae_P018721	N/A	66.667	63	21	0	5	67	47	109	1.28e-25	96.7	83	83
M_musculus_RFX4	EP00119_Amphimedon_queenslandica_P009893	N/A	62.667	75	28	0	1	75	205	279	1.7e-25	102	99	99
M_musculus_RFX4	EP00119_Amphimedon_queenslandica_P009892	N/A	62.667	75	28	0	1	75	205	279	1.7e-25	102	99	99
M_musculus_RFX4	EP00047_Mylnosiga_fluctuans_P023238	N/A	60.526	76	30	0	1	76	86	161	1.75e-25	102	100	100
M_musculus_RFX4	EP00119_Amphimedon_queenslandica_P010063	N/A	60	75	30	0	2	76	33	107	3.29e-25	101	99	99
M_musculus_RFX4	EP00048_Salpingoeca_helianthica_P024834	N/A	60.526	76	30	0	1	76	85	160	3.99e-25	101	100	100
M_musculus_RFX4	EP00006_Acanthamoeba_castellanii_P008147	N/A	56.164	73	32	0	2	74	62	134	4.38e-25	101	96	96
M_musculus_RFX4	EP01114_Cavostelium_apophysatum_P022894	N/A	51.351	74	36	0	2	75	41	114	1.12e-24	100	97	97
M_musculus_RFX4	EP01102_Stenamoeba_stenopodia_P016100	N/A	56.164	73	32	0	3	75	199	271	1.18e-24	97.4	96	96
M_musculus_RFX4	EP00006_Acanthamoeba_castellanii_P007761	N/A	59.459	74	30	0	2	75	130	203	1.41e-24	100	97	97
M_musculus_RFX4	EP00043_Microstomoeca_roanoka_P018564	N/A	56.579	76	33	0	1	76	133	208	1.51e-24	99.8	100	100
M_musculus_RFX4	EP00127_Corallochytrium_limacisporum_P004685	N/A	55.405	74	33	0	3	76	174	247	1.82e-24	99.8	97	97
M_musculus_RFX4	EP00059_Ciona_intestinalis_P000405	N/A	57.333	75	32	0	1	75	244	318	1.87e-24	99.8	99	99
M_musculus_RFX4	EP01147_Barroeca_monosierra_P004191	N/A	59.211	76	31	0	1	76	143	218	2.22e-24	99.4	100	100
M_musculus_RFX4	EP00046_Monosiga_brevicollis_P008351	N/A	55.263	76	34	0	1	76	258	333	2.58e-24	99.4	100	100
M_musculus_RFX4	EP00051_Salpingoeca_urceolata_P029587	N/A	57.895	76	32	0	1	76	13	88	2.88e-24	99	100	100
M_musculus_RFX4	EP01090_Pellita_catalonica_P015444	N/A	60.811	74	29	0	2	75	41	114	3.61e-24	99	97	97
M_musculus_RFX4	EP00081_Caenorhabditis_elegans_P000813	N/A	61.842	76	28	1	1	76	260	334	8.63e-24	97.8	100	100
M_musculus_RFX4	EP00125_Sphaeroforma_arctica_P011827	N/A	56.579	76	33	0	1	76	158	233	8.9e-24	97.8	100	100
M_musculus_RFX4	EP00081_Caenorhabditis_elegans_P000812	N/A	61.842	76	28	1	1	76	235	309	9.14e-24	97.8	100	100
M_musculus_RFX4	EP00081_Caenorhabditis_elegans_P005157	N/A	61.842	76	28	1	1	76	116	190	1.09e-23	97.4	100	100
M_musculus_RFX4	EP00081_Caenorhabditis_elegans_P008308	N/A	61.842	76	28	1	1	76	93	167	1.12e-23	97.4	100	100
M_musculus_RFX4	EP00081_Caenorhabditis_elegans_P005158	N/A	61.842	76	28	1	1	76	77	151	1.26e-23	97.4	100	100
M_musculus_RFX4	EP01134_Creolimax_fragrantissima_P007493	N/A	56.579	76	33	0	1	76	170	245	1.36e-23	97.1	100	100
M_musculus_RFX4	EP01134_Creolimax_fragrantissima_P004300	N/A	57.534	73	31	0	3	75	133	205	1.57e-23	97.1	96	96
M_musculus_RFX4	EP00123_Amoebidium_parasiticum_P020755	N/A	58.571	70	29	0	3	72	121	190	3.56e-23	95.1	92	92
M_musculus_RFX4	EP00730_Choanoeca_flexa_P008595	N/A	57.333	75	32	0	1	75	178	252	3.58e-23	95.9	99	99
M_musculus_RFX4	EP00049_Salpingoeca_infusionum_P007161	N/A	56	75	33	0	1	75	111	185	4.34e-23	95.9	99	99
M_musculus_RFX4	EP00131_Spizellomyces_punctatus_P008430	N/A	56.944	72	31	0	4	75	116	187	8.38e-23	94.7	95	95
M_musculus_RFX4	EP00131_Spizellomyces_punctatus_P008431	N/A	56.944	72	31	0	4	75	116	187	8.38e-23	94.7	95	95
M_musculus_RFX4	EP00056_Hartaetosiga_gracilis_P008830	N/A	54.667	75	34	0	1	75	73	147	1.13e-22	92.8	99	99
M_musculus_RFX4	EP00160_Parvularia_atlantis_P004534	N/A	54.286	70	32	0	3	72	23	92	1.16e-22	89.4	92	92
M_musculus_RFX4	EP00039_Didymoeca_costata_P005674	N/A	56.579	76	33	0	1	76	79	154	1.2e-22	94.4	100	100
M_musculus_RFX4	EP00045_Choanoeca_perplexa_P011955	N/A	56	75	33	0	1	75	177	251	2.26e-22	93.6	99	99
M_musculus_RFX4	EP00055_Hartaetosiga_balthica_P005248	N/A	56	75	33	0	1	75	40	114	3.87e-22	92.8	99	99
M_musculus_RFX4	EP00059_Ciona_intestinalis_P014362	N/A	52	75	36	0	1	75	75	149	1.57e-21	91.3	99	99
M_musculus_RFX4	EP00158_Paraphelidium_tribonemae_P002218	N/A	54.054	74	34	0	2	75	71	144	1.62e-21	91.3	97	97
M_musculus_RFX4	EP00059_Ciona_intestinalis_P014361	N/A	52	75	36	0	1	75	97	171	1.73e-21	91.3	99	99
M_musculus_RFX4	EP00053_Salpingoeca_punica_P027966	N/A	54.667	75	34	0	2	76	29	103	1.89e-21	90.9	99	99
M_musculus_RFX4	EP00012_Vannella_robusta_P005798	N/A	52.055	73	35	0	3	75	9	81	2.71e-21	90.5	96	96
M_musculus_RFX4	EP00012_Vannella_robusta_P000418	N/A	52.055	73	35	0	3	75	9	81	2.71e-21	90.5	96	96
M_musculus_RFX4	EP00126_Sphaerothecum_destruens_P012405	N/A	53.947	76	34	1	1	75	87	162	3.31e-21	87	99	99
M_musculus_RFX4	EP00048_Salpingoeca_helianthica_P022496	N/A	51.389	72	35	0	4	75	217	288	4.77e-21	90.1	95	95
M_musculus_RFX4	EP00123_Amoebidium_parasiticum_P009797	N/A	51.316	76	37	0	1	76	59	134	5.4e-21	89.7	100	100
M_musculus_RFX4	EP00042_Codosiga_hollandica_P051736	N/A	52.174	69	33	0	4	72	100	168	6.5e-21	86.3	91	91
M_musculus_RFX4	EP01135_Chromosphaera_perkinsii_P002516	N/A	50.649	77	37	1	1	76	235	311	1.22e-20	89	100	100
M_musculus_RFX4	EP00125_Sphaeroforma_arctica_P009298	N/A	52	75	36	0	2	76	687	761	2.88e-20	87.8	99	99
M_musculus_RFX4	EP00153_Phycomyces_blakesleeanus_P008342	N/A	50.685	73	36	0	3	75	102	174	9.36e-20	86.3	96	96
M_musculus_RFX4	EP00128_Syssomonas_multiformis_P006961	N/A	61.017	59	23	0	1	59	114	172	1.2e-19	82	78	78
M_musculus_RFX4	EP00120_Capsaspora_owczarzaki_P006999	N/A	52.703	74	35	0	2	75	290	363	2.25e-19	85.1	97	97
M_musculus_RFX4	EP00072_Mus_musculus_P004386	N/A	48	75	39	0	2	76	20	94	2.75e-19	85.1	99	99
M_musculus_RFX4	EP00158_Paraphelidium_tribonemae_P002219	N/A	53.03	66	31	0	2	67	71	136	2.93e-19	80.5	87	87
M_musculus_RFX4	EP00074_Homo_sapiens_P085281	N/A	47.368	76	40	0	1	76	22	97	3.98e-19	84.3	100	100
M_musculus_RFX4	EP00074_Homo_sapiens_P085280	N/A	47.368	76	40	0	1	76	22	97	4.06e-19	84.3	100	100
M_musculus_RFX4	EP00048_Salpingoeca_helianthica_P021171	N/A	48	75	39	0	1	75	321	395	4.36e-19	84.3	99	99
M_musculus_RFX4	EP00074_Homo_sapiens_P085278	N/A	48	75	39	0	2	76	23	97	4.43e-19	84.3	99	99
M_musculus_RFX4	EP00129_Allomyces_macrogynus_P012462	N/A	51.389	72	35	0	4	75	167	238	6.63e-19	84	95	95
M_musculus_RFX4	EP01134_Creolimax_fragrantissima_P003798	N/A	50.667	75	37	0	2	76	636	710	8.18e-19	83.6	99	99
M_musculus_RFX4	EP00006_Acanthamoeba_castellanii_P005584	N/A	46.575	73	37	1	2	72	696	768	1.41e-18	82.8	93	93
M_musculus_RFX4	EP00006_Acanthamoeba_castellanii_P005584	N/A	36.62	71	42	2	2	69	32	102	2.57e-10	59.3	93	89
M_musculus_RFX4	EP00160_Parvularia_atlantis_P021149	N/A	48.649	74	38	0	2	75	60	133	2.32e-18	79.7	97	97
M_musculus_RFX4	EP00141_Yarrowia_lipolytica_P004305	N/A	49.296	71	36	0	2	72	173	243	3.93e-18	81.6	93	93
M_musculus_RFX4	EP00139_Candida_albicans_P001893	N/A	47.887	71	37	0	4	74	285	355	9.14e-18	80.5	93	93
M_musculus_RFX4	EP00129_Allomyces_macrogynus_P011355	N/A	50	72	36	0	4	75	166	237	1.4e-17	80.1	95	95
M_musculus_RFX4	EP00115_Mnemiopsis_leidyi_P011033	N/A	59.016	61	25	0	1	61	234	294	1.67e-17	79.7	80	80
M_musculus_RFX4	EP00144_Saccharomyces_cerevisiae_P003599	N/A	46.575	73	39	0	2	74	286	358	3.24e-17	79	96	96
M_musculus_RFX4	EP01147_Barroeca_monosierra_P001715	N/A	46.667	75	40	0	1	75	219	293	4.42e-17	78.6	99	99
M_musculus_RFX4	EP01088_Endostelium_zonatum_P000480	N/A	44.118	68	38	0	2	69	16	83	7.67e-17	77.8	89	89
M_musculus_RFX4	EP00044_Salpingoeca_rosetta_P008015	N/A	45.333	75	41	0	1	75	295	369	8.61e-17	77.8	99	99
M_musculus_RFX4	EP00145_Schizosaccharomyces_pombe_P002607	N/A	44.444	72	40	0	4	75	104	175	9.35e-17	77.8	95	95
M_musculus_RFX4	EP00043_Microstomoeca_roanoka_P006549	N/A	44	75	42	0	1	75	89	163	1.09e-16	77.4	99	99
M_musculus_RFX4	EP00045_Choanoeca_perplexa_P009836	N/A	44	75	42	0	1	75	254	328	4.63e-16	75.9	99	99
M_musculus_RFX4	EP00158_Paraphelidium_tribonemae_P006266	N/A	50	72	36	0	4	75	117	188	5.34e-16	75.5	95	95
M_musculus_RFX4	EP00056_Hartaetosiga_gracilis_P022134	N/A	47.761	67	35	0	3	69	130	196	6.3e-16	75.5	88	88
M_musculus_RFX4	EP00066_Takifugu_rubripes_P018260	N/A	45.333	75	41	0	1	75	123	197	1.28e-15	74.3	99	99
M_musculus_RFX4	EP00006_Acanthamoeba_castellanii_P009501	N/A	39.437	71	43	0	2	72	22	92	3.32e-15	73.2	93	93
M_musculus_RFX4	EP00158_Paraphelidium_tribonemae_P004510	N/A	40.541	74	44	0	3	76	90	163	3.43e-15	73.2	97	97
M_musculus_RFX4	EP00056_Hartaetosiga_gracilis_P021585	N/A	45.333	75	41	0	1	75	174	248	4.68e-15	72.8	99	99
M_musculus_RFX4	EP00055_Hartaetosiga_balthica_P013083	N/A	42.667	75	43	0	1	75	232	306	6.8e-15	72.4	99	99
M_musculus_RFX4	EP00125_Sphaeroforma_arctica_P009746	N/A	45.946	74	39	1	3	75	982	1055	9.97e-15	72	96	96
M_musculus_RFX4	EP00006_Acanthamoeba_castellanii_P009610	N/A	41.333	75	44	0	1	75	9	83	1.19e-14	71.6	99	99
M_musculus_RFX4	EP00049_Salpingoeca_infusionum_P026548	N/A	39.189	74	45	0	2	75	117	190	1.38e-14	70.1	97	97
M_musculus_RFX4	EP00124_Ichthyophonus_hoferi_P004745	N/A	42.105	76	44	0	1	76	58	133	1.44e-14	71.6	100	100
M_musculus_RFX4	EP00006_Acanthamoeba_castellanii_P005176	N/A	38.667	75	46	0	2	76	18	92	1.57e-14	71.2	99	99
M_musculus_RFX4	EP01088_Endostelium_zonatum_P000861	N/A	45.946	74	40	0	3	76	207	280	1.79e-14	70.5	97	97
M_musculus_RFX4	EP00106_Octopus_bimaculoides_P021824	N/A	41.667	72	42	0	4	75	50	121	1.9e-14	71.2	95	95
M_musculus_RFX4	EP00123_Amoebidium_parasiticum_P002496	N/A	76.923	39	9	0	37	75	3	41	2.02e-14	68.9	51	51
M_musculus_RFX4	EP00067_Danio_rerio_P019796	N/A	44	75	42	0	1	75	84	158	2.17e-14	70.9	99	99
M_musculus_RFX4	EP00067_Danio_rerio_P019795	N/A	44	75	42	0	1	75	84	158	2.17e-14	70.9	99	99
M_musculus_RFX4	EP00058_Branchiostoma_floridae_P002537	N/A	68.889	45	14	0	1	45	30	74	2.23e-14	70.9	59	59
M_musculus_RFX4	EP00006_Acanthamoeba_castellanii_P009557	N/A	41.096	73	43	0	4	76	20	92	2.32e-14	70.9	96	96
M_musculus_RFX4	EP00055_Hartaetosiga_balthica_P005323	N/A	43.243	74	41	1	3	75	27	100	2.44e-14	69.7	96	96
M_musculus_RFX4	EP00006_Acanthamoeba_castellanii_P008083	N/A	43.662	71	40	0	2	72	71	141	3.97e-14	70.5	93	93
M_musculus_RFX4	EP00099_Drosophila_melanogaster_P022232	N/A	40.58	69	41	0	1	69	310	378	9.7e-14	69.3	91	91
M_musculus_RFX4	EP00099_Drosophila_melanogaster_P009577	N/A	40.58	69	41	0	1	69	310	378	9.7e-14	69.3	91	91
M_musculus_RFX4	EP00147_Laccaria_bicolor_P003978	N/A	46.377	69	37	0	4	72	189	257	1.08e-13	68.9	91	91
M_musculus_RFX4	EP01134_Creolimax_fragrantissima_P004081	N/A	43.243	74	41	1	3	75	793	866	1.08e-13	68.9	96	96
M_musculus_RFX4	EP00099_Drosophila_melanogaster_P009576	N/A	40.58	69	41	0	1	69	310	378	1.13e-13	68.9	91	91
M_musculus_RFX4	EP00006_Acanthamoeba_castellanii_P011864	N/A	46.032	63	34	0	1	63	33	95	1.26e-13	68.9	83	83
M_musculus_RFX4	EP00074_Homo_sapiens_P062358	N/A	43.243	74	41	1	3	75	94	167	1.35e-13	68.9	96	96
M_musculus_RFX4	EP00074_Homo_sapiens_P062357	N/A	43.243	74	41	1	3	75	94	167	1.35e-13	68.9	96	96
M_musculus_RFX4	EP00074_Homo_sapiens_P062356	N/A	43.243	74	41	1	3	75	94	167	1.35e-13	68.9	96	96
M_musculus_RFX4	EP00074_Homo_sapiens_P062355	N/A	43.243	74	41	1	3	75	94	167	1.35e-13	68.9	96	96
M_musculus_RFX4	EP00074_Homo_sapiens_P050243	N/A	43.243	74	41	1	3	75	94	167	1.35e-13	68.9	96	96
M_musculus_RFX4	EP00074_Homo_sapiens_P050242	N/A	43.243	74	41	1	3	75	94	167	1.35e-13	68.9	96	96
M_musculus_RFX4	EP00074_Homo_sapiens_P002806	N/A	43.243	74	41	1	3	75	94	167	1.35e-13	68.9	96	96
M_musculus_RFX4	EP00074_Homo_sapiens_P000425	N/A	43.243	74	41	1	3	75	94	167	1.35e-13	68.9	96	96
M_musculus_RFX4	EP00006_Acanthamoeba_castellanii_P010554	N/A	41.096	73	43	0	3	75	57	129	1.93e-13	68.2	96	96
M_musculus_RFX4	EP00072_Mus_musculus_P034062	N/A	43.243	74	41	1	3	75	5	78	2.58e-13	67.8	96	96
M_musculus_RFX4	EP00072_Mus_musculus_P034061	N/A	43.243	74	41	1	3	75	5	78	2.58e-13	67.8	96	96
M_musculus_RFX4	EP00072_Mus_musculus_P073378	N/A	43.243	74	41	1	3	75	68	141	2.83e-13	67.8	96	96
M_musculus_RFX4	EP00072_Mus_musculus_P034060	N/A	43.243	74	41	1	3	75	68	141	2.83e-13	67.8	96	96
M_musculus_RFX4	EP00072_Mus_musculus_P034059	N/A	43.243	74	41	1	3	75	68	141	2.83e-13	67.8	96	96
M_musculus_RFX4	EP00072_Mus_musculus_P073377	N/A	43.243	74	41	1	3	75	93	166	2.86e-13	67.8	96	96
M_musculus_RFX4	EP00072_Mus_musculus_P059032	N/A	43.243	74	41	1	3	75	93	166	2.86e-13	67.8	96	96
M_musculus_RFX4	EP00072_Mus_musculus_P034058	N/A	43.243	74	41	1	3	75	93	166	2.86e-13	67.8	96	96
M_musculus_RFX4	EP00072_Mus_musculus_P034057	N/A	43.243	74	41	1	3	75	93	166	2.86e-13	67.8	96	96
M_musculus_RFX4	EP00072_Mus_musculus_P017427	N/A	43.243	74	41	1	3	75	93	166	2.86e-13	67.8	96	96
M_musculus_RFX4	EP00085_Daphnia_pulex_P007250	N/A	38.667	75	46	0	1	75	56	130	3.17e-13	66.6	99	99
M_musculus_RFX4	EP00057_Strongylocentrotus_purpuratus_P001460	N/A	39.189	74	45	0	2	75	137	210	3.52e-13	67.8	97	97
M_musculus_RFX4	EP00057_Strongylocentrotus_purpuratus_P019982	N/A	39.189	74	45	0	2	75	13	86	3.84e-13	67.4	97	97
M_musculus_RFX4	EP00006_Acanthamoeba_castellanii_P005302	N/A	35.294	68	44	0	2	69	30	97	5.02e-13	67	89	89
M_musculus_RFX4	EP01104_Vermistella_antarctica_P005505	N/A	40.541	74	43	1	3	75	5	78	5.16e-13	67	96	96
M_musculus_RFX4	EP01104_Vermistella_antarctica_P005506	N/A	40.541	74	43	1	3	75	120	193	5.18e-13	67	96	96
M_musculus_RFX4	EP00150_Ustilago_maydis_P002319	N/A	42.857	70	38	1	4	71	305	374	7.31e-13	66.6	89	89
M_musculus_RFX4	EP01116_Phalansterium_solitarium_P010991	N/A	41.667	72	42	0	4	75	26	97	8.61e-13	66.6	95	95
M_musculus_RFX4	EP01116_Phalansterium_solitarium_P010992	N/A	41.667	72	42	0	4	75	26	97	8.94e-13	66.6	95	95
M_musculus_RFX4	EP00074_Homo_sapiens_P063385	N/A	50.909	55	27	0	22	76	1	55	9.52e-13	66.2	72	72
M_musculus_RFX4	EP00098_Tribolium_castaneum_P005121	N/A	34.722	72	47	0	1	72	112	183	1.05e-12	66.2	95	95
M_musculus_RFX4	EP00133_Fusarium_graminearum_P011629	N/A	48.333	60	31	0	17	76	166	225	1.08e-12	66.2	79	79
M_musculus_RFX4	EP00142_Kluyveromyces_lactis_P002226	N/A	42.466	73	42	0	2	74	314	386	1.42e-12	65.9	96	96
M_musculus_RFX4	EP01088_Endostelium_zonatum_P021306	N/A	39.394	66	40	0	4	69	73	138	1.88e-12	65.1	87	87
M_musculus_RFX4	EP01134_Creolimax_fragrantissima_P002196	N/A	48.718	78	35	3	1	75	429	504	1.91e-12	65.5	99	99
M_musculus_RFX4	EP00072_Mus_musculus_P060637	N/A	37.838	74	46	0	2	75	109	182	2.21e-12	65.5	97	97
M_musculus_RFX4	EP00072_Mus_musculus_P040062	N/A	37.838	74	46	0	2	75	109	182	2.21e-12	65.5	97	97
M_musculus_RFX4	EP00072_Mus_musculus_P001332	N/A	37.838	74	46	0	2	75	109	182	2.21e-12	65.5	97	97
M_musculus_RFX4	EP00074_Homo_sapiens_P098857	N/A	37.838	74	46	0	2	75	12	85	2.38e-12	65.1	97	97
M_musculus_RFX4	EP00074_Homo_sapiens_P098856	N/A	37.838	74	46	0	2	75	12	85	2.38e-12	65.1	97	97
M_musculus_RFX4	EP00074_Homo_sapiens_P068622	N/A	37.838	74	46	0	2	75	12	85	2.38e-12	65.1	97	97
M_musculus_RFX4	EP00074_Homo_sapiens_P098855	N/A	37.838	74	46	0	2	75	109	182	2.38e-12	65.1	97	97
M_musculus_RFX4	EP00074_Homo_sapiens_P052538	N/A	37.838	74	46	0	2	75	109	182	2.38e-12	65.1	97	97
M_musculus_RFX4	EP00074_Homo_sapiens_P041920	N/A	37.838	74	46	0	2	75	109	182	2.38e-12	65.1	97	97
M_musculus_RFX4	EP00006_Acanthamoeba_castellanii_P013848	N/A	45.763	59	32	0	11	69	1	59	2.6e-12	65.1	78	78
M_musculus_RFX4	EP00066_Takifugu_rubripes_P016674	N/A	36.486	74	47	0	2	75	99	172	3.42e-12	64.7	97	97
M_musculus_RFX4	EP00066_Takifugu_rubripes_P016672	N/A	36.486	74	47	0	2	75	104	177	3.46e-12	64.7	97	97
M_musculus_RFX4	EP00134_Neurospora_crassa_P007029	N/A	46.667	60	32	0	17	76	212	271	4.22e-12	64.7	79	79
M_musculus_RFX4	EP00006_Acanthamoeba_castellanii_P000006	N/A	40.58	69	40	1	2	69	36	104	7.5e-12	63.5	89	89
M_musculus_RFX4	EP00135_Aspergillus_nidulans_P002295	N/A	43.836	73	40	1	4	76	227	298	8.13e-12	63.5	96	96
M_musculus_RFX4	EP00067_Danio_rerio_P040339	N/A	36.486	74	47	0	2	75	72	145	8.91e-12	63.5	97	97
M_musculus_RFX4	EP00067_Danio_rerio_P040338	N/A	36.486	74	47	0	2	75	90	163	9.27e-12	63.5	97	97
M_musculus_RFX4	EP00006_Acanthamoeba_castellanii_P005211	N/A	35.135	74	48	0	2	75	144	217	9.33e-12	63.5	97	97
M_musculus_RFX4	EP00067_Danio_rerio_P018103	N/A	36.486	74	47	0	2	75	103	176	9.36e-12	63.5	97	97
M_musculus_RFX4	EP00118_Oscarella_pearsei_P008008	N/A	40.278	72	41	2	3	72	143	214	9.54e-12	63.5	92	92
M_musculus_RFX4	EP00006_Acanthamoeba_castellanii_P005365	N/A	39.13	69	42	0	1	69	58	126	1.17e-11	63.2	91	91
M_musculus_RFX4	EP00006_Acanthamoeba_castellanii_P005322	N/A	37.5	72	45	0	4	75	50	121	1.27e-11	63.2	95	95
M_musculus_RFX4	EP00058_Branchiostoma_floridae_P017732	N/A	35.135	74	48	0	2	75	46	119	1.52e-11	61.6	97	97
M_musculus_RFX4	EP00159_Fonticula_alba_P001775	N/A	50	56	25	1	17	72	399	451	1.55e-11	62.8	74	74
M_musculus_RFX4	EP01116_Phalansterium_solitarium_P013840	N/A	42.857	63	36	0	13	75	2	64	2.46e-11	62.4	83	83
M_musculus_RFX4	EP01116_Phalansterium_solitarium_P010990	N/A	40.26	77	40	2	2	72	32	108	2.59e-11	58.9	93	93
M_musculus_RFX4	EP00158_Paraphelidium_tribonemae_P006265	N/A	71.053	38	11	0	38	75	4	41	6.1e-11	61.2	50	50
M_musculus_RFX4	EP00006_Acanthamoeba_castellanii_P003421	N/A	38.806	67	40	1	4	69	19	85	6.35e-11	61.2	87	87
M_musculus_RFX4	EP00006_Acanthamoeba_castellanii_P008080	N/A	41.892	74	41	2	3	75	38	110	8.25e-11	60.8	96	96
M_musculus_RFX4	EP00066_Takifugu_rubripes_P005781	N/A	36.364	66	42	0	2	67	101	166	1.06e-10	60.5	87	87
M_musculus_RFX4	EP00067_Danio_rerio_P051751	N/A	35.135	74	48	0	2	75	95	168	1.24e-10	60.5	97	97
M_musculus_RFX4	EP00125_Sphaeroforma_arctica_P012085	N/A	50	78	34	3	1	75	637	712	1.34e-10	60.1	99	99
M_musculus_RFX4	EP00158_Paraphelidium_tribonemae_P004511	N/A	46.809	47	25	0	30	76	2	48	2.05e-10	59.7	62	62
M_musculus_RFX4	EP00006_Acanthamoeba_castellanii_P003416	N/A	35.821	67	42	1	4	69	15	81	2.23e-10	59.7	87	87
M_musculus_RFX4	EP00066_Takifugu_rubripes_P030054	N/A	40.323	62	37	0	1	62	123	184	4.77e-10	57.4	82	82
M_musculus_RFX4	EP00730_Choanoeca_flexa_P017197	N/A	45.614	57	31	0	19	75	1	57	5.61e-10	58.5	75	75
M_musculus_RFX4	EP01116_Phalansterium_solitarium_P019169	N/A	40	75	43	2	3	75	23	97	7.81e-10	58.2	96	96
M_musculus_RFX4	EP01135_Chromosphaera_perkinsii_P005325	N/A	65.789	38	13	0	38	75	9	46	1.37e-09	55.1	50	50
M_musculus_RFX4	EP00006_Acanthamoeba_castellanii_P009223	N/A	32.394	71	48	0	3	73	649	719	2.15e-09	57	93	93
M_musculus_RFX4	EP00107_Lottia_gigantea_P002054	N/A	30.556	72	50	0	4	75	49	120	2.34e-09	55.8	95	95
M_musculus_RFX4	EP00006_Acanthamoeba_castellanii_P014567	N/A	38.028	71	43	1	6	75	24	94	2.87e-09	56.6	92	92
M_musculus_RFX4	EP00110_Nematostella_vectensis_P016097	N/A	44.262	61	33	1	17	76	65	125	3.34e-09	55.5	79	79
M_musculus_RFX4	EP00006_Acanthamoeba_castellanii_P006358	N/A	36.62	71	40	1	2	72	21	86	3.8e-09	56.2	93	93
M_musculus_RFX4	EP00006_Acanthamoeba_castellanii_P008330	N/A	37.313	67	41	1	4	69	21	87	8.11e-09	55.1	87	87
M_musculus_RFX4	EP01090_Pellita_catalonica_P012812	N/A	34.247	73	48	0	4	76	16	88	8.79e-09	55.1	96	96
M_musculus_RFX4	EP00006_Acanthamoeba_castellanii_P005301	N/A	32.836	67	44	1	4	69	32	98	1.36e-08	54.7	87	87
M_musculus_RFX4	EP01116_Phalansterium_solitarium_P019336	N/A	35.526	76	48	1	2	76	23	98	1.37e-08	54.7	99	99
M_musculus_RFX4	EP01116_Phalansterium_solitarium_P019335	N/A	35.526	76	48	1	2	76	23	98	1.37e-08	54.7	99	99
M_musculus_RFX4	EP00006_Acanthamoeba_castellanii_P012579	N/A	40	60	36	0	13	72	41	100	1.81e-08	54.3	79	79
M_musculus_RFX4	EP00860_Wallemia_mellicola_P001885	N/A	36.765	68	43	0	2	69	54	121	1.87e-08	54.3	89	89
M_musculus_RFX4	EP00006_Acanthamoeba_castellanii_P004037	N/A	33.333	66	43	1	5	69	40	105	2.52e-08	53.5	86	86
M_musculus_RFX4	EP00006_Acanthamoeba_castellanii_P006768	N/A	37.097	62	37	1	4	63	41	102	2.92e-08	53.5	79	79
M_musculus_RFX4	EP00006_Acanthamoeba_castellanii_P012047	N/A	35.714	56	36	0	4	59	20	75	3.72e-08	52.8	74	74
M_musculus_RFX4	EP00050_Salpingoeca_kvevrii_P013395	N/A	62.857	35	13	0	41	75	1	35	3.86e-08	53.1	46	46
M_musculus_RFX4	EP00053_Salpingoeca_punica_P012071	N/A	36.111	72	44	1	4	75	86	155	8.97e-08	52.4	95	95
M_musculus_RFX4	EP00006_Acanthamoeba_castellanii_P011111	N/A	39.623	53	32	0	17	69	1	53	1.4e-07	51.6	70	70
M_musculus_RFX4	EP00006_Acanthamoeba_castellanii_P000596	N/A	32	75	51	0	1	75	28	102	2.38e-07	51.2	99	99
M_musculus_RFX4	EP00031_Thecamonas_trahens_P007536	N/A	53.488	43	18	1	34	76	44	84	3.04e-07	50.8	57	57
M_musculus_RFX4	EP00006_Acanthamoeba_castellanii_P008082	N/A	32	75	51	0	1	75	90	164	3.58e-07	50.1	99	99
M_musculus_RFX4	EP00006_Acanthamoeba_castellanii_P014043	N/A	33.871	62	40	1	4	64	19	80	3.83e-07	50.4	80	80
M_musculus_RFX4	EP00006_Acanthamoeba_castellanii_P014530	N/A	33.333	69	42	2	5	73	21	85	1e-06	48.9	91	91
M_musculus_RFX4	EP00006_Acanthamoeba_castellanii_P008619	N/A	33.333	69	45	1	2	69	16	84	1.12e-06	49.3	89	89
M_musculus_RFX4	EP00006_Acanthamoeba_castellanii_P012048	N/A	30.435	69	48	0	4	72	19	87	1.18e-06	48.9	91	91
M_musculus_RFX4	EP00113_Trichoplax_adhaerens_P003567	N/A	31.429	70	47	1	4	72	460	529	2.25e-06	48.1	91	91
M_musculus_RFX4	EP00139_Candida_albicans_P005685	N/A	34.286	70	32	2	17	72	467	536	4.68e-06	47.4	74	74

[truncated: 5 more sheets: EP_SelectAmorphea_MmusRFX5, EP_SelectAmorphea_CeleDaf19, EP_SelectAmorphea_SceRFX1, EP_SelectAmorphea_SroRFXa, SmedGD_Smediterranea_XlaevRFX2]
