# Supplementary material for: An RFX transcription factor regulates ciliogenesis in the closest living relatives of animals
Source: Curr Biol. Author manuscript; Available in PMC 2023 Sep 27. (PMC10530576; doi:10.1016/j.cub.2023.07.022)
Supplement: Data S1 — Supporting information for phylogenetics, gene editing, RNA sequencing, conserved ciliary genes, and RFX motifs. Related to Figures 1–4. File S1 contains the query sequences used to identify RFX family members by BLAST (Tab 1), as well as detailed BLAST results (Tabs 5–15). It also includes the sequences used for both choanoflagellate and opisthokont/amoebozoan RFX phylogenetic tree construction (Tabs 3–4), as well as a summary of which choanoflagellate species contain which RFX sub-families (Tab 2). File S2 contains the query sequences used to identify Fox family members and candidate FoxJ1 orthologs by BLAST (Tab 1), as well as detailed BLAST results (Tabs 2–7). It also includes a summary of reciprocal best BLAST analysis for all taxa shown in Figure 1A (Tab 8) File S3 shows TPM values for cRFXa, cRFXb, cRFXc, and foxJ1 expression in each of three biological replicates across slow swimmer, fast swimmer, rosette, and thecate life history stages (Columns C-N). It also shows the results of edgeR differential expression tests comparing slow swimmer to thecate expression for each gene (Columns O-Q). File S4 contains detailed information on all CRISPR gene editing experiments, including gRNA sequences (Column C), homology-directed repair template sequences (Column D), and the number of clones genotyped (Column H). File S5 shows edgeR differential expression results for both cRFXaPTS–1 (Tab 1) and foxJ1PTS (Tab 3) RNA expression compared to wild-type controls. Only included are transcripts that showed an average TPM > 1 in at least one genotype. In addition to differential expression results, genes are annotated with their predicted InterProScan98 domains (Column E), the closest human BLAST hit (including name and BLAST result statistics; Columns F-K), and whether the protein product of the transcript was detected by mass spectrometry in S. rosetta cilia (Columns L-M). Separate tabs show raw TPM values across all biological replicates (Tab 2 for cRFXa, Tab 4 for [file NIHMS1923668-supplement-Data_S1.zip › Data_S1/FileS7_RFX_motif_instances.xlsx]

## Sheet: Srosetta
FASTA ID	Offset	Sequence	Strand	MotifScore	RelativeToTss	FASTAposition	HsaSro_Conserved_Ciliome
EGD83503(+)	417	GTTGGCAACAGC	-	11.3071	17	1017	FALSE
EGD83502(-)	269	GCTGTTGCCAAC	+	11.3071	-131	869	TRUE
EGD83464(+)	-317	CTTGGCAACACC	-	12.1137	-717	283	FALSE
EGD83458(+)	-136	CTTGGCAACTAC	-	11.7158	-536	464	FALSE
EGD83398(-)	-451	GTGGTTGCCAAG	+	12.2564	-851	149	FALSE
EGD83362(+)	405	GTTGGCAACAAA	-	11.4619	5	1005	FALSE
EGD83361(-)	64	TTTGTTGCCAAC	+	11.4619	-336	664	FALSE
EGD83101(+)	143	TGCGTTGCCAGG	+	11.3065	-257	743	FALSE
EGD83093(+)	83	CTTGGCAACAGA	-	12.5045	-317	683	TRUE
EGD83043(+)	-357	GTTGTTGCCAAC	+	11.2846	-757	243	FALSE
EGD83044(+)	481	GTTGTTGCCAAC	+	11.2846	81	1081	FALSE
EGD83042(-)	-196	GTTGGCAACAAC	-	11.2846	-596	404	FALSE
EGD83038(+)	130	CTTGGCAACACA	-	12.2911	-270	730	TRUE
EGD83037(-)	211	TGTGTTGCCAAG	+	12.2911	-189	811	FALSE
EGD82941(+)	341	GCTGTTGCCAAG	+	12.3272	-59	941	FALSE
EGD82940(-)	414	CTTGGCAACAGC	-	12.3272	14	1014	FALSE
EGD82926(+)	388	TGCGTTGCCAAG	+	13.2946	-12	988	FALSE
EGD82925(-)	377	CTTGGCAACGCA	-	13.2946	-23	977	FALSE
EGD82916(+)	-465	TGCGTTGCCAAC	+	12.2745	-865	135	FALSE
EGD82743(+)	-389	TTTGTTGCCAAG	+	12.482	-789	211	FALSE
EGD82697(-)	-67	CCTGGCAACGGC	-	11.3425	-467	533	FALSE
EGD82508(+)	-497	GCCGTTGCCAGG	+	11.3425	-897	103	FALSE
EGD82497(-)	-83	GCTGTTGCCAAC	+	11.3071	-483	517	FALSE
EGD82365(+)	535	GGTGTTGCCAAG	+	12.1137	135	1135	FALSE
EGD82364(-)	200	CTTGGCAACACC	-	12.1137	-200	800	FALSE
EGD82359(-)	152	CTTGGCAACCGA	-	12.4563	-248	752	TRUE
EGD82309(+)	-136	TCCGTTGCCAGG	+	11.5199	-536	464	FALSE
EGD82285(-)	521	TGCGTTGCCAAC	+	12.2745	121	1121	FALSE
EGD82011(-)	267	GCTGTTGCCAAC	+	11.3071	-133	867	FALSE
EGD81933(+)	-211	GCCGTTGCCAGG	+	11.3425	-611	389	FALSE
EGD81814(+)	395	TCAGTTGCCAAG	+	11.9157	-5	995	TRUE
EGD81814(+)	377	GTTGGCAACGGA	-	12.488	-23	977	TRUE
EGD81813(-)	432	TCCGTTGCCAAC	+	12.488	32	1032	FALSE
EGD81813(-)	414	CTTGGCAACTGA	-	11.9157	14	1014	FALSE
EGD81808(+)	-310	GTCGTTGCCAAA	+	11.8826	-710	290	FALSE
EGD81758(-)	451	CTTGGCAACAAC	-	12.3046	51	1051	FALSE
EGD81736(+)	244	CTTGGCAACAAA	-	12.482	-156	844	TRUE
EGD81735(-)	309	TTTGTTGCCAAG	+	12.482	-91	909	FALSE
EGD81629(+)	365	GTTGGCAACAAA	-	11.4619	-35	965	TRUE
EGD81628(-)	342	TTTGTTGCCAAC	+	11.4619	-58	942	FALSE
EGD81624(+)	-122	GCCGTTGCCAGG	+	11.3425	-522	478	FALSE
EGD81615(+)	-206	CTTGGCAACTCA	-	11.7023	-606	394	FALSE
EGD81576(+)	350	TTTGTTGCCAAC	+	11.4619	-50	950	FALSE
EGD81575(-)	492	GTTGGCAACAAA	-	11.4619	92	1092	TRUE
EGD81534(-)	255	TTTGTTGCCAAG	+	12.482	-145	855	FALSE
EGD81516(-)	-502	GTCGTTGCCAAG	+	13.3081	-902	98	FALSE
EGD81470(+)	-317	GCCGTTGCCAAA	+	11.9051	-717	283	FALSE
EGD81450(-)	333	GTTGGCAACGAA	-	12.4654	-67	933	FALSE
EGD81395(+)	425	CTTGGCAACTGC	-	11.7383	25	1025	FALSE
EGD81394(-)	-290	GCAGTTGCCAAG	+	11.7383	-690	310	FALSE
EGD81379(-)	88	CTTGGCAACAGC	-	12.3272	-312	688	FALSE
EGD81282(+)	-249	GTTGGCAACGCA	-	12.2745	-649	351	FALSE
EGD81281(+)	402	GTTGGCAACGCA	-	12.2745	2	1002	FALSE
EGD81280(-)	424	TGCGTTGCCAAC	+	12.2745	24	1024	FALSE
EGD81231(+)	-115	TGGGTTGCCAAG	+	12.2428	-515	485	FALSE
EGD81227(+)	87	TGCGTTGCCAAG	+	13.2946	-313	687	TRUE
EGD81149(+)	-431	TCTGTTGCCAAC	+	11.4845	-831	169	FALSE
EGD81049(+)	375	CTTGGCAACACC	-	12.1137	-25	975	TRUE
EGD81027(+)	378	TCCGTTGCCAAA	+	12.0825	-22	978	TRUE
EGD81026(-)	430	TTTGGCAACGGA	-	12.0825	30	1030	TRUE
EGD80997(+)	406	GTTGTTGCCAAG	+	12.3046	6	1006	FALSE
EGD80969(+)	164	GTTGGCAACGAC	-	12.2881	-236	764	FALSE
EGD80968(-)	352	GTCGTTGCCAAC	+	12.2881	-48	952	TRUE
EGD80960(+)	303	CTTGGCAACAAC	-	12.3046	-97	903	FALSE
EGD80944(+)	184	CTTGGCAACACA	-	12.2911	-216	784	TRUE
EGD80943(-)	359	TGTGTTGCCAAG	+	12.2911	-41	959	FALSE
EGD80915(+)	374	TTTGGCAACGCA	-	11.869	-26	974	FALSE
EGD80875(-)	266	GTTGGCAACGAC	-	12.2881	-134	866	FALSE
EGD80676(+)	408	TCCGTTGCCAAG	+	13.508	8	1008	TRUE
EGD80667(+)	253	CTTGGCAACAAA	-	12.482	-147	853	FALSE
EGD80666(-)	400	TTTGTTGCCAAG	+	12.482	0	1000	TRUE
EGD80493(-)	13	CTTGGCAACAAC	-	12.3046	-387	613	FALSE
EGD80409(+)	295	GTTGTTGCCAAG	+	12.3046	-105	895	FALSE
EGD80408(-)	336	CTTGGCAACAAC	-	12.3046	-64	936	FALSE
EGD80362(+)	438	GTTGTTGCCAAG	+	12.3046	38	1038	FALSE
EGD80361(-)	534	CTTGGCAACAAC	-	12.3046	134	1134	FALSE
EGD80316(-)	178	CTTGGCAACCCA	-	12.2428	-222	778	FALSE
EGD80207(-)	-575	GGCGTTGCCAAG	+	13.1172	-975	25	FALSE
EGD80183(+)	480	CTTGGCAACAGC	-	12.3272	80	1080	FALSE
EGD80062(+)	283	GCTGTTGCCAAC	+	11.3071	-117	883	FALSE
EGD80061(-)	256	GTTGGCAACAGC	-	11.3071	-144	856	FALSE
EGD80024(-)	-402	GCTGTTGCCAAC	+	11.3071	-802	198	FALSE
EGD79945(+)	-189	TTTGTTGCCAAC	+	11.4619	-589	411	FALSE
EGD79499(+)	-433	CTTGGCAACGCA	-	13.2946	-833	167	FALSE
EGD79489(-)	191	CTTGGCAACTGC	-	11.7383	-209	791	FALSE
EGD79393(-)	80	GCTGTTGCCAAC	+	11.3071	-320	680	FALSE
EGD79321(+)	494	CTTGGCAACAGC	-	12.3272	94	1094	FALSE
EGD79306(+)	311	CTTGGCAACCAA	-	12.4337	-89	911	FALSE
EGD79287(-)	35	GCCGTTGCCAGG	+	11.3425	-365	635	FALSE
EGD79206(+)	8	CTTGGCAACCAA	-	12.4337	-392	608	TRUE
EGD79205(-)	313	TTGGTTGCCAAG	+	12.4337	-87	913	FALSE
EGD79174(+)	-364	CTTGGCAACAAC	-	12.3046	-764	236	FALSE
EGD79097(-)	410	GCTGTTGCCAAG	+	12.3272	10	1010	TRUE
EGD79051(-)	332	GCCGTTGCCAAC	+	12.3106	-68	932	FALSE
EGD78911(+)	402	TTTGGCAACGGA	-	12.0825	2	1002	FALSE
EGD78910(-)	383	TCCGTTGCCAAA	+	12.0825	-17	983	FALSE
EGD78884(+)	-509	CTTGGCAACCCC	-	12.0655	-909	91	FALSE
EGD78827(+)	195	CTTGGCAACCAA	-	12.4337	-205	795	TRUE
EGD78816(-)	-139	CTTGGCAACCGC	-	12.2789	-539	461	FALSE
EGD78773(+)	433	GTTGGCAACAAC	-	11.2846	33	1033	TRUE
EGD78772(-)	272	GTTGTTGCCAAC	+	11.2846	-128	872	FALSE
EGD78722(-)	319	GTTGGCAACGAC	-	12.2881	-81	919	FALSE
EGD78508(-)	272	GTTGGCAACGAC	-	12.2881	-128	872	TRUE
EGD78415(+)	-286	GTTGGCAACAGC	-	11.3071	-686	314	FALSE
EGD78405(+)	403	GGAGTTGCCAAG	+	11.5249	3	1003	TRUE
EGD78404(-)	349	CTTGGCAACTCC	-	11.5249	-51	949	FALSE
EGD78382(+)	-69	TCTGTTGCCAAC	+	11.4845	-469	531	FALSE
EGD78381(-)	301	GTTGGCAACAGA	-	11.4845	-99	901	FALSE
EGD78174(+)	288	GCTGTTGCCAAC	+	11.3071	-112	888	FALSE
EGD78140(-)	-263	TCCGTTGCCAAG	+	13.508	-663	337	FALSE
EGD78132(+)	-288	GGAGTTGCCAAG	+	11.5249	-688	312	FALSE
EGD78095(+)	166	GCTGTTGCCAAC	+	11.3071	-234	766	FALSE
EGD78094(-)	386	GTTGGCAACAGC	-	11.3071	-14	986	FALSE
EGD78078(-)	443	TTGGTTGCCAAG	+	12.4337	43	1043	TRUE
EGD78075(+)	88	TTTGTTGCCAAC	+	11.4619	-312	688	FALSE
EGD78074(-)	-90	GTTGGCAACAAA	-	11.4619	-490	510	FALSE
EGD77954(+)	-244	GTGGTTGCCAAG	+	12.2564	-644	356	FALSE
EGD77921(+)	-270	GTCGTTGCCAGG	+	11.32	-670	330	FALSE
EGD77914(+)	-366	GTTGGCAACAGC	-	11.3071	-766	234	FALSE
EGD77913(-)	244	GCTGTTGCCAAC	+	11.3071	-156	844	FALSE
EGD77835(+)	186	CCTGGCAACGGA	-	11.5199	-214	786	FALSE
EGD77801(-)	-60	GTTGGCAACAAC	-	11.2846	-460	540	FALSE
EGD77747(-)	-80	GGCGTTGCCAAA	+	11.6917	-480	520	FALSE
EGD77746(+)	405	CTTGGCAACTGC	-	11.7383	5	1005	TRUE
EGD77721(-)	-507	GTTGGCAACGAA	-	12.4654	-907	93	FALSE
EGD77523(+)	465	GCTGTTGCCAAC	+	11.3071	65	1065	FALSE
EGD77501(-)	-375	TTGGTTGCCAAC	+	11.4137	-775	225	FALSE
EGD77496(+)	391	GTCGTTGCCAAC	+	12.2881	-9	991	FALSE
EGD77373(+)	307	GTTGGCAACGGC	-	12.3106	-93	907	TRUE
EGD77372(-)	418	GCCGTTGCCAAC	+	12.3106	18	1018	FALSE
EGD77319(-)	-362	GCCGTTGCCAAG	+	13.3306	-762	238	FALSE
EGD77203(+)	169	GCTGTTGCCAAC	+	11.3071	-231	769	FALSE
EGD77202(-)	418	GTTGGCAACAGC	-	11.3071	18	1018	FALSE
EGD77117(-)	440	GCCGTTGCCAAC	+	12.3106	40	1040	TRUE
EGD77007(+)	3	GTTGTTGCCAAC	+	11.2846	-397	603	FALSE
EGD76958(+)	405	GTTGGCAACAAA	-	11.4619	5	1005	FALSE
EGD76846(+)	55	CCTGGCAACGAC	-	11.32	-345	655	FALSE
EGD76787(+)	90	CTTGGCAACCCA	-	12.2428	-310	690	FALSE
EGD76786(-)	305	TGGGTTGCCAAG	+	12.2428	-95	905	FALSE
EGD76784(-)	-165	GGCGTTGCCAAC	+	12.0972	-565	435	FALSE
EGD76616(+)	294	TGAGTTGCCAAG	+	11.7023	-106	894	FALSE
EGD76615(-)	165	CTTGGCAACTCA	-	11.7023	-235	765	FALSE
EGD76596(+)	395	TTGGTTGCCAAC	+	11.4137	-5	995	TRUE
EGD76494(-)	408	GTTGTTGCCAAG	+	12.3046	8	1008	FALSE
EGD76467(+)	402	GTTGGCAACAAC	-	11.2846	2	1002	FALSE
EGD76466(-)	404	GTTGTTGCCAAC	+	11.2846	4	1004	FALSE
EGD76448(+)	172	GTTGTTGCCAAG	+	12.3046	-228	772	TRUE
EGD76447(-)	307	CTTGGCAACAAC	-	12.3046	-93	907	FALSE
EGD76431(+)	343	CTTGGCAACCCA	-	12.2428	-57	943	FALSE
EGD76430(-)	401	TGGGTTGCCAAG	+	12.2428	1	1001	FALSE
EGD76427(+)	357	CTTGGCAACGCA	-	13.2946	-43	957	TRUE
EGD76426(-)	403	TGCGTTGCCAAG	+	13.2946	3	1003	TRUE
EGD76425(+)	177	TTTGGCAACGGC	-	11.9051	-223	777	FALSE
EGD76343(+)	333	GGAGTTGCCAAG	+	11.5249	-67	933	FALSE
EGD76343(+)	395	TTGGTTGCCAAC	+	11.4137	-5	995	FALSE
EGD76342(-)	430	CTTGGCAACTCC	-	11.5249	30	1030	TRUE
EGD76342(-)	368	GTTGGCAACCAA	-	11.4137	-32	968	TRUE
EGD76261(-)	-20	CTTGGCAACACC	-	12.1137	-420	580	FALSE
EGD76225(+)	-26	GTTGGCAACAGC	-	11.3071	-426	574	FALSE
EGD76224(-)	489	GCTGTTGCCAAC	+	11.3071	89	1089	FALSE
EGD76178(-)	-286	TTTGTTGCCAAG	+	12.482	-686	314	FALSE
EGD76130(-)	401	TCCGTTGCCAAC	+	12.488	1	1001	FALSE
EGD76113(-)	-394	TTCGTTGCCAAG	+	13.4855	-794	206	FALSE
EGD75985(-)	114	GCTGTTGCCAAG	+	12.3272	-286	714	FALSE
EGD75951(+)	295	CTTGGCAACAAC	-	12.3046	-105	895	FALSE
EGD75950(-)	186	GTTGTTGCCAAG	+	12.3046	-214	786	FALSE
EGD75862(-)	-86	TTCGTTGCCAAA	+	12.06	-486	514	FALSE
EGD75848(-)	-492	GCCGTTGCCAAG	+	13.3306	-892	108	TRUE
EGD75832(+)	-47	GCTGTTGCCAAG	+	12.3272	-447	553	FALSE
EGD75809(-)	-486	GTTGGCAACGCA	-	12.2745	-886	114	FALSE
EGD75564(+)	402	TTTGTTGCCAAC	+	11.4619	2	1002	FALSE
EGD75563(-)	375	GTTGGCAACAAA	-	11.4619	-25	975	FALSE
EGD75444(+)	173	GTTGGCAACAAC	-	11.2846	-227	773	FALSE
EGD75409(-)	423	CCTGGCAACGGA	-	11.5199	23	1023	FALSE
EGD75336(+)	15	CCTGGCAACGGC	-	11.3425	-385	615	TRUE
EGD75259(+)	364	GCTGTTGCCAAC	+	11.3071	-36	964	FALSE
EGD75143(+)	570	TGGGTTGCCAAG	+	12.2428	170	1170	FALSE
EGD75142(-)	202	CTTGGCAACCCA	-	12.2428	-198	802	FALSE
EGD75132(+)	158	CTTGGCAACCCA	-	12.2428	-242	758	FALSE
EGD75123(+)	125	GTTGGCAACAGC	-	11.3071	-275	725	FALSE
EGD75112(+)	320	GTCGTTGCCAAA	+	11.8826	-80	920	FALSE
EGD75111(-)	406	TTTGGCAACGAC	-	11.8826	6	1006	FALSE
EGD75057(+)	368	CTTGGCAACCCC	-	12.0655	-32	968	FALSE
EGD75056(-)	429	GGGGTTGCCAAG	+	12.0655	29	1029	FALSE
EGD75045(+)	394	GCCGTTGCCAAA	+	11.9051	-6	994	TRUE
EGD75044(-)	379	TTTGGCAACGGC	-	11.9051	-21	979	FALSE
EGD75035(+)	467	GTTGGCAACGAA	-	12.4654	67	1067	FALSE
EGD75034(-)	370	TTCGTTGCCAAC	+	12.4654	-30	970	TRUE
EGD75029(-)	-59	GCAGTTGCCAAG	+	11.7383	-459	541	FALSE
EGD74731(-)	-199	CTTGGCAACGAC	-	13.3081	-599	401	FALSE
EGD74692(+)	256	CTTGGCAACGGC	-	13.3306	-144	856	FALSE
EGD74629(+)	339	GTGGTTGCCAAG	+	12.2564	-61	939	TRUE
EGD74628(-)	444	CTTGGCAACCAC	-	12.2564	44	1044	TRUE
EGD74554(+)	-527	CTTGGCAACAGC	-	12.3272	-927	73	FALSE
EGD74523(+)	-108	GCAGTTGCCAAG	+	11.7383	-508	492	FALSE
EGD74522(-)	438	CTTGGCAACTGC	-	11.7383	38	1038	TRUE
EGD74463(-)	-193	TCCGTTGCCAAC	+	12.488	-593	407	FALSE
EGD74066(+)	-482	GTTGGCAACGGC	-	12.3106	-882	118	FALSE
EGD74020(+)	449	TTTGGCAACGAA	-	12.06	49	1049	FALSE
EGD73961(+)	543	GTTGGCAACGCC	-	12.0972	143	1143	FALSE
EGD73960(-)	208	GGCGTTGCCAAC	+	12.0972	-192	808	FALSE
EGD73946(-)	474	GCCGTTGCCAAC	+	12.3106	74	1074	FALSE
EGD73819(+)	245	GTTGGCAACAAA	-	11.4619	-155	845	FALSE
EGD73818(-)	144	TTTGTTGCCAAC	+	11.4619	-256	744	FALSE
EGD73747(-)	46	CTTGGCAACGGC	-	13.3306	-354	646	TRUE
EGD73680(+)	-376	CTTGGCAACCCA	-	12.2428	-776	224	FALSE
EGD73499(+)	216	GGTGTTGCCAAG	+	12.1137	-184	816	FALSE
EGD73498(-)	429	CTTGGCAACACC	-	12.1137	29	1029	TRUE
EGD73487(+)	70	GTTGGCAACAGC	-	11.3071	-330	670	FALSE
EGD73463(+)	421	GCTGTTGCCAAC	+	11.3071	21	1021	FALSE
EGD73417(+)	87	CTTGGCAACACA	-	12.2911	-313	687	FALSE
EGD73416(-)	376	TGTGTTGCCAAG	+	12.2911	-24	976	FALSE
EGD73342(-)	115	GTAGTTGCCAAG	+	11.7158	-285	715	FALSE
EGD73326(+)	429	CTTGGCAACAAC	-	12.3046	29	1029	TRUE
EGD73325(-)	321	GTTGTTGCCAAG	+	12.3046	-79	921	FALSE
EGD73025(+)	307	CTTGGCAACAAA	-	12.482	-93	907	FALSE
EGD73024(-)	412	TTTGTTGCCAAG	+	12.482	12	1012	FALSE
EGD73018(+)	-551	GCCGTTGCCAAA	+	11.9051	-951	49	FALSE
EGD73013(-)	7	GCAGTTGCCAAG	+	11.7383	-393	607	FALSE
EGD72969(-)	89	TTGGTTGCCAAG	+	12.4337	-311	689	FALSE
EGD72877(+)	417	GCTGTTGCCAAG	+	12.3272	17	1017	FALSE
EGD72856(-)	495	GCCGTTGCCAAG	+	13.3306	95	1095	FALSE
EGD72777(+)	-283	CTTGGCAACCCA	-	12.2428	-683	317	FALSE
EGD72776(-)	534	TGGGTTGCCAAG	+	12.2428	134	1134	FALSE
EGD72691(-)	-472	TTTGGCAACGGC	-	11.9051	-872	128	FALSE
EGD72605(+)	338	GTTGGCAACGGA	-	12.488	-62	938	FALSE
EGD72604(-)	312	TCCGTTGCCAAC	+	12.488	-88	912	FALSE
EGD72603(-)	435	TCCGTTGCCAAC	+	12.488	35	1035	TRUE
EGD72583(-)	-526	TTTGGCAACGAC	-	11.8826	-926	74	FALSE
EGD72542(+)	-22	TGCGTTGCCAAA	+	11.869	-422	578	TRUE
EGD72452(-)	-93	GTTGGCAACAAA	-	11.4619	-493	507	FALSE
EGD72378(+)	412	TTCGTTGCCAAC	+	12.4654	12	1012	FALSE
EGD72377(-)	375	GTTGGCAACGAA	-	12.4654	-25	975	FALSE
EGD72276(+)	121	GTTGGCAACAAC	-	11.2846	-279	721	FALSE
EGD72275(-)	393	GTTGTTGCCAAC	+	11.2846	-7	993	TRUE
EGD72223(+)	423	TTTGGCAACGGC	-	11.9051	23	1023	FALSE
EGD72170(+)	-317	GTCGTTGCCAAG	+	13.3081	-717	283	FALSE
EGD72140(+)	258	CTTGGCAACTGC	-	11.7383	-142	858	FALSE
EGD71997(-)	-543	GTCGTTGCCAAA	+	11.8826	-943	57	FALSE

## Sheet: Mbrevicollis
FASTA ID	Offset	Sequence	Strand	MotifScore	FASTAposition	RelativeToTss	HsaMbrev_Conserved_Ciliome
EDQ84096(+)	545	GTGGGTGCCAAG	-	9.65729	1145	145	FALSE
EDQ84095(+)	-283	GTGGGTGCCAAG	-	9.65729	317	-683	FALSE
EDQ89565(+)	305	GTCGTTGACAAG	-	9.74566	905	-95	FALSE
EDQ89560(+)	-576	CTTGATAACCAT	+	10.273	24	-976	FALSE
EDQ89544(+)	-280	CTTGACATCCTC	+	9.73723	320	-680	TRUE
EDQ89695(-)	456	GAGGATGTCAAG	-	9.73723	1056	56	FALSE
EDQ89661(-)	-445	CTTGACAGCCAA	+	9.9303	155	-845	FALSE
EDQ89498(+)	48	ATTGACAACCAA	+	10.1861	648	-352	TRUE
EDQ89636(-)	105	TTGGTTGTCAAT	-	10.1861	705	-295	FALSE
EDQ89618(-)	441	GTGGCCGTCAAG	-	9.54584	1041	41	FALSE
EDQ89615(-)	135	CTTGGCACCCAC	+	9.65729	735	-265	FALSE
EDQ89465(+)	-508	GACGTTGTCAAG	-	10.3714	92	-908	FALSE
EDQ89579(-)	-589	GTTGTTGTCAAG	-	12.4633	11	-989	FALSE
EDQ84108(+)	130	CTGGTTGCCAAG	-	9.97187	730	-270	FALSE
EDQ89858(+)	-371	GAGGTTGGCAAG	-	9.63145	229	-771	FALSE
EDQ90022(-)	233	CTTGACAACGAG	+	10.4707	833	-167	FALSE
EDQ89846(+)	538	CTTGACACCGAC	+	10.1561	1138	138	FALSE
EDQ90008(-)	-586	GTGGTTGCCAAG	-	12.1547	14	-986	FALSE
EDQ89842(+)	-310	CTTGACAACGAG	+	10.4707	290	-710	TRUE
EDQ89806(+)	99	CTGGTTGTCAAA	-	9.54797	699	-301	FALSE
EDQ89965(-)	105	CTTGCCAACAAC	+	9.9609	705	-295	FALSE
EDQ89957(-)	-63	CTTGACAACCAT	+	12.6967	537	-463	FALSE
EDQ89954(-)	548	GAGGTTGTCAAG	-	12.1339	1148	148	TRUE
EDQ89773(+)	530	GAGGCTGTCAAG	-	9.5243	1130	130	FALSE
EDQ89772(+)	-146	CTTGACAACAAA	+	10.5872	454	-546	FALSE
EDQ89737(+)	-195	GTTGCTGTCAAG	-	9.85375	405	-595	FALSE
EDQ89725(+)	-347	CTTGACAGCCTC	+	9.5243	253	-747	FALSE
EDQ84127(-)	395	TTGGCTGTCAAG	-	9.9303	995	-5	FALSE
EDQ90203(+)	206	CTTGTCAACAAC	+	9.55543	806	-194	FALSE
EDQ90195(+)	-468	CTTGAAAACCAA	+	10.2201	132	-868	FALSE
EDQ90365(-)	286	TTGGTTTTCAAG	-	10.2201	886	-114	FALSE
EDQ90194(+)	-372	GTGGTTGCTAAG	-	9.66062	228	-772	FALSE
EDQ90364(-)	-339	CTTAGCAACCAC	+	9.66062	261	-739	FALSE
EDQ90190(+)	552	GTGGTTGGCAAT	-	9.55977	1152	152	FALSE
EDQ90187(+)	253	CTGGTTGTCAAG	-	12.2331	853	-147	FALSE
EDQ90358(-)	348	CTTGACAACCAG	+	12.2331	948	-52	FALSE
EDQ90186(+)	-49	CTTGGCAGCCAC	+	9.54518	551	-449	FALSE
EDQ90179(+)	-250	ATTGTTGTCAAG	-	10.744	350	-650	FALSE
EDQ90159(+)	-137	TTGGATGTCAAG	-	10.1432	463	-537	FALSE
EDQ90158(+)	-384	CTTGCCAACAAC	+	9.9609	216	-784	FALSE
EDQ90153(+)	293	CTTGATAACCAG	+	9.80943	893	-107	FALSE
EDQ90329(-)	54	CTGGTTATCAAG	-	9.80943	654	-346	TRUE
EDQ90326(-)	395	CTTGACAACCAA	+	12.5399	995	-5	FALSE
EDQ90120(+)	442	CTTGACAACCAA	+	12.5399	1042	42	FALSE
EDQ90295(-)	-110	TTGGTTGTCAAG	-	12.5399	490	-510	FALSE
EDQ90113(+)	106	GTTGTTGTCAAC	-	9.55946	706	-294	FALSE
EDQ90285(-)	382	CTTGACATCAAC	+	10.0667	982	-18	FALSE
EDQ90110(+)	238	CTTGCCAACCAA	+	10.0374	838	-162	TRUE
EDQ90273(-)	248	GTCCTTGTCAAG	-	9.80205	848	-152	FALSE
EDQ90260(-)	387	CTTGACAATCAC	+	11.4169	987	-13	FALSE
EDQ90088(+)	416	GTGGTCATCAAG	-	9.7317	1016	16	TRUE
EDQ90258(-)	-311	CTTGATGACCAC	+	9.7317	289	-711	FALSE
EDQ90083(+)	275	CTGGTTTTCAAG	-	9.91342	875	-125	FALSE
EDQ90081(+)	561	CTTGTTGTCAAG	-	10.2804	1161	161	FALSE
EDQ90079(+)	-481	GAGGCTGTCAAG	-	9.5243	119	-881	FALSE
EDQ90074(+)	364	CTTGCCAACCAA	+	10.0374	964	-36	FALSE
EDQ90244(-)	-573	TTGGTTGGCAAG	-	10.0374	27	-973	FALSE
EDQ90243(-)	88	GTGGCCGTCAAG	-	9.54584	688	-312	FALSE
EDQ90213(-)	480	GAGGTTATCAAG	-	9.71016	1080	80	FALSE
EDQ90560(+)	-417	CTGGTTGCCAAG	-	9.97187	183	-817	FALSE
EDQ90749(-)	326	CTTGGCAACCAT	+	10.4354	926	-74	FALSE
EDQ90749(-)	-221	GTGGATGTCAAG	-	12.0194	379	-621	FALSE
EDQ90532(+)	-332	CTTGTCAACAAC	+	9.55543	268	-732	FALSE
EDQ90530(+)	-348	GTTGACAACGAC	+	9.74969	252	-748	FALSE
EDQ90529(+)	314	ATGGGTGTCAAG	-	10.1993	914	-86	FALSE
EDQ90522(+)	-546	CTTGCCAACAAC	+	9.9609	54	-946	FALSE
EDQ90521(+)	181	CTTGACAACAAC	+	12.4633	781	-219	FALSE
EDQ90517(+)	-129	GTGGTCGGCAAG	-	9.65298	471	-529	FALSE
EDQ90716(-)	286	GTGGCCGTCAAG	-	9.54584	886	-114	FALSE
EDQ90489(+)	562	CTTGACAGCCTC	+	9.5243	1162	162	FALSE
EDQ90683(-)	564	GTGGCTGTCAAG	-	11.8064	1164	164	FALSE
EDQ90682(-)	36	GGCGTTGTCAAG	-	9.83242	636	-364	FALSE
EDQ90474(+)	-19	CTGGGTGTCAAG	-	9.73568	581	-419	FALSE
EDQ90671(-)	146	CTTGGCAACCAA	+	10.2786	746	-254	TRUE
EDQ90648(-)	-5	CTTGCCAACGAC	+	10.1511	595	-405	FALSE
EDQ90648(-)	251	CTTGACAACCGT	+	9.76794	851	-149	FALSE
EDQ90621(-)	-121	GTTGACAACCAA	+	9.63601	479	-521	FALSE
EDQ90597(-)	-530	CTCGACAACCAC	+	11.2901	70	-930	FALSE
EDQ90407(+)	-430	CTCGTTGTCAAG	-	10.4707	170	-830	FALSE
EDQ90589(-)	-261	CTTGACAACGAG	+	10.4707	339	-661	FALSE
EDQ90586(-)	-126	CTGGTTGTCAAT	-	9.87932	474	-526	FALSE
EDQ90405(+)	536	GTCGTCGTCAAG	-	10.3929	1136	136	FALSE
EDQ90396(+)	-329	GAGGCTGTCAAG	-	9.5243	271	-729	FALSE
EDQ90575(-)	320	GTTGACAACCAT	+	9.79285	920	-80	FALSE
EDQ90389(+)	548	CTTGGCAACCAT	+	10.4354	1148	148	FALSE
EDQ90569(-)	-71	ATGGTTGCCAAG	-	10.4354	529	-471	FALSE
EDQ90381(+)	-213	CTTGTTGTCAAG	-	10.2804	387	-613	FALSE
EDQ84185(-)	75	GAGGTTATCAAG	-	9.71016	675	-325	FALSE
EDQ84183(-)	6	GCTGTTGTCAAG	-	9.53456	606	-394	FALSE
EDQ84194(+)	486	CTTGACAATCAA	+	9.54073	1086	86	FALSE
EDQ84235(+)	-431	CTTGACCACCAC	+	10.9878	169	-831	FALSE
EDQ84276(+)	-460	GAGGTTGTCAAG	-	12.1339	140	-860	FALSE
EDQ84265(+)	-452	CTCGACAACGAC	+	9.52765	148	-852	FALSE
EDQ90937(+)	141	CTGGTTGTCAAG	-	12.2331	741	-259	FALSE
EDQ90934(+)	524	GTTGCTGTCAAG	-	9.85375	1124	124	FALSE
EDQ91132(-)	-2	CTTGACAGCAAC	+	9.85375	598	-402	FALSE
EDQ90922(+)	33	GCTGTTGTCAAG	-	9.53456	633	-367	FALSE
EDQ91120(-)	403	CTTGACAACAGC	+	9.53456	1003	3	TRUE
EDQ91106(-)	-502	CTTGACAACCCT	+	9.87557	98	-902	FALSE
EDQ90891(+)	275	GTTGTTGTCAAG	-	12.4633	875	-125	FALSE
EDQ91087(-)	-314	CTTGACAACAAC	+	12.4633	286	-714	FALSE
EDQ90887(+)	102	GAGGCTGTCAAG	-	9.5243	702	-298	FALSE
EDQ91082(-)	-157	CTTGACAGCCTC	+	9.5243	443	-557	FALSE
EDQ91061(-)	70	ATTGTTGTCAAG	-	10.744	670	-330	FALSE
EDQ91047(-)	101	CTTGGCAACCAG	+	9.97187	701	-299	FALSE
EDQ90846(+)	201	GGCGTTGTCAAG	-	9.83242	801	-199	TRUE
EDQ90842(+)	-572	GAGGTTGCCAAG	-	9.87261	28	-972	FALSE
EDQ91028(-)	188	CTTGGCAACCTC	+	9.87261	788	-212	FALSE
EDQ91017(-)	179	CTTGACAACAAC	+	12.4633	779	-221	FALSE
EDQ90827(+)	410	ATGGCTGTCAAG	-	10.0871	1010	10	FALSE
EDQ91009(-)	40	ATGGATGTCAAG	-	10.3001	640	-360	FALSE
EDQ90817(+)	-143	CTTGACCACCAC	+	10.9878	457	-543	FALSE
EDQ90805(+)	-48	CTTGTCAACCAC	+	11.5081	552	-448	FALSE
EDQ91003(-)	-524	GTGGTTGACAAG	-	11.5081	76	-924	FALSE
EDQ90990(-)	336	GTGGCCGTCAAG	-	9.54584	936	-64	FALSE
EDQ90988(-)	503	GTCGTTGTCGAG	-	9.52765	1103	103	FALSE
EDQ90767(+)	-143	CTTGACAACAAG	+	10.2804	457	-543	FALSE
EDQ90949(-)	154	CTTGTTGTCAAG	-	10.2804	754	-246	FALSE
EDQ90766(+)	-164	CTTGACAACCAT	+	12.6967	436	-564	FALSE
EDQ90948(-)	-551	ATGGTTGTCAAG	-	12.6967	49	-951	FALSE
EDQ90763(+)	-128	CTTGACAACGAC	+	12.6536	472	-528	FALSE
EDQ90944(-)	23	GTCGTTGTCAAG	-	12.6536	623	-377	FALSE
EDQ90943(-)	535	GTCGTTGGCAAG	-	10.1511	1135	135	FALSE
EDQ84345(+)	-219	CTTAACAACAAC	+	9.9692	381	-619	FALSE
EDQ84342(+)	323	GAGGTTGCCAAG	-	9.87261	923	-77	FALSE
EDQ84361(-)	-575	CTTGGCAACCTC	+	9.87261	25	-975	FALSE
EDQ84358(-)	-448	CTGGATGTCAAG	-	9.83649	152	-848	FALSE
EDQ84337(+)	593	GTCGTTGCCAAG	-	10.3923	1193	193	FALSE
EDQ84353(-)	-522	TTGGTTGTCAAG	-	12.5399	78	-922	FALSE
EDQ84387(+)	472	GTTGTTGGCAAG	-	9.9609	1072	72	FALSE
EDQ84436(+)	535	CTTAACAACCAA	+	10.0457	1135	135	FALSE
EDQ84426(+)	-97	CTCGACAACCAT	+	9.57081	503	-497	FALSE
EDQ84447(-)	-404	GAGGTTGCCAAG	-	9.87261	196	-804	FALSE
EDQ84501(+)	378	TTTGTTGTCAAG	-	10.5872	978	-22	FALSE
EDQ84482(+)	-183	GTTGTTGTCAAG	-	12.4633	417	-583	FALSE
EDQ84508(-)	345	CTTGACAACAAC	+	12.4633	945	-55	FALSE
EDQ84565(+)	119	CTTGACGGCCAC	+	9.54584	719	-281	FALSE
EDQ84558(+)	58	GTGGTTGTTAAT	-	9.56808	658	-342	FALSE
EDQ84592(-)	-437	ATTAACAACCAC	+	9.56808	163	-837	FALSE
EDQ84556(+)	60	CTTGACATCCAA	+	10.1432	660	-340	FALSE
EDQ84582(-)	37	GTTGTTGTCAAG	-	12.4633	637	-363	FALSE
EDQ84651(-)	-116	GTTGTTGACAAG	-	9.55543	484	-516	FALSE
EDQ84694(+)	558	TTTGACAACAAC	+	9.77815	1158	158	FALSE
EDQ84689(+)	-257	CTCGACAACGAC	+	9.52765	343	-657	FALSE
EDQ84674(+)	414	CTTGACGACCAG	+	9.97253	1014	14	TRUE
EDQ84712(-)	-97	CTGGTCGTCAAG	-	9.97253	503	-497	FALSE
EDQ84672(+)	-296	TTGGGTGTCAAG	-	10.0424	304	-696	FALSE
EDQ84766(+)	-12	GCTGTTGTCAAG	-	9.53456	588	-412	FALSE
EDQ84754(+)	-481	CAGGTTGTCAAG	-	9.951	119	-881	FALSE
EDQ84785(-)	-43	CTTGACAACCTG	+	9.951	557	-443	FALSE
EDQ84737(+)	184	GTGGTTTCCAAG	-	9.83503	784	-216	FALSE
EDQ84772(-)	490	CTTGGAAACCAC	+	9.83503	1090	90	FALSE
EDQ84735(+)	111	GTGGTTGTCAAA	-	11.7308	711	-289	FALSE
EDQ91388(+)	-43	GTTGTTGCCAAG	-	10.2021	557	-443	FALSE
EDQ91631(-)	-222	CTTGGCAACAAC	+	10.2021	378	-622	FALSE
EDQ91627(-)	330	GTGGTCGTTAAG	-	9.66129	930	-70	FALSE
EDQ91380(+)	240	GTTGACAACGAC	+	9.74969	840	-160	FALSE
EDQ91369(+)	-125	CTGGTTGGCAAG	-	9.73071	475	-525	FALSE
EDQ91614(-)	-72	CTTGCCAACCAG	+	9.73071	528	-472	FALSE
EDQ91341(+)	-185	CTTGACCACCAC	+	10.9878	415	-585	FALSE
EDQ91333(+)	-415	CTTGACGACCAT	+	10.4361	185	-815	TRUE
EDQ91291(+)	-309	TTGGTTGTCAAA	-	9.8547	291	-709	FALSE
EDQ91275(+)	570	CTTGACAACCTC	+	12.1339	1170	170	FALSE
EDQ91272(+)	109	CTTGACACCCAA	+	10.0424	709	-291	FALSE
EDQ91520(-)	-493	TTGGGTGTCAAG	-	10.0424	107	-893	FALSE
EDQ91269(+)	93	GTTGTTGTCAAG	-	12.4633	693	-307	FALSE
EDQ91517(-)	182	CTTGACAACAAC	+	12.4633	782	-218	FALSE
EDQ91509(-)	523	ATTGCCAACCAC	+	9.55977	1123	123	TRUE
EDQ91257(+)	518	GTGGTCATCAAG	-	9.7317	1118	118	FALSE
EDQ91249(+)	82	GGGGTTGTCAAG	-	11.5949	682	-318	FALSE
EDQ91495(-)	64	CTTGACAACCCC	+	11.5949	664	-336	FALSE
EDQ91243(+)	324	TTTGACAACCAT	+	10.0115	924	-76	FALSE
EDQ91491(-)	-98	ATGGTTGTCAAA	-	10.0115	502	-498	FALSE
EDQ91485(-)	-437	CTTGACAGCCTC	+	9.5243	163	-837	FALSE
EDQ91476(-)	-545	CTTGACAGCCTC	+	9.5243	55	-945	FALSE
EDQ91228(+)	-118	ATGCTTGTCAAG	-	9.84521	482	-518	FALSE
EDQ91472(-)	411	CTTGACAAGCAT	+	9.84521	1011	11	TRUE
EDQ91214(+)	542	GTTGTTGTCAAA	-	9.77815	1142	142	FALSE
EDQ91462(-)	-194	TTTGACAACAAC	+	9.77815	406	-594	FALSE
EDQ91457(-)	214	ATGGATGTCAAG	-	10.3001	814	-186	FALSE
EDQ91207(+)	-292	CTTGACAGCCAT	+	10.0871	308	-692	FALSE
EDQ91207(+)	34	CTTGATAACCAA	+	10.1162	634	-366	FALSE
EDQ91453(-)	411	ATGGCTGTCAAG	-	10.0871	1011	11	FALSE
EDQ91453(-)	85	TTGGTTATCAAG	-	10.1162	685	-315	FALSE
EDQ91178(+)	-211	CTTGACCACCAC	+	10.9878	389	-611	FALSE
EDQ91405(-)	-273	CTTGACAACGAA	+	10.7774	327	-673	FALSE
EDQ91397(-)	105	CTTGACAAGGAC	+	9.80205	705	-295	FALSE
EDQ84828(+)	-558	TTGCTTGTCAAG	-	9.68837	42	-958	FALSE
EDQ84861(-)	338	CTTGACAACCGC	+	11.4872	938	-62	TRUE
EDQ84820(+)	109	CTTGACAACAAC	+	12.4633	709	-291	FALSE
EDQ84860(-)	186	GTTGTTGTCAAG	-	12.4633	786	-214	FALSE
EDQ84812(+)	6	GTCATTGTCAAG	-	9.65442	606	-394	FALSE
EDQ84897(+)	-374	GTGGTTTTCAAG	-	12.0963	226	-774	FALSE
EDQ84942(-)	114	CTTGAAAACCAC	+	12.0963	714	-286	FALSE
EDQ84896(+)	-153	CTTGGCAACAAC	+	10.2021	447	-553	FALSE
EDQ84888(+)	-255	CTTGACCACCAC	+	10.9878	345	-655	FALSE
EDQ84934(-)	227	GTGGTGGTCAAG	-	10.9878	827	-173	FALSE
EDQ85007(+)	266	CTTGACATCGAC	+	10.2569	866	-134	FALSE
EDQ85007(+)	-133	TTGGTTGTCAGG	-	9.55461	467	-533	FALSE
EDQ84995(+)	267	GTGCTTGTCAAG	-	11.5645	867	-133	FALSE
EDQ85022(-)	101	GTCGCTGTCAAG	-	10.044	701	-299	FALSE
EDQ85227(-)	-584	CTTGAAAACCTC	+	9.81415	16	-984	TRUE
EDQ85169(+)	48	CTTGGCAACAAC	+	10.2021	648	-352	FALSE
EDQ85218(-)	-560	GTTGTTGCCAAG	-	10.2021	40	-960	FALSE
EDQ85154(+)	-54	CTTGACAAACAC	+	10.7237	546	-454	FALSE
EDQ85143(+)	-216	CTGGTTGTCAAA	-	9.54797	384	-616	FALSE
EDQ85189(-)	-488	GAGGTTTTCAAG	-	9.81415	112	-888	FALSE
EDQ85183(-)	-114	TTTGACAACCAC	+	11.7308	486	-514	FALSE
EDQ85277(+)	-158	TTGGTTGTCAGG	-	9.55461	442	-558	FALSE
EDQ85330(-)	405	CCTGACAACCAA	+	9.55461	1005	5	FALSE
EDQ85276(+)	190	GTTGACAACCAA	+	9.63601	790	-210	FALSE
EDQ85329(-)	200	TTGGTTGTCAAC	-	9.63601	800	-200	FALSE
EDQ85267(+)	-171	TTTGACAACGAC	+	9.96838	429	-571	FALSE
EDQ85255(+)	379	CTTAACAACCAA	+	10.0457	979	-21	TRUE
EDQ85342(+)	-234	GTGGTTGCCAAG	-	12.1547	366	-634	FALSE
EDQ85394(-)	417	CTTGGCAACCAC	+	12.1547	1017	17	FALSE
EDQ85393(-)	199	CTTGCCAACAAC	+	9.9609	799	-201	FALSE
EDQ85549(-)	-600	GTTGACAACAAC	+	9.55946	0	-1000	FALSE
EDQ85491(+)	-284	CTTGACGGCCAC	+	9.54584	316	-684	FALSE
EDQ85544(-)	484	GTGGCCGTCAAG	-	9.54584	1084	84	FALSE
EDQ85486(+)	-220	CTGGTCGTCAAG	-	9.97253	380	-620	FALSE
EDQ85540(-)	113	CTTGACGACCAG	+	9.97253	713	-287	FALSE
EDQ85479(+)	585	CTTGACAACCTT	+	10.4146	1185	185	FALSE
EDQ85533(-)	547	GTGGACGTCAAG	-	9.75876	1147	147	FALSE
EDQ85516(-)	342	CTTGACAACAAC	+	12.4633	942	-58	TRUE
EDQ85455(+)	-162	TTGCTTGTCAAG	-	9.68837	438	-562	FALSE
EDQ85508(-)	-238	CTTGACAAGCAA	+	9.68837	362	-638	FALSE
EDQ85454(+)	-318	GTGGTTGTCAGG	-	11.4308	282	-718	FALSE
EDQ85504(-)	229	CTTGTCAACCAT	+	9.78882	829	-171	FALSE
EDQ85621(+)	471	TTTGACAACGAC	+	9.96838	1071	71	FALSE
EDQ85684(-)	40	GTCGTTGTCAAA	-	9.96838	640	-360	FALSE
EDQ85608(+)	425	GAGGATGTCAAG	-	9.73723	1025	25	FALSE
EDQ85607(+)	-403	ACGGTTGTCAAG	-	9.76794	197	-803	FALSE
EDQ85635(-)	-173	CTTGACGACAAC	+	10.2027	427	-573	FALSE
EDQ85563(+)	-380	GTTGTTGTCAAG	-	12.4633	220	-780	FALSE
EDQ85633(-)	139	CTTGACAACAAC	+	12.4633	739	-261	FALSE
EDQ85730(+)	303	AGGGTTGTCAAG	-	9.87557	903	-97	FALSE
EDQ85787(-)	-178	CTTGACAACCCT	+	9.87557	422	-578	FALSE
EDQ85727(+)	210	CTTGACAACCGT	+	9.76794	810	-190	FALSE
EDQ85784(-)	-215	ACGGTTGTCAAG	-	9.76794	385	-615	FALSE
EDQ85781(-)	25	GACGTTGTCAAG	-	10.3714	625	-375	FALSE
EDQ85720(+)	-473	GTCGTTGGCAAG	-	10.1511	127	-873	FALSE
EDQ85779(-)	252	CTTGCCAACGAC	+	10.1511	852	-148	TRUE
EDQ85701(+)	298	CTTGCCAACCAA	+	10.0374	898	-102	FALSE
EDQ85750(-)	242	TTGGTTGACAAG	-	9.63197	842	-158	FALSE
EDQ92261(-)	-217	CTGGTTATCAAG	-	9.80943	383	-617	FALSE
EDQ92246(-)	557	CTTGTCAACCAC	+	11.5081	1157	157	FALSE
EDQ91922(+)	55	TTGGTTTTCAAG	-	10.2201	655	-345	FALSE
EDQ91918(+)	-574	CTTAACAACGAC	+	10.1594	26	-974	FALSE
EDQ92235(-)	501	GTGGCTGCCAAG	-	9.54518	1101	101	TRUE
EDQ91910(+)	341	TTGGTTGTCAAG	-	12.5399	941	-59	FALSE
EDQ92232(-)	-53	CTTGACAACCAA	+	12.5399	547	-453	FALSE
EDQ92226(-)	88	CTTGACAACCCC	+	11.5949	688	-312	FALSE
EDQ92209(-)	132	CTTGACAGCCTC	+	9.5243	732	-268	TRUE
EDQ92208(-)	-103	CTTGTCAACCAT	+	9.78882	497	-503	FALSE
EDQ91889(+)	470	CTTTACAACCAC	+	10.7363	1070	70	FALSE
EDQ91887(+)	-208	TCGGTTGTCAAG	-	9.6111	392	-608	FALSE
EDQ91882(+)	-272	GTTGTTGTCAAG	-	12.4633	328	-672	FALSE
EDQ91858(+)	-202	ATTGCCAACCAC	+	9.55977	398	-602	FALSE
EDQ91842(+)	493	TTGGTTGCCAAG	-	10.2786	1093	93	FALSE
EDQ91825(+)	-42	CTTGACAACCCC	+	11.5949	558	-442	FALSE
EDQ91825(+)	-473	TTGGTCGTCAAG	-	10.2793	127	-873	FALSE
EDQ92151(-)	120	CTTGACGACCAA	+	10.2793	720	-280	FALSE
EDQ92151(-)	-311	GGGGTTGTCAAG	-	11.5949	289	-711	FALSE
EDQ92146(-)	532	ATTGACAACGAC	+	10.2997	1132	132	FALSE
EDQ92127(-)	-152	TTTGACAACCAA	+	9.8547	448	-552	FALSE
EDQ91805(+)	238	CTTGGCAACGAC	+	10.3923	838	-162	FALSE
EDQ91804(+)	-381	CTTGACAACGAG	+	10.4707	219	-781	FALSE
EDQ92125(-)	286	CTCGTTGTCAAG	-	10.4707	886	-114	FALSE
EDQ91796(+)	-111	GAGGTTGTCAAG	-	12.1339	489	-511	FALSE
EDQ91796(+)	-340	GTGGTTGCCAAG	-	12.1547	260	-740	FALSE
EDQ92119(-)	10	CTTGACAACCTC	+	12.1339	610	-390	FALSE
EDQ92119(-)	239	CTTGGCAACCAC	+	12.1547	839	-161	FALSE
EDQ91789(+)	-137	CTTGACAACGAG	+	10.4707	463	-537	TRUE
EDQ92106(-)	-575	GTGGGCGTCAAG	-	9.65796	25	-975	FALSE
EDQ92097(-)	495	GTGGTTTGCAAG	-	9.59386	1095	95	FALSE
EDQ91755(+)	-526	CTGGTTGGCAAG	-	9.73071	74	-926	FALSE
EDQ92075(-)	-33	CTTGCCAACCAG	+	9.73071	567	-433	FALSE
EDQ92067(-)	101	CTTGACACCCAG	+	9.73568	701	-299	FALSE
EDQ92061(-)	486	GAGGTTGCCAAG	-	9.87261	1086	86	FALSE
EDQ91735(+)	545	GTGGGTGCCAAG	-	9.65729	1145	145	FALSE
EDQ92050(-)	475	CTTGACAACAGC	+	9.53456	1075	75	FALSE
EDQ91719(+)	249	CTGGTTGTCAAG	-	12.2331	849	-151	FALSE
EDQ92040(-)	160	CTTGACAACCAG	+	12.2331	760	-240	TRUE
EDQ92025(-)	-181	CTTGTCAACGAC	+	9.74566	419	-581	FALSE
EDQ91702(+)	-514	CTTGACAACCCA	+	9.71873	86	-914	FALSE
EDQ92024(-)	-306	TGGGTTGTCAAG	-	9.71873	294	-706	FALSE
EDQ91700(+)	447	GTCGTTGTCAAG	-	12.6536	1047	47	FALSE
EDQ92023(-)	-221	CTTGACAACGAC	+	12.6536	379	-621	FALSE
EDQ92021(-)	445	GTGGTCGTCAAT	-	9.8016	1045	45	FALSE
EDQ92020(-)	161	TTGCTTGTCAAG	-	9.68837	761	-239	FALSE
EDQ92018(-)	399	GAGGATGTCAAG	-	9.73723	999	-1	FALSE
EDQ91982(-)	319	CTTGGCAACCAC	+	12.1547	919	-81	FALSE
EDQ91642(+)	-179	GAGGTTGGCAAG	-	9.63145	421	-579	FALSE
EDQ91962(-)	86	CTTGCCAACCTC	+	9.63145	686	-314	FALSE
EDQ85844(+)	387	CTTGCCAACCAA	+	10.0374	987	-13	FALSE
EDQ85838(+)	489	GTGGTCGCCAAG	-	9.89414	1089	89	FALSE
EDQ85906(-)	21	CTTGGCGACCAC	+	9.89414	621	-379	FALSE
EDQ85836(+)	583	CTTGATGACCAC	+	9.7317	1183	183	FALSE
EDQ85904(-)	-393	GTGGTCATCAAG	-	9.7317	207	-793	FALSE
EDQ85896(-)	-315	CTTAACAACCAT	+	10.2026	285	-715	FALSE
EDQ85812(+)	286	TTGGTTGTCAAG	-	12.5399	886	-114	FALSE
EDQ85807(+)	414	GTGGGTGTCAAG	-	11.9186	1014	14	FALSE
EDQ85875(-)	152	CTTGACACCCAC	+	11.9186	752	-248	FALSE
EDQ85859(-)	-508	GTGGTCATCAAG	-	9.7317	92	-908	FALSE
EDQ85792(+)	-264	CTTGGCATCCAC	+	9.7581	336	-664	FALSE
EDQ85858(-)	552	GTGGATGCCAAG	-	9.7581	1152	152	FALSE
EDQ86003(+)	565	CTTGACGACCAA	+	10.2793	1165	165	FALSE
EDQ85986(+)	-379	ATTAACAACCAC	+	9.56808	221	-779	TRUE
EDQ86050(-)	294	CTTGACAACAAC	+	12.4633	894	-106	FALSE
EDQ86030(-)	2	GTGGGTGTCAAT	-	9.56475	602	-398	FALSE
EDQ85939(+)	-395	CTTGACAACAAA	+	10.5872	205	-795	FALSE
EDQ86022(-)	-65	CTTGACAACCAC	+	14.416	535	-465	FALSE
EDQ86020(-)	546	AAGGTTGTCAAG	-	10.4146	1146	146	FALSE
EDQ85928(+)	-479	GCTGTTGTCAAG	-	9.53456	121	-879	FALSE
EDQ85925(+)	-113	GTGGGTGCCAAG	-	9.65729	487	-513	FALSE
EDQ86109(+)	-341	ATTGACAACAAC	+	10.1095	259	-741	FALSE
EDQ86169(-)	453	GAGGTTTTCAAG	-	9.81415	1053	53	FALSE
EDQ86169(-)	84	GTTGTTGTCAAT	-	10.1095	684	-316	FALSE
EDQ86162(-)	248	GTGGGCGTCAAG	-	9.65796	848	-152	FALSE
EDQ86158(-)	-411	CTTGACATCCAC	+	12.0194	189	-811	FALSE
EDQ86235(+)	-203	CTTGACATCAAC	+	10.0667	397	-603	FALSE
EDQ86306(-)	-142	GTTGATGTCAAG	-	10.0667	458	-542	FALSE
EDQ86271(-)	-121	CTTGACGACCAG	+	9.97253	479	-521	FALSE
EDQ86386(+)	-321	TTTGACAACCAA	+	9.8547	279	-721	FALSE
EDQ86444(-)	-451	CTTGCCAACCAA	+	10.0374	149	-851	FALSE
EDQ86355(+)	-243	TTTGTTGTCAAG	-	10.5872	357	-643	FALSE
EDQ86338(+)	-57	CTTGACAACCGA	+	9.6111	543	-457	FALSE
EDQ86410(-)	-430	TCGGTTGTCAAG	-	9.6111	170	-830	FALSE
EDQ86336(+)	37	CTTGACAACAAA	+	10.5872	637	-363	FALSE
EDQ86409(-)	142	TTTGTTGTCAAG	-	10.5872	742	-258	FALSE
EDQ86402(-)	-143	TTTGACAACCAC	+	11.7308	457	-543	FALSE
EDQ86521(+)	-429	ATTGACAACCAC	+	12.0622	171	-829	FALSE
EDQ86521(+)	-508	GTTGTTATCAAG	-	10.0396	92	-908	FALSE
EDQ86588(-)	-292	ATGGTTATCAAG	-	10.273	308	-692	FALSE
EDQ86587(-)	-215	ATGGTTGTCGAG	-	9.57081	385	-615	FALSE
EDQ86581(-)	185	CTTGCCAACCAC	+	11.9136	785	-215	FALSE
EDQ86578(-)	247	CTTGACAACAAA	+	10.5872	847	-153	FALSE
EDQ86574(-)	445	CTTGCCAACCAA	+	10.0374	1045	45	FALSE
EDQ86498(+)	-161	GTGGGCGTCAAG	-	9.65796	439	-561	FALSE
EDQ86568(-)	-404	CTTGACGCCCAC	+	9.65796	196	-804	FALSE
EDQ86496(+)	465	CTTGACAGCCTC	+	9.5243	1065	65	FALSE
EDQ86559(-)	-365	CTTGACAGCCAT	+	10.0871	235	-765	FALSE
EDQ86553(-)	-576	CTTGCCAACCTC	+	9.63145	24	-976	FALSE
EDQ86481(+)	518	CTTGACAACAAT	+	10.744	1118	118	FALSE
EDQ86472(+)	-172	ATTGACAACAAC	+	10.1095	428	-572	FALSE
EDQ86543(-)	-102	GTTGTTGTCAAT	-	10.1095	498	-502	FALSE
EDQ86674(+)	-312	GTGGTTGTCGAG	-	11.2901	288	-712	FALSE
EDQ86735(-)	-492	TTGGTTGTCAGG	-	9.55461	108	-892	FALSE
EDQ86734(-)	-455	CTTGACATCCAC	+	12.0194	145	-855	FALSE
EDQ86731(-)	369	GTCATTGTCAAG	-	9.65442	969	-31	FALSE
EDQ86651(+)	-305	CTTGACAACCTC	+	12.1339	295	-705	FALSE
EDQ86723(-)	504	GAGGTTGTCAAG	-	12.1339	1104	104	FALSE
EDQ86715(-)	536	CTTGACAAACAC	+	10.7237	1136	136	FALSE
EDQ86643(+)	6	CTTGACAGCCAA	+	9.9303	606	-394	FALSE
EDQ86641(+)	297	CTTGTCAACAAC	+	9.55543	897	-103	FALSE
EDQ86711(-)	-33	GTTGTTGACAAG	-	9.55543	567	-433	FALSE
EDQ86705(-)	-155	CTTGACATCAAC	+	10.0667	445	-555	FALSE
EDQ86634(+)	211	TTGGTTGTCAAC	-	9.63601	811	-189	FALSE
EDQ86807(+)	258	CCTGACAACCAC	+	11.4308	858	-142	FALSE
EDQ86789(+)	-580	CTTGACAACGTC	+	10.3714	20	-980	FALSE
EDQ86771(+)	419	CTTGGCAACCTC	+	9.87261	1019	19	FALSE
EDQ86841(-)	-281	GAGGTTGCCAAG	-	9.87261	319	-681	FALSE
EDQ86754(+)	205	GTTGACAACCAC	+	11.5122	805	-195	FALSE
EDQ86827(-)	224	CTTGACAACCCA	+	9.71873	824	-176	FALSE
EDQ86976(+)	353	CTTGACAACCAC	+	14.416	953	-47	TRUE
EDQ86967(+)	-550	CTTGACAACGCC	+	9.83242	50	-950	FALSE
EDQ87042(-)	264	GGCGTTGTCAAG	-	9.83242	864	-136	FALSE
EDQ86961(+)	316	CTGGGTGTCAAG	-	9.73568	916	-84	FALSE
EDQ86999(-)	-216	CTTGATGACCAC	+	9.7317	384	-616	FALSE
EDQ87121(+)	-38	CTTGAAAACAAC	+	10.1436	562	-438	FALSE
EDQ87091(+)	479	GTGGTTCTCAAG	-	10.7929	1079	79	FALSE
EDQ87086(+)	545	GTCGTTGACAAG	-	9.74566	1145	145	FALSE
EDQ87085(+)	10	GTTGGTGTCAAG	-	9.96587	610	-390	FALSE
EDQ87162(-)	-55	CTTGACACCAAC	+	9.96587	545	-455	FALSE
EDQ87161(-)	-462	CTTGACAACACC	+	9.64219	138	-862	FALSE
EDQ87160(-)	555	CTTGGCAGCCAC	+	9.54518	1155	155	FALSE
EDQ87072(+)	-34	GTCGTTGTCGAG	-	9.52765	566	-434	TRUE
EDQ87149(-)	453	CTCGACAACGAC	+	9.52765	1053	53	FALSE
EDQ87148(-)	-234	CTCGACAACGAC	+	9.52765	366	-634	FALSE
EDQ87143(-)	-302	CTTGACGACCAT	+	10.4361	298	-702	FALSE
EDQ87143(-)	361	CTTGGCAACCTC	+	9.87261	961	-39	FALSE
EDQ87054(+)	15	CTTTACAACCAC	+	10.7363	615	-385	FALSE
EDQ92714(+)	-400	GCGGTTGTCAAG	-	11.4872	200	-800	FALSE
EDQ92713(+)	578	GTTGACAACGAC	+	9.74969	1178	178	FALSE
EDQ92707(+)	-269	GTTGTTGTCAAC	-	9.55946	331	-669	FALSE
EDQ93150(-)	-334	GTTGACAACAAC	+	9.55946	266	-734	FALSE
EDQ92704(+)	-209	ATTGTTGTCAAG	-	10.744	391	-609	FALSE
EDQ93143(-)	-64	GTTGTTGTCAAG	-	12.4633	536	-464	FALSE
EDQ92684(+)	458	GTGGTCTTCAAG	-	9.83569	1058	58	TRUE
EDQ93129(-)	-223	CTTGAAGACCAC	+	9.83569	377	-623	TRUE
EDQ93123(-)	28	CTTGACGACCTC	+	9.87327	628	-372	FALSE
EDQ92673(+)	231	TTTGACAACAAC	+	9.77815	831	-169	FALSE
EDQ93120(-)	-495	GTTGTTGTCAAA	-	9.77815	105	-895	FALSE
EDQ92668(+)	-116	GTGGTTGTCAAA	-	11.7308	484	-516	FALSE
EDQ92665(+)	177	ATTGACAACCAT	+	10.3429	777	-223	FALSE
EDQ93112(-)	130	ATGGTTGTCAAT	-	10.3429	730	-270	FALSE
EDQ93107(-)	-475	CTTGGCAACCAG	+	9.97187	125	-875	TRUE
EDQ92660(+)	-128	CTTGACAGCGAC	+	10.044	472	-528	FALSE
EDQ93073(-)	-470	CTTGACAATGAC	+	9.65442	130	-870	TRUE
EDQ93073(-)	305	CTTGACAACCGC	+	11.4872	905	-95	TRUE
EDQ92623(+)	-456	CTTGACACCCAG	+	9.73568	144	-856	FALSE
EDQ93057(-)	-79	CTTGACAACATC	+	10.1812	521	-479	FALSE
EDQ93054(-)	394	GTCGTCGTCAAG	-	10.3929	994	-6	FALSE
EDQ92607(+)	380	CTTAACAACCAC	+	11.9219	980	-20	FALSE
EDQ93028(-)	389	CTTGGCAACCAG	+	9.97187	989	-11	FALSE
EDQ93008(-)	-542	ATGGTTATCAAG	-	10.273	58	-942	FALSE
EDQ93002(-)	571	CTTGACATCCTC	+	9.73723	1171	171	FALSE
EDQ93002(-)	-558	GTGGATGCCAAG	-	9.7581	42	-958	FALSE
EDQ92544(+)	-469	GTGGTTGTCGAG	-	11.2901	131	-869	FALSE
EDQ92536(+)	301	CTTGACGACCAC	+	12.1554	901	-99	FALSE
EDQ92988(-)	-107	GTGGTCGTCAAG	-	12.1554	493	-507	FALSE
EDQ92980(-)	-588	CTTGCAAACCAC	+	9.59386	12	-988	FALSE
EDQ92516(+)	-238	GTCGTCGTCAAG	-	10.3929	362	-638	FALSE
EDQ92505(+)	203	CTTGACGACCTC	+	9.87327	803	-197	FALSE
EDQ92495(+)	-54	GTGGTTGTAAAG	-	10.7363	546	-454	FALSE
EDQ92947(-)	-58	CTTTACAACCAC	+	10.7363	542	-458	FALSE
EDQ92943(-)	-559	GAGGTTATCAAG	-	9.71016	41	-959	FALSE
EDQ92942(-)	376	TTTGACAACCAG	+	9.54797	976	-24	FALSE
EDQ92484(+)	-310	CTTGACAACCTC	+	12.1339	290	-710	FALSE
EDQ92483(+)	310	CTTGACGGCCAC	+	9.54584	910	-90	FALSE
EDQ92935(-)	-484	TTTGACAACGAC	+	9.96838	116	-884	FALSE
EDQ92935(-)	-57	GTGGCCGTCAAG	-	9.54584	543	-457	FALSE
EDQ92481(+)	294	CTTGACAACGTC	+	10.3714	894	-106	FALSE
EDQ92934(-)	-570	GACGTTGTCAAG	-	10.3714	30	-970	FALSE
EDQ92908(-)	-82	CTTAACAACGAC	+	10.1594	518	-482	FALSE
EDQ92460(+)	-416	CTTGACAGCCAC	+	11.8064	184	-816	FALSE
EDQ92456(+)	82	CTTGACAACCTC	+	12.1339	682	-318	TRUE
EDQ92898(-)	268	CTTGCCAACCAA	+	10.0374	868	-132	FALSE
EDQ92885(-)	233	CTTGACACCCAT	+	10.1993	833	-167	FALSE
EDQ92426(+)	404	CTTGGCAACGAC	+	10.3923	1004	4	FALSE
EDQ92423(+)	282	CTGGTTGCCAAG	-	9.97187	882	-118	FALSE
EDQ92870(-)	27	CTTGGCAACCAG	+	9.97187	627	-373	FALSE
EDQ92399(+)	-504	GTGGTTGTCAAG	-	14.416	96	-904	FALSE
EDQ92826(-)	561	CTTGACAACCAA	+	12.5399	1161	161	FALSE
EDQ92825(-)	-412	CTTGACAACCAA	+	12.5399	188	-812	FALSE
EDQ92369(+)	202	CTTGACAACCAG	+	12.2331	802	-198	TRUE
EDQ92811(-)	507	CTTGACAACCAA	+	12.5399	1107	107	FALSE
EDQ92808(-)	-23	CTTGCCAACCAG	+	9.73071	577	-423	FALSE
EDQ92794(-)	-80	CTTGACAGCAAC	+	9.85375	520	-480	FALSE
EDQ92324(+)	403	CTTGCCAACCAC	+	11.9136	1003	3	TRUE
EDQ92780(-)	21	GTGGTTGGCAAG	-	11.9136	621	-379	FALSE
EDQ92779(-)	-571	GTGGTCGTCAAT	-	9.8016	29	-971	FALSE
EDQ92313(+)	-165	GTTGACAACAAC	+	9.55946	435	-565	FALSE
EDQ92311(+)	-285	CCTGACAACCAT	+	9.71145	315	-685	FALSE
EDQ92311(+)	117	GTTGTTGTCAAG	-	12.4633	717	-283	FALSE
EDQ92310(+)	-136	TTGATTGTCAAG	-	9.54073	464	-536	FALSE
EDQ92305(+)	310	TTGGTTGTCAAC	-	9.63601	910	-90	FALSE
EDQ92761(-)	-328	GTTGACAACCAA	+	9.63601	272	-728	FALSE
EDQ92297(+)	-241	GTGGCCGTCAAG	-	9.54584	359	-641	FALSE
EDQ92295(+)	350	CTTAACAACGAC	+	10.1594	950	-50	TRUE
EDQ92749(-)	85	GTCGTTGTTAAG	-	10.1594	685	-315	FALSE
EDQ87365(-)	-587	CTTGACGCCCAC	+	9.65796	13	-987	FALSE
EDQ87364(-)	-392	CTTGGCAACCAC	+	12.1547	208	-792	FALSE
EDQ87252(+)	-357	GTGGTCATCAAG	-	9.7317	243	-757	FALSE
EDQ87223(+)	397	TTGGTTTTCAAG	-	10.2201	997	-3	FALSE
EDQ87326(-)	-117	CTTGAAAACCAA	+	10.2201	483	-517	FALSE
EDQ87220(+)	-187	GTCGTTGTCGAG	-	9.52765	413	-587	FALSE
EDQ87319(-)	473	CTTGAAAACAAC	+	10.1436	1073	73	FALSE
EDQ87315(-)	-278	CTTGACACCAAC	+	9.96587	322	-678	FALSE
EDQ87460(+)	158	CTTGACAACAAC	+	12.4633	758	-242	FALSE
EDQ87460(+)	115	AAGGTTGTCAAG	-	10.4146	715	-285	FALSE
EDQ87543(-)	-289	CTTGACAACCTT	+	10.4146	311	-689	TRUE
EDQ87543(-)	-332	GTTGTTGTCAAG	-	12.4633	268	-732	TRUE
EDQ87433(+)	228	CTTGGCAACCAG	+	9.97187	828	-172	FALSE
EDQ87425(+)	8	CTTGACGTCCAC	+	9.75876	608	-392	FALSE
EDQ87512(-)	-17	GTGGACGTCAAG	-	9.75876	583	-417	FALSE
EDQ87509(-)	-31	GTTGTTTTCAAG	-	10.1436	569	-431	FALSE
EDQ87413(+)	220	GTGGGTTTCAAG	-	9.59884	820	-180	FALSE
EDQ87489(-)	-102	CTTGACAGCCTC	+	9.5243	498	-502	FALSE
EDQ87483(-)	-450	GTCGTTGCCAAG	-	10.3923	150	-850	FALSE
EDQ87392(+)	93	TTGGTTGCCAAG	-	10.2786	693	-307	FALSE
EDQ87712(-)	72	CTTGCCAACCAC	+	11.9136	672	-328	FALSE
EDQ87595(+)	53	CTTGACAGCCAC	+	11.8064	653	-347	FALSE
EDQ87584(+)	-259	CTTAACAACCAA	+	10.0457	341	-659	FALSE
EDQ87679(-)	-254	TTGGTTGTTAAG	-	10.0457	346	-654	FALSE
EDQ87674(-)	-234	GTTGACAACCAA	+	9.63601	366	-634	FALSE
EDQ87579(+)	-234	CTTGTCAACCAC	+	11.5081	366	-634	FALSE
EDQ87667(-)	-40	GTGGTTGACAAG	-	11.5081	560	-440	FALSE
EDQ87656(-)	47	ATTGACGACCAC	+	9.8016	647	-353	FALSE
EDQ87653(-)	-322	ATGGTTGTCAAT	-	10.3429	278	-722	FALSE
EDQ87556(+)	537	CTTGACATCCTC	+	9.73723	1137	137	FALSE
EDQ87643(-)	-375	GAGGATGTCAAG	-	9.73723	225	-775	FALSE
EDQ87554(+)	-3	CTGGCTGTCAAG	-	9.62357	597	-403	FALSE
EDQ87641(-)	113	CTTGACAGCCAG	+	9.62357	713	-287	FALSE
EDQ84056(-)	-452	ATGGATGTCAAG	-	10.3001	148	-852	FALSE
EDQ87799(+)	173	CTTGCCGACCAC	+	9.65298	773	-227	FALSE
EDQ87792(+)	168	GTTGTTGTCAAG	-	12.4633	768	-232	TRUE
EDQ87886(-)	-467	CTTGACAGCAAC	+	9.85375	133	-867	TRUE
EDQ87886(-)	494	GAGGATGTCAAG	-	9.73723	1094	94	TRUE
EDQ87774(+)	-508	GTGGTAGTCAAG	-	10.6	92	-908	FALSE
EDQ87726(+)	82	GTGGGTGCCAAG	-	9.65729	682	-318	FALSE
EDQ88053(+)	-281	ATGGTTGTCAAT	-	10.3429	319	-681	FALSE
EDQ88179(-)	-315	ATTGACAACCAT	+	10.3429	285	-715	FALSE
EDQ88178(-)	-440	GTTGACAACCAA	+	9.63601	160	-840	FALSE
EDQ88051(+)	519	ATTGACAACGAC	+	10.2997	1119	119	FALSE
EDQ88177(-)	-377	GTCGTTGTCAAT	-	10.2997	223	-777	FALSE
EDQ88033(+)	-320	GTCGTTGTCAAC	-	9.74969	280	-720	FALSE
EDQ88028(+)	-547	GTCGTTGTCAAG	-	12.6536	53	-947	FALSE
EDQ88156(-)	112	CTTGACAACGAC	+	12.6536	712	-288	TRUE
EDQ87971(+)	-457	CTTGACAACAAA	+	10.5872	143	-857	FALSE
EDQ87966(+)	45	GTTGTTGTCAAG	-	12.4633	645	-355	TRUE
EDQ87965(+)	405	CTTGACGACCAG	+	9.97253	1005	5	FALSE
EDQ88096(-)	94	CTGGTCGTCAAG	-	9.97253	694	-306	FALSE
EDQ88092(-)	-391	CTTGACACCCAG	+	9.73568	209	-791	FALSE
EDQ88081(-)	-376	CTTGACACCGAC	+	10.1561	224	-776	FALSE
EDQ87952(+)	-69	GACGTTGTCAAG	-	10.3714	531	-469	FALSE
EDQ88059(-)	155	CTTGACAACCGT	+	9.76794	755	-245	FALSE
EDQ88294(+)	361	CTGGTTGTCAAT	-	9.87932	961	-39	FALSE
EDQ88293(+)	126	CTTGCCAACAAC	+	9.9609	726	-274	FALSE
EDQ88397(-)	570	GTGGTTGTCAAT	-	12.0622	1170	170	FALSE
EDQ88272(+)	452	CTTGGCATCCAC	+	9.7581	1052	52	FALSE
EDQ88271(+)	-351	GTTGTTGTTAAG	-	9.9692	249	-751	FALSE
EDQ88390(-)	-186	CTTAACAACAAC	+	9.9692	414	-586	FALSE
EDQ88388(-)	-424	GAGGTCGTCAAG	-	9.87327	176	-824	FALSE
EDQ88262(+)	51	CTTGGCAACCAG	+	9.97187	651	-349	FALSE
EDQ88371(-)	-343	CTTGAAAACCAC	+	12.0963	257	-743	FALSE
EDQ88250(+)	-379	GTGGGTGTCAAG	-	11.9186	221	-779	FALSE
EDQ88241(+)	464	CTTGACAACCAA	+	12.5399	1064	64	FALSE
EDQ88360(-)	-372	TTGGTTGTCAAG	-	12.5399	228	-772	FALSE
EDQ88235(+)	-269	GGTGTTGTCAAG	-	9.64219	331	-669	FALSE
EDQ88234(+)	94	CTTGACAACATC	+	10.1812	694	-306	FALSE
EDQ88352(-)	24	GATGTTGTCAAG	-	10.1812	624	-376	FALSE
EDQ88210(+)	-408	CTTGGCGACCAC	+	9.89414	192	-808	FALSE
EDQ88610(-)	257	GTGGCTGCCAAG	-	9.54518	857	-143	FALSE
EDQ88607(-)	328	CTTGACACCCAC	+	11.9186	928	-72	FALSE
EDQ88487(+)	83	TTGGTTGGCAAG	-	10.0374	683	-317	FALSE
EDQ88605(-)	146	CTTGCCAACCAA	+	10.0374	746	-254	TRUE
EDQ88464(+)	278	CTCGTTGTCAAG	-	10.4707	878	-122	FALSE
EDQ88591(-)	-53	CTTGACAACGAG	+	10.4707	547	-453	FALSE
EDQ88460(+)	174	GTTGTTGCCAAG	-	10.2021	774	-226	FALSE
EDQ88589(-)	319	CTTGGCAACAAC	+	10.2021	919	-81	TRUE
EDQ88580(-)	-495	TTGGATGTCAAG	-	10.1432	105	-895	FALSE
EDQ88452(+)	309	TTTGACAACGAC	+	9.96838	909	-91	FALSE
EDQ88431(+)	-187	GTCCTTGTCAAG	-	9.80205	413	-587	FALSE
EDQ88903(-)	384	GTGGTTTTCAAG	-	12.0963	984	-16	FALSE
EDQ88774(+)	-499	GTGGTTGTCCAG	-	10.7546	101	-899	FALSE
EDQ88899(-)	-405	CTGGACAACCAC	+	10.7546	195	-805	FALSE
EDQ88769(+)	139	GTTGTTGTCAAG	-	12.4633	739	-261	FALSE
EDQ88762(+)	384	CTTGACACCCTC	+	9.63642	984	-16	FALSE
EDQ88747(+)	-487	GTGGTTGTCGAG	-	11.2901	113	-887	FALSE
EDQ88872(-)	317	CTCGACAACCAC	+	11.2901	917	-83	FALSE
EDQ88831(-)	241	GTCGGTGTCAAG	-	10.1561	841	-159	FALSE
EDQ88697(+)	188	TTTGACAACCAC	+	11.7308	788	-212	FALSE
EDQ88808(-)	-443	CTTGACAACGCC	+	9.83242	157	-843	FALSE
EDQ88684(+)	-251	CTTGACAAGAAC	+	9.61183	349	-651	FALSE
EDQ88803(-)	331	GTTCTTGTCAAG	-	9.61183	931	-69	FALSE
EDQ88679(+)	-338	TTTGACAACGAC	+	9.96838	262	-738	FALSE
EDQ88671(+)	-485	CTTGACAACACC	+	9.64219	115	-885	FALSE
EDQ89043(+)	135	CTGGTTGTCAAG	-	12.2331	735	-265	FALSE
EDQ89036(+)	-237	GTTGACAACGAC	+	9.74969	363	-637	FALSE
EDQ89033(+)	206	TTGGTTTTCAAG	-	10.2201	806	-194	FALSE
EDQ89020(+)	386	GAGGTTGGCAAG	-	9.63145	986	-14	FALSE
EDQ89011(+)	248	CTTAACAACAAC	+	9.9692	848	-152	FALSE
EDQ89154(-)	-196	GTTGTTGTTAAG	-	9.9692	404	-596	FALSE
EDQ89010(+)	-87	CTTGACAACCGC	+	11.4872	513	-487	TRUE
EDQ89153(-)	21	GCGGTTGTCAAG	-	11.4872	621	-379	TRUE
EDQ89003(+)	-264	CCTGACAACCAA	+	9.55461	336	-664	FALSE
EDQ89137(-)	371	CTTGACAACGAC	+	12.6536	971	-29	FALSE
EDQ88987(+)	128	TTGGTTGTCAAA	-	9.8547	728	-272	FALSE
EDQ89133(-)	381	TTTGACAACCAA	+	9.8547	981	-19	FALSE
EDQ88969(+)	248	CTTGCCGACCAC	+	9.65298	848	-152	FALSE
EDQ89116(-)	-378	GTGGTCGGCAAG	-	9.65298	222	-778	FALSE
EDQ89110(-)	-574	GTGGACGTCAAG	-	9.75876	26	-974	FALSE
EDQ88953(+)	-579	GTCGTTGTCGAG	-	9.52765	21	-979	FALSE
EDQ88948(+)	-380	CTTGTCAACGAC	+	9.74566	220	-780	FALSE
EDQ89094(-)	183	GTCGTTGACAAG	-	9.74566	783	-217	FALSE
EDQ89069(-)	-191	CTTGACACCCAC	+	11.9186	409	-591	FALSE
EDQ89289(+)	151	CTTGACAACCGT	+	9.76794	751	-249	TRUE
EDQ89399(-)	113	CTTGACAACAAC	+	12.4633	713	-287	FALSE
EDQ89256(+)	-249	TTGATTGTCAAG	-	9.54073	351	-649	FALSE
EDQ89388(-)	-97	CTTGACAACTAC	+	11.1416	503	-497	FALSE
EDQ89218(+)	0	CTTGACAACCAC	+	14.416	600	-400	TRUE
EDQ89353(-)	-146	GTGGTTGTCAAG	-	14.416	454	-546	FALSE
EDQ89201(+)	-123	GTTGTTGTCAAT	-	10.1095	477	-523	FALSE
EDQ89335(-)	-293	CTTGACAACCAT	+	12.6967	307	-693	FALSE
